# Supplementary material for: A high-resolution spatial map of cilia-associated proteins in the human fallopian tube
Source: Nat Commun. 2026 Apr 20;17:3616. doi: 10.1038/s41467-026-71692-6 (PMC13096173; doi:10.1038/s41467-026-71692-6)
Supplement: Supplementary file 4 — Supplementary Data 2 [file 41467_2026_71692_MOESM4_ESM.xlsx]

## Sheet: master_2024_05_22
Supplementary Data 2. RNA specificity categories and distribution categories as well as expression levels (nTPM) for genes elevated in Fallopian tube in all tissues and cells available in the HPA.
ensg_id	gene	rna_tissue_specificity	rna_tissue_distribution	rna_single_cell_type_specificity	rna_single_cell_type_distribution	adipose_tissue_nTPM	adrenal_gland_nTPM	amygdala_nTPM	appendix_nTPM	basal_ganglia_nTPM	bone_marrow_nTPM	breast_nTPM	cerebellum_nTPM	cerebral_cortex_nTPM	cervix_nTPM	choroid_plexus_nTPM	colon_nTPM	duodenum_nTPM	endometrium_nTPM	epididymis_nTPM	esophagus_nTPM	fallopian_tube_nTPM	gallbladder_nTPM	heart_muscle_nTPM	hippocampal_formation_nTPM	hypothalamus_nTPM	kidney_nTPM	liver_nTPM	lung_nTPM	lymph_node_nTPM	midbrain_nTPM	ovary_nTPM	pancreas_nTPM	parathyroid_gland_nTPM	pituitary_gland_nTPM	placenta_nTPM	prostate_nTPM	rectum_nTPM	retina_nTPM	salivary_gland_nTPM	seminal_vesicle_nTPM	skeletal_muscle_nTPM	skin_nTPM	small_intestine_nTPM	smooth_muscle_nTPM	spinal_cord_nTPM	spleen_nTPM	stomach_nTPM	testis_nTPM
ENSG00000102854	MSLN	Tissue enhanced	Detected in many	Cell type enhanced	Detected in many	90.4	0.2	0.9	1.1	0.9	3.1	0.5	0.3	0.8	15.3	0.8	8.6	6.9	6	23.5	6.9	268.6	15.8	8.1	0.8	0.8	6.3	0.2	69.5	0.2	1.5	3.6	0.9	0.1	0.7	2.6	3.7	3.9	0.6	38.1	9.5	0	1.3	2.8	3.3	1.5	0.4	12.7	1.1
ENSG00000078900	TP73	Tissue enhanced	Detected in some	Cell type enhanced	Detected in some	0	0	0.7	0.7	0.7	0.5	0.7	6.2	0.3	1.4	3.5	0.2	0	0.1	0.1	3.6	6.5	0	0.1	1.1	0.8	0.1	0.2	0.9	1	0.5	0.1	0.7	0.1	0.3	0	2.6	0.1	0.1	2.8	0.3	0.2	6.4	0.2	0	0.7	0.7	0.3	0.7
ENSG00000124212	PTGIS	Tissue enhanced	Detected in many	Cell type enriched	Detected in many	41.8	4.5	0.5	8.8	1.5	0.3	23.2	0.2	0.9	28.5	0.9	37.6	3.1	76.3	15.6	15.9	78.1	30.2	39	0.4	0.7	3.9	5.9	17.6	0.7	0.6	37.2	2.5	0.3	0.8	1.1	21.4	6.4	0.1	7.4	8	3.8	7	10.2	39	0.5	0.5	17.3	5
ENSG00000082175	PGR	Group enriched	Detected in many	Cell type enhanced	Detected in many	1.4	1.6	0.3	0.3	0.3	0	6.8	0.1	0.3	61.6	0.4	2.3	0.5	100.2	0.8	0.7	33.2	0.9	3.5	0.4	0.9	1	0.2	1.3	0.2	0.5	16.7	0.6	0.3	1	1.7	3.6	0.7	0.1	3.7	8.7	0.6	0.4	0.6	75.6	0.4	1.7	0.6	3.4
ENSG00000091831	ESR1	Tissue enhanced	Detected in many	Cell type enhanced	Detected in many	4.1	1.8	0.3	1.2	0.4	0.8	28.3	1.5	0.4	80.8	0.1	0.8	0.4	107.4	1.2	0.5	62.8	1.2	1.8	0.3	1.4	2.7	16.4	1.9	1.5	0.2	8.8	1	0.2	6.4	0.4	5.9	0.5	3.3	0.8	9.5	5.6	1.1	0.7	48.7	0.3	1.7	0.6	2.2
ENSG00000243710	CFAP57	Group enriched	Detected in some	Group enriched	Detected in some	0.4	0.1	1	0	2.3	0	0.3	0	0.5	0.9	13.6	0	0	0.6	2.8	0.1	22.7	0.2	0.2	1.7	1.9	0.9	2.7	2.4	0	0.2	0.2	0.6	0.1	2	0.2	0.4	0	1.4	0.1	0.2	0	0.6	0	0.1	0.3	0	0.1	15.3
ENSG00000128408	RIBC2	Group enriched	Detected in some	Cell type enhanced	Detected in some	0	0.1	0.7	0.6	1.3	1.9	0.2	0	0.2	0.9	13	0.5	0.3	0.5	0.4	0.6	9.4	0.3	0	1.1	1.3	0.1	0	0.8	0.4	0.2	0.2	0.1	1.2	1.4	0.3	0.6	0.2	0.2	0.2	0.1	0	0.9	0.5	0.2	0.2	0.1	0.5	29.8
ENSG00000140057	AK7	Tissue enhanced	Detected in many	Cell type enhanced	Detected in many	0.7	2.4	2	0.5	3.9	1.4	1.3	0.3	1.4	1.6	17.7	2	1.8	1.9	3.8	1.5	23.5	2.5	0.7	3.6	5.3	4.3	1.5	3.9	0.5	1.2	0.4	2.1	6.7	5	0.4	0.7	1.5	2.8	0.9	1.2	0.3	5.4	1.2	0.9	1.6	3.2	2.6	7.4
ENSG00000129654	FOXJ1	Tissue enhanced	Detected in some	Cell type enriched	Detected in many	0	0	6.8	0.1	12.5	0.3	0	0.3	2.5	6.3	72.3	0.5	0.3	2.1	0.5	0.3	51.4	0	0	11.5	11.5	3.3	0	10.1	0	4.6	0.2	0.9	0	2.1	0	0.5	0.2	0.4	0.1	2.4	0.4	0.8	0.2	0	3.7	0	0.5	16.2
ENSG00000106992	AK1	Group enriched	Detected in all	Cell type enhanced	Detected in many	34.5	41.7	105.9	11.1	108	28.2	23.4	54.2	84.7	36.1	537.9	44.6	17.3	20.7	27.9	30.9	330.6	21.7	328.2	95.5	104.5	37.4	39.7	72.3	4.8	101	51.2	16.9	45.3	41.3	7.3	17.7	38.2	28.3	40.2	34.6	1300	18.3	17.9	21.1	69.1	35.2	31	66.4
ENSG00000166959	MS4A8	Tissue enhanced	Detected in many	Group enriched	Detected in some	0	0.8	0.5	3.4	0	0	0	0	0.8	24.6	23.5	17.6	184.3	7.9	0	0.2	125.4	10.4	0	0.3	0.3	0.1	0	16	0.2	0	0.3	2.1	0.7	7.3	0.1	1.7	16.4	0	0.6	6.9	4.5	0	192.2	1	0	0	44.4	0.5
ENSG00000095713	CRTAC1	Tissue enhanced	Detected in many	Cell type enhanced	Detected in many	4.3	0.7	10.1	1.1	11.3	0	2.3	11.7	28.9	6.2	2	11.1	0.5	1.3	3.7	8.1	37	0.3	10.2	8.9	10.8	4.1	0.4	48.4	0.4	12.8	0.7	1.3	0.8	5.2	0	2.2	0.4	10.9	3.3	32.5	1	3.9	2.2	0.8	11.7	0.1	1.7	3.8
ENSG00000113396	SLC27A6	Tissue enhanced	Detected in many	Cell type enhanced	Detected in some	0.4	23.6	1.5	0.3	1.6	0.1	2.9	0.1	1	3.8	0.6	0.8	0.4	4.2	0.2	4.1	20.6	2.6	22.7	1.8	2.5	0	0.1	0.8	0.2	1.9	11.1	0.1	0	5.9	6.5	3.5	1.7	7.2	3.4	0.2	0.4	1.9	1	0.8	5.4	0.1	0.4	12.6
ENSG00000089101	CFAP61	Tissue enhanced	Detected in some	Group enriched	Detected in some	0.1	0.6	0.7	0	1.6	0	0.2	0.4	0.8	0.6	6.7	0.1	0	0.7	0.9	0.1	11.7	0.1	12	1.1	1.5	0.7	0	1.2	0.1	0.6	0.2	0.3	0.5	3.5	0	0.3	0	1.8	0.2	0.2	27.6	0.5	0	0.1	0.5	0	0.1	15
ENSG00000128536	CDHR3	Group enriched	Detected in many	Cell type enhanced	Detected in many	1.2	0.9	4.9	0.9	7.9	0.8	4	12	4	4.4	35.2	7.3	1.9	1.7	3.1	0.5	105.2	0.2	1.6	7.2	4.9	2	2	13.8	0.7	3	2.4	1	0	1.6	0.1	0.9	1.5	6.5	0.4	0.6	0.7	0.6	4.6	3.1	1.8	0.2	9	0.5
ENSG00000139292	LGR5	Tissue enhanced	Detected in many	Cell type enhanced	Detected in some	1.4	1.5	1.7	0.4	1.2	0	1.4	0.2	2.8	1.4	0.1	3.2	4.9	3.9	1.1	0.1	16.3	0.4	0.2	3.2	2.1	0.8	0.9	0.9	0.1	3.9	0.7	0	0.2	1	18.4	1.1	3.5	0.1	1.9	7.1	21.5	2.8	5.3	0.2	10.4	0	2.2	0.1
ENSG00000160188	RSPH1	Group enriched	Detected in many	Cell type enriched	Detected in many	0.4	3.4	21.6	0.8	31.7	0.3	2	2.8	12.7	6.5	112	3.9	7.3	5.2	16.6	0.8	156.2	2.9	0.1	22.5	31.2	7.5	0.6	13.7	0.3	11.9	1.3	3.1	4.9	25.2	0.1	3.1	3.5	12	1.4	3.2	0.5	3.5	5.4	0.9	10.2	0.2	5.1	30
ENSG00000100218	RSPH14	Tissue enhanced	Detected in many	Group enriched	Detected in many	0.3	1.9	5.1	0.2	7.7	0.2	0.4	1.4	6.4	1	10	0.5	0.1	0.8	3.4	0.4	12	1.2	0.4	5.5	5.3	7	0.4	1.4	0.2	3.4	3.5	0.8	2.3	3.6	0.1	0.7	0.2	11	0.6	1.6	0.6	1.1	0.3	0.3	2	0.5	0.7	24.3
ENSG00000008226	DLEC1	Tissue enhanced	Detected in some	Cell type enriched	Detected in some	1.2	0.3	1.2	0.3	2.4	0.9	0.4	0	0.5	3.4	14.8	0.3	0.4	0.5	4	0.1	27.1	0.6	0.2	1.9	3	0.3	0.1	4.7	0.4	0.7	0.8	0.1	0.1	9.4	0.1	0.9	0.4	0	0.9	0.5	0	0.4	0.4	0.1	0.7	0.5	0.3	12.8
ENSG00000164746	C7orf57	Tissue enhanced	Detected in some	Cell type enriched	Detected in some	0	0	1	0	1.7	0.2	0	0	0.1	0.4	7.6	0	0.1	0.4	0	0.8	13.4	0	0.1	1.6	2	0.1	0	2.1	0	0.2	0	0	0.6	0.2	0	0	0	0.5	0.1	0	0	0.1	0	0	0.4	0	0	3.6
ENSG00000160401	CFAP157	Group enriched	Detected in some	Cell type enhanced	Detected in some	0.2	0.3	4.8	0.1	9.8	0.1	0.2	0.4	0.3	8.8	37.9	0.1	0	1.1	1.8	0.8	57.7	0.6	0.3	8.4	11	0.5	0.1	10.8	0.4	0.9	0.4	1	0.2	4.6	0.2	0.3	0	0.1	0.5	0.2	0.3	0.5	0.1	0.1	1.3	0.3	0.2	9.8
ENSG00000122735	DNAI1	Group enriched	Detected in some	Cell type enhanced	Detected in some	0	0	2.6	0	5.4	0	0.5	0.5	1.2	2.2	67.4	0	0	0.9	0.2	0	32.8	0.1	0.1	3.5	4.5	1.3	0.1	4.4	0	1.5	0.1	0.8	1.1	9.3	0	0.2	0	2.6	0	0.1	0.1	0	0	0	0.9	0	0.2	32.6
ENSG00000141519	CCDC40	Tissue enhanced	Detected in many	Cell type enhanced	Detected in many	2	2.2	1.9	0.8	3.3	0.2	2.1	2	1.5	2.5	14.1	2.2	0.5	3	2.5	0.7	14.3	2	3	2.5	3.3	7.2	1.7	3.1	0.6	1.7	1.7	2.5	1.7	6.7	0.5	3.1	0.5	5.4	2.2	1.5	0.8	1.1	1.6	0.9	1.1	1.2	1.7	8.2
ENSG00000166596	CFAP52	Tissue enhanced	Detected in some	Cell type enhanced	Detected in some	0	0.3	3.6	0	6	0	0.1	0.1	2.5	2.2	38.5	0.1	0.6	1	0.1	0.2	55.9	0.2	0	6.4	6.7	0.3	0.2	4.2	0	1.1	0.2	0.2	0.3	3.1	0.2	0.3	0	2.3	1.2	0.2	0	0.2	0.7	0	1.4	0	0.1	11.8
ENSG00000034239	CLXN	Group enriched	Detected in many	Group enriched	Detected in some	0.3	1.4	7	0.1	11.5	0.7	2.9	0.5	4.2	11	52.8	0.5	0.6	12	2.5	0.6	88.6	0.6	0.2	12.5	12.5	0.5	0.7	10.2	0.1	2.4	14.5	3.2	0	3.1	0.5	5.2	0.4	0	2	5.7	0	4.5	1	2.8	2.4	0.3	0.5	36.4
ENSG00000165695	AK8	Tissue enhanced	Detected in many	Cell type enhanced	Detected in many	0.7	1.2	1.3	0.5	2.2	0.1	0.9	0.5	1.8	2.4	9.9	0.5	0	1.3	18.9	0.9	25	1.3	0.2	1.4	1.9	2.2	0.1	2	0.6	1	1.6	0.7	3	1.7	0.4	0.9	0.3	2.6	1.7	2.6	0	1.6	0.1	0.6	0.8	0.1	0.8	15.5
ENSG00000204815	ODAD4	Group enriched	Detected in many	Cell type enhanced	Detected in many	0.6	0.5	2.9	0	4.5	2.7	0.8	1.1	1.9	2.6	11.8	1	0.1	1.4	1.3	0.1	16.4	0.5	0.7	3.5	5.8	1.9	0.4	2.7	0.1	1.4	1.2	0.6	1.8	5.5	0.3	0.9	0.1	1.7	0.3	0.3	0.4	0.4	0.3	0.5	1.4	0.1	0.5	43.6
ENSG00000120262	CCDC170	Tissue enhanced	Detected in many	Cell type enhanced	Detected in many	2.9	4	0.8	1.3	1.4	0.1	3.5	0	0.5	2.9	11.4	0.7	2.5	3.5	0.4	0.4	32.4	1.2	0.7	1.3	1.6	0.7	1.3	4	1.4	0.7	6.5	0.1	0.1	0.2	1.4	0.4	0.6	0.2	0.1	0.3	0.3	0.2	1.1	0.9	0.4	2.1	1.6	2.7
ENSG00000092850	TEKT2	Group enriched	Detected in many	Group enriched	Detected in some	0.2	0.5	2.6	0.1	3.7	1.5	0.9	0.6	1.2	3.4	27.8	0.6	0.1	1.4	0.1	0.2	60.8	0.1	0.1	3.3	5	3	0.1	6.1	0.1	1.1	0.4	2.3	0.7	4.2	0	0.7	0	0.1	0.5	0.6	0	0.2	0.2	0.3	1.4	0	0.4	69.2
ENSG00000163879	DNALI1	Tissue enhanced	Detected in many	Group enriched	Detected in many	2.6	5.9	10.4	0.6	12.6	0	7.2	3	7.5	8.8	77.1	5.1	1.2	8.3	14	2.6	52.7	8.8	3.3	11.3	15.6	11.8	11.7	10.1	0.8	11.3	12.9	8.9	8.8	12.3	1.5	6.5	2.2	11.5	4.4	7	1.1	0.7	2.2	4	11.3	1	6.2	28.6
ENSG00000159588	CCDC17	Tissue enriched	Detected in some	Cell type enriched	Detected in many	0.1	0	0.1	0.1	0.2	0.4	0	0	0	2	0.3	0.1	0.2	0.1	0	0	34.8	0	0.2	0.1	0.2	0.1	0.1	3.2	0.1	0	0	0.1	0	0	0.2	0	0	0.2	0	0	0.2	0	0.1	0.2	0	0.1	0.1	0.1
ENSG00000142609	CFAP74	Tissue enhanced	Detected in some	Cell type enhanced	Detected in some	0.2	1.3	0.6	0.3	1.2	0.9	0.2	2.3	1.1	0.4	3.7	0.2	0.2	0.5	0.1	0.9	6.7	0.7	0.2	0.8	0.8	0.1	0.5	1.3	0.6	0.4	0.1	0	0.1	0.5	0.3	0.1	0.2	0.7	0.4	0.3	0.8	3	0.1	0.1	0.1	0.2	0.2	4.9
ENSG00000111834	RSPH4A	Group enriched	Detected in some	Group enriched	Detected in some	0.6	0.5	1.4	0.2	2.4	0.9	0.6	1.1	0.7	1.7	22.6	0.3	0.3	1.6	0.5	0.2	36	0.5	0.3	2.4	2.8	0.7	0.5	4.4	0.3	0.7	0.8	0.7	1.9	4.2	0.1	0.5	0.2	5.8	0.4	0.2	0.8	0.5	0.5	0.3	0.8	0.8	0.5	2.7
ENSG00000162598	C1orf87	Tissue enriched	Detected in some	Cell type enhanced	Detected in some	0	0	2.2	0	6.3	0	0	0	0.3	0.9	6.9	0	0	0.5	0	0	29	0	0	2.5	3.5	0.1	0	3.1	0	1.4	0	0	0.5	0.3	0	0.1	0	0	0.3	0.2	0	0	0	0	0.7	0	0	0.9
ENSG00000183831	ANKRD45	Tissue enhanced	Detected in many	Cell type enhanced	Detected in many	0.2	0.6	2.6	0	5.4	0.1	0.1	0.5	2.7	1.3	6.2	0.2	0	1.5	0.7	0	12.3	0.3	0.4	2.8	2.8	1.2	0	1.1	0	1.6	1.2	0.3	9	1.8	0	0.7	0	2.5	0	0.3	0.1	0	0	1	1	0.4	0.1	10.7
ENSG00000172426	RSPH9	Tissue enhanced	Detected in some	Group enriched	Detected in many	0.6	0.6	2.1	0.2	1.3	0.6	0.6	1	1.4	1.5	8.3	0.6	0.2	1.2	0.2	0.6	8.1	0.3	0.7	1.7	2.5	0.8	0.5	2.1	0.2	0.5	0.7	0.3	0.2	3.3	0.4	1.1	0.1	1	0.5	0.3	0.6	0.5	0.5	0.4	0.6	0.7	0.8	14.7
ENSG00000183690	EFHC2	Tissue enhanced	Detected in many	Cell type enhanced	Detected in many	0.4	0.3	1.5	0.3	2.6	1.4	0.7	0.4	1.6	2.6	27.1	1.1	0.3	3.6	3.3	1.8	14.2	1.4	3.6	1.8	2.1	1.7	0	2	0.2	0.9	1.6	0.1	0.2	3	0.8	1.8	0.3	1.9	7.9	3.5	0	3.5	0.5	1.6	0.5	0.3	0.9	6.5
ENSG00000168016	TRANK1	Tissue enhanced	Detected in many	Cell type enhanced	Detected in many	7.1	4.5	3.8	13.6	14	9.9	6.1	49	11.8	23.8	0	14.3	10.7	17.4	5	3.1	43.6	9.3	6	4.2	6.3	3.3	9.7	8.5	18.2	2.4	15.1	2.3	3.1	6.5	5.2	16	13	1.4	6.6	6.1	1	2.3	16.3	8.6	3	12.7	8.1	2.3
ENSG00000171962	DRC3	Tissue enhanced	Detected in many	Cell type enhanced	Detected in many	0.8	1	3.1	0.1	5.3	0.1	2.3	0.8	1.4	4.9	25.8	1	0.7	4.2	11.5	0.6	59.2	2.3	1.1	5	5.6	4.2	1	5	0.4	1.1	2.8	3.7	6.3	9.6	0.3	2	0.4	8.6	1.3	2	1.4	1.2	0.3	1.1	1.4	0.7	0.6	11.6
ENSG00000169064	ZBBX	Group enriched	Detected in some	Cell type enhanced	Detected in some	0	0.2	1.3	0	2.4	0	0	0	2.8	0.7	13.3	0	0	0.7	0	0	22.5	0	0	2.3	2.8	0.2	0	3.4	0	0.3	0	0	0.2	2	0	0	0	0.3	0	0	0	0	0	0	0.4	0	0	34.9
ENSG00000118492	ADGB	Tissue enhanced	Detected in some	Cell type enriched	Detected in some	0	0	0.7	0	1.2	0	0	0	0	0.4	4.8	0.3	0	0.1	0.2	0	7.3	0	0	1.2	1.6	0	0	1.3	0	0.1	0	0	0	0.3	0	0	0.1	0	0	0	0	0	0	0	0.3	0	0	25.4
ENSG00000115423	DNAH6	Tissue enhanced	Detected in some	Cell type enhanced	Detected in many	0.3	0.2	0.2	0.1	1.1	0	0.4	0	0.4	0.2	5.2	0.1	0	0.5	1.1	0	5.3	0.1	0	0.4	0.5	0.4	1.1	0.8	0.1	0.1	0.3	0.2	1.5	0.4	0	0.1	0.2	0.8	0	0.2	0	0	0.1	0.1	0.1	0	0.5	2.6
ENSG00000168658	VWA3B	Group enriched	Detected in some	Group enriched	Detected in some	0	0	0.7	0	1.3	0	0	0	0.1	0.6	9.1	0.1	0	0.2	0	0	21.5	0	0	1.1	1.1	0.1	0	2.4	0	0.1	0.2	0	0	0.2	0	0	0	0.1	0.1	0	0	0	0	0	0.2	0	0.1	29.2
ENSG00000185250	PPIL6	Tissue enhanced	Detected in many	Cell type enhanced	Detected in many	1	0.8	3.8	0.5	5.2	0.2	2.9	2.5	3.8	3.6	13.6	1.2	1.3	2.9	8.7	1.4	34.4	1.1	2	4.1	3.8	4.1	0.6	4.5	0.6	2.7	4	2.3	5	2.6	1	1.1	1	7.2	2.2	2.6	3.5	1.2	0.7	2	2.3	0.8	1.7	18.4
ENSG00000163071	SPATA18	Tissue enhanced	Detected in many	Cell type enriched	Detected in many	2	4.8	2.4	0.7	2.6	0	6.1	0.1	0.8	10.3	13.5	4	2	4	1.9	4.5	66.1	6.5	1.7	3.1	2.9	5.1	5.3	7.7	0.3	0.9	1.2	1.9	4.4	4.7	1.8	4.1	5.4	0.1	9.9	5.4	0.8	6.4	2.2	3	0.8	0.6	4.8	28
ENSG00000039139	DNAH5	Tissue enhanced	Detected in some	Cell type enriched	Detected in many	0	0	0.3	0	0.5	0	1.2	0.1	0.1	0.2	2.8	0.1	0	0.1	0	0	3.4	0.1	0	0.5	0.6	0.7	0.9	1.6	0	0.3	0	0.9	0	2	0	1	0	0	0.5	0	0	0	0	0	0.1	0	0.4	0.3
ENSG00000165309	ARMC3	Group enriched	Detected in some	Cell type enhanced	Detected in some	0	0	1.9	0	3.7	0	0	0	0.5	1.2	50.1	0	0	1.4	0.1	0.1	43.1	0	0.1	3.2	4	0.4	0	3.4	0	1.2	0	0.3	0	1.3	0	0	0	0.5	0	0.1	0	0	0	0	0.9	0	0	32.7
ENSG00000169126	ODAD2	Tissue enhanced	Detected in many	Cell type enhanced	Detected in some	0.3	0.9	0.6	0.3	1	0.5	0.1	0	0.4	1.1	7.8	1	0.2	1	0.6	0.4	22.4	0.2	0.2	1	1.1	0.3	0.7	2.5	0.1	0.3	1.1	0	0.3	3.1	0	2.4	0.2	0.3	0	1.8	0.1	0	0.2	0.5	0.3	0.2	0.3	39.5
ENSG00000188316	ENO4	Tissue enhanced	Detected in some	Cell type enhanced	Detected in some	0.1	0.3	0.4	0	0.8	0	0.3	0.2	0.5	0.4	5.3	0.2	0	0.6	1.2	0.1	4.9	0.3	0.1	0.8	0.9	0.6	1.3	0.5	0	0.3	0.5	0.6	1	0.9	0	0.3	0.1	1.9	0.2	0.3	0	0.2	0.1	0.2	0.5	0.2	0.3	2.4
ENSG00000133665	DYDC2	Group enriched	Detected in some	Cell type enhanced	Detected in some	0.1	0.2	8.5	0.2	13.1	0.7	1.4	0	4.1	2.1	26.1	0.3	0.1	1.8	5.5	0.5	94.2	0.4	0.2	11.7	10.2	0.5	0.6	4.4	0.1	1.2	0.3	1	0.8	0.7	0.5	0.4	0.1	0.5	0.9	0.8	0.3	0.9	0.1	0.2	1.5	0.2	0.5	10.5
ENSG00000179133	C10orf67	Tissue enhanced	Detected in some	Cell type enhanced	Detected in some	0	0.2	0.6	0.2	0.6	0.3	0	0	0.4	0.1	5.5	0.1	0.5	0.1	1.3	0.1	4.7	0.2	0.6	0.7	0.6	3.4	0.4	2.8	0.3	0.4	0.3	0.2	0.4	1.2	0.1	0	0	0.8	0.1	0.1	0.4	1.2	0.3	0	0.3	0.2	0.1	12
ENSG00000077327	SPAG6	Group enriched	Detected in some	Group enriched	Detected in some	0	0	4.7	0	7.9	0.4	1.7	0	1.3	1.6	96.8	0	0	0.2	0.3	0	47.4	0	0.1	8.1	9.8	0.3	0.1	6.8	0.1	1.2	0.1	0.3	1.7	14.2	0	1	0	5.6	0	0	0	0.3	0	0	2.4	0	0	93.5
ENSG00000162643	DNAI3	Group enriched	Detected in many	Group enriched	Detected in some	0.1	21.2	1.4	0.4	2.2	0	0.2	0	0.3	0.9	41.2	0.7	0.2	0.6	4	0.2	14	0.4	0.7	2.5	2.5	0.6	0.1	1.7	0.4	0.5	0.1	0.5	5.5	2.9	0.4	0.3	0.5	0.7	0.8	0.2	0.1	2	0.1	0.3	0.5	0.2	0.1	18.3
ENSG00000137691	CFAP300	Tissue enhanced	Detected in many	Cell type enhanced	Detected in many	2.6	3.3	1.9	0.4	2.9	0	2.5	0.3	1.1	5.2	23.6	1.3	0.8	4.1	10.4	1.7	28.2	3.1	1.2	2.6	3.4	1.6	0.1	2.8	0.9	1.5	4	0.8	2.6	3.9	3.2	3.8	0.7	1.3	0.7	6.4	0.2	1.2	0.8	2.8	1.4	0.1	1.8	29.3
ENSG00000197653	DNAH10	Tissue enhanced	Detected in some	Group enriched	Detected in many	0.1	0	0.3	0	0.7	1.2	0	0.6	0.1	0.6	0.4	0	0.1	0.1	0	0	4	0	0.1	0.6	0.7	0.1	0	1.1	0	0.2	0	0	0	0.1	0.1	0	0	0.2	0.1	0	0	0	0.3	0	0.7	0.1	0	2.9
ENSG00000186231	KLHL32	Group enriched	Detected in some	Cell type enhanced	Detected in some	0.2	0.8	12	0.4	11.8	0.1	0.3	6.1	14.5	0.3	1.4	0.6	0.7	0.2	0.4	0	6.2	0.3	0.6	17	12.3	1.8	0.6	0.7	0.4	15.8	1.1	1.2	0.7	1.1	0	0.2	0.8	2.4	0.5	0.2	1.2	0.1	1.1	0.1	21.3	0.3	0.4	1.6
ENSG00000165383	LRRC18	Group enriched	Detected in some	Group enriched	Detected in some	0	0	0.1	0.3	0.2	0.5	0.2	0	0	0.5	23.9	0.3	0.2	0.1	0	0.1	6.4	0.2	0.3	0.3	0.3	0	0	1.3	0.2	0	0.2	0	0	0	0	0.2	0.6	0	0.1	0	0	0.7	0.3	0.1	0.1	0.1	0.1	13.2
ENSG00000118307	DNAI7	Tissue enhanced	Detected in many	Cell type enhanced	Detected in many	0.2	0.6	1.5	0.2	1.7	0.6	1.4	0.3	1.4	1.9	13.9	0.3	0	1.6	5.8	0.4	13.6	0.6	0.4	1.8	2.5	2.6	0	1.8	0.4	0.9	1.1	0.7	3.2	3.9	0.1	0.9	0	5	0.6	1.1	0.1	0.9	0.1	0.3	0.7	0.3	0.7	22.3
ENSG00000158023	CFAP251	Tissue enhanced	Detected in many	Cell type enhanced	Detected in many	1.1	0.8	1.3	0.3	2.9	0.1	1.2	0.3	1.3	3.4	19.6	0.2	0.1	1.9	4.6	0.3	21.6	1.1	1.2	1.9	2.9	2.6	1.4	2.9	0.6	0.6	1.7	1.6	2.8	6.3	0.9	0.7	0.1	4.5	1	1.6	0.2	1.5	0.2	0.6	0.5	1.7	0.4	19.3
ENSG00000188659	SAXO2	Group enriched	Detected in many	Group enriched	Detected in many	0.8	1	1.5	0.3	2.5	0.6	2.9	2.3	1.7	2.2	6.9	1.3	0.7	1.8	17.3	0.6	49.5	0.9	1.2	2.1	2.5	2.6	0.8	6.3	1	1.4	1.8	1.5	4.1	4.8	0.4	2.4	1.7	6	2.7	1.1	1.1	2	1.5	0.5	1.3	1.2	2.2	21
ENSG00000153789	CIBAR2	Tissue enhanced	Detected in some	Cell type enriched	Detected in some	0.1	1.2	2.9	1.2	4.9	0.4	0.3	1.9	0	3.3	34.4	0.6	1.3	1.3	0.2	0.1	82.7	0.1	0	4.8	9.1	0.2	0	9.9	0.6	0.5	0.1	0.1	0	15.8	0	0.1	0.4	0.3	0.5	0.1	0	0.4	0.6	0	0.9	2.5	0.4	0.4
ENSG00000183346	CABCOCO1	Tissue enhanced	Detected in many	Cell type enhanced	Detected in many	0.9	0.5	4.8	0.2	4.2	0	1.1	0.2	3.4	4.1	5.2	1.2	0.3	3.4	0.5	0.3	25.8	0.8	0.2	6.2	5.9	1.7	0.3	4	0	7	0.2	0.5	2.8	4.1	0.7	4	0.6	0.8	1	2.5	0.1	0.3	0.5	0.7	13.3	1	0.5	15
ENSG00000197168	NEK5	Tissue enhanced	Detected in some	Cell type enhanced	Detected in many	0.1	0	0.3	0.2	0.4	0.3	0.4	0	0.3	0.3	2.5	0.1	0.1	0.5	0.3	0	8.4	0.2	0.4	0.5	0.4	0.4	0	1.2	0.1	0.2	0.1	0.1	0.7	0.1	0.4	0.4	0.2	1.6	0.1	0.1	0.4	0.2	0.2	0.2	0.2	0.2	0.1	10.4
ENSG00000205084	TMEM231	Group enriched	Detected in all	Cell type enhanced	Detected in many	2.8	3.9	5	1.8	6.7	1.4	5.1	2.3	5.9	7.4	39.3	3.3	2.5	6.2	7.1	2.3	71.1	3.3	6.4	5.4	5.9	4.5	1.4	6.1	1.8	4.4	6.9	3.8	9.7	4.8	2.8	4.9	3	3.7	1.3	7.6	1.1	3	2	7.5	3.3	1.7	1.9	5.8
ENSG00000105479	ODAD1	Group enriched	Detected in some	Cell type enriched	Detected in some	0	0.1	0.5	0	1.2	0.5	0.1	0	0.1	0.7	28.3	0	0	0.7	0.1	0	24.7	0	0.1	1	1.4	0.2	0	2.9	0.1	0.2	0.5	0.1	0.6	0.4	0	0.1	0	0.4	0	0.5	0	0.5	0.1	0	0.2	0.1	0.2	12.9
ENSG00000188817	SNTN	Tissue enriched	Detected in some	Cell type enriched	Detected in some	0.1	0.2	0.1	0.6	0.3	0.8	0.2	0	0.2	3.4	0.1	0.3	0.4	2.8	0.3	0.2	167.6	0.4	0	0.2	0.4	0.1	0.1	13	0.8	0	0.1	0.9	0.1	0	0.2	0.4	0.5	0.9	0.3	0.2	0.3	1.1	0.4	0.3	0	0.3	0.8	0.3
ENSG00000186973	FAM183A	Group enriched	Detected in many	Cell type enhanced	Detected in many	0	0	4.1	0	5.5	0	0.9	0	0.1	2.4	63	0.2	0.1	2	0.4	1	113	0	0	6.4	6.3	1.3	0.1	6.7	0	0.7	0.2	0.2	0.8	5.4	0.6	1.9	0.3	0.2	1.3	0.2	0	9.4	0	0.2	1.2	0	0.1	6.7
ENSG00000197826	CFAP299	Group enriched	Detected in some	Cell type enhanced	Detected in some	0.1	0	1.7	0	2.4	0	0.1	1	0.3	0.7	5.1	0.1	0.1	0.2	0	0	19.2	0.1	0	2.8	2.9	0.3	0	1.4	0.1	0.4	0.5	0	0	0.1	0	0.1	0	0.7	0	0	0	0	0	0	0.5	0	0	26.6
ENSG00000105519	CAPS	Tissue enhanced	Detected in all	Cell type enriched	Detected in many	11.8	25.1	35.8	10.6	54.4	9.9	11.2	7	11.6	45.7	116.2	15.5	6.7	21.1	4.5	12.6	323.5	10.8	13.1	62.7	63.2	37.3	21	48	11.9	27.9	13.3	23.3	3.2	27.2	9	39.2	2.7	2.1	24.1	29.8	4.1	15.7	18.2	2.2	50.2	24.6	36.4	6.2
ENSG00000213085	CFAP45	Group enriched	Detected in some	Group enriched	Detected in many	0.6	0.1	2.1	0.4	3.5	0.8	0.5	0	0.1	2.6	36.2	0.2	0.2	1.4	0	0.4	43.3	0.2	0.8	3.4	3.7	0.7	0.1	4.8	0.1	0.5	0.3	0.2	0.1	0.4	0.4	0.4	0.1	0	0.2	0.4	0.2	0.5	0.3	0.3	0.8	0.7	0.5	27.6
ENSG00000215217	C5orf49	Group enriched	Detected in many	Group enriched	Detected in many	0.2	0.5	15.6	0.1	15.7	0	0.8	0.9	12.2	4	72.4	0.1	0.1	1.4	1.6	0	73.2	0.5	0.2	17.3	21.3	3.8	3.2	5.8	0	11.2	0.9	2.6	6	10.1	0.1	3.4	0	1.3	0.3	1.3	0	0.6	0.1	0.3	5	0.1	0.6	36.1
ENSG00000181322	NME9	Tissue enhanced	Detected in many	Group enriched	Detected in some	0.7	0.7	4.2	0.4	5.4	2.8	0.7	4.5	4.5	1.1	20.1	0.5	0.2	0.6	0.7	0.4	17	0.4	0.5	4.7	6.6	0.9	0.3	2.1	0.3	3.5	0.7	1.2	0.8	3.6	0.2	0.8	0	7.2	1.6	0.6	2.6	0.8	0.8	0.2	3.7	0.5	0.6	4.2
ENSG00000270765	GAS2L2	Group enriched	Detected in some	Cell type enriched	Detected in some	0.6	0	0.8	0	2	0	0.4	0.1	0.8	0.8	8.7	0	0	0.2	1.8	0	15.5	0	0	1.1	1.3	0.1	0	1.9	0	0.3	0	0	0.1	0	0	0.1	0	0.2	0.1	1.1	2.6	0.2	0.1	0	0.3	0	0.1	0.1
ENSG00000168081	PNOC	Group enriched	Detected in some	Cell type enhanced	Detected in some	0.2	0.8	2.8	9.6	2.2	2.7	0.6	0.5	29.2	0.2	1.7	2.8	4.2	0.1	0	0.6	17.6	1.1	0.1	1.9	6.1	0.7	0.2	0.9	24.4	3.9	0.7	0	0	0	0	0.2	1.5	0	1.5	0.1	0	0.1	5.6	0.5	3.5	14	3.1	0.6
ENSG00000112981	NME5	Tissue enhanced	Detected in many	Group enriched	Detected in many	1.4	6.3	16.2	0.5	17.9	0	4.4	4.8	17.5	8.3	28.4	2	0.2	4.8	22.6	0.9	36.1	8.4	3.5	16.2	15	19.7	0.5	4.3	0.4	12.8	5.2	4.2	23.5	8.6	0.1	4.9	1.1	12.5	3.6	4.3	0.4	0.3	0.6	3	6.3	0.2	2.7	51.7
ENSG00000158428	CATIP	Tissue enhanced	Detected in many	Cell type enhanced	Detected in some	0	0.1	1	0	1.9	0.1	0	0	0.2	1.3	15.9	0	0	0.4	4.8	0	19.4	0.3	0	1.5	2.1	3.3	0	2.1	0	0.5	0.1	1.1	1.7	1.3	0.8	1.1	0	0.1	0	1.1	0	0	0	0	0.3	0.2	0	7.1
ENSG00000272514	CFAP206	Group enriched	Detected in some	Group enriched	Detected in some	0.1	0.4	0.9	0	1.4	0	0.3	0.1	0.7	0.7	5.8	0	0	0.5	0.6	0	21.6	0.1	0.2	1.4	1.7	0.9	0.1	1.4	0	0.6	0.1	0.1	0.7	1.2	0.1	0.4	0	0.5	0.1	0.3	0	0.1	0	0.1	0.3	0	0	57.4
ENSG00000178796	RIIAD1	Group enriched	Detected in some	Cell type enhanced	Detected in many	0	1.5	5.4	0	10	0	0	2	5.4	1.3	4.1	1	0	0.7	0.1	0.1	24.1	0	0.4	6.2	7.3	0.7	0	2.3	0	3.3	0.1	0.8	0.1	33.8	0	0.4	0.3	4.7	0	0.4	0.1	0	0.3	0.2	0.9	0	0.9	16.5
ENSG00000188931	CFAP126	Tissue enhanced	Detected in many	Group enriched	Detected in some	11.1	12.9	8.5	5	12.5	2.9	0.7	1.2	28	4.2	207.8	4.8	10.1	10.1	0.7	17.7	146.7	11.3	38.2	11.1	14.9	16.1	9.7	13.5	7.5	8.5	5.1	9.4	0.1	3.5	3.5	6.6	0	31.8	12.3	0.9	81.3	18.3	10.8	0.1	4.3	6.2	7.4	23.5
ENSG00000123977	DAW1	Group enriched	Detected in some	Group enriched	Detected in some	0.6	0	2.5	0.3	6.8	0.7	0.9	0	1.1	0.8	57.1	0.5	0.2	0.3	0.4	0.8	31.7	0.5	0.5	4	3.3	0.2	0.7	3.1	0.5	0.3	0.1	0.7	0.3	0.2	1.2	0.2	0.2	1.2	0.4	0.1	8.6	0.5	0	0.2	0.5	0.4	0.2	50.1
ENSG00000163885	CFAP100	Tissue enhanced	Detected in some	Group enriched	Detected in some	0	0	1.6	0	3.6	0	0	0	0.3	3	13	0	0	1	0	0	26.2	0	0	3.1	3.4	0.1	0	6	0.1	0.5	0.1	0	0	0.3	0	0.1	0	0.2	0	0	0	0.1	0	0	0.5	0	0	31.5
ENSG00000170482	SLC23A1	Group enriched	Detected in many	Group enriched	Detected in some	0.1	0.1	0.3	1.1	0.6	2.8	0.2	0.2	0.4	2.3	0	3.2	25.6	0.6	0	0.3	52.4	2.3	0.1	0.3	0.4	38.7	21.9	0.8	1.6	0.1	0.3	1.2	0.3	0.2	0.1	6.1	1.4	0.6	3.1	0.6	0.3	1.8	63.5	0.2	0.1	1.2	1.4	0.2
ENSG00000186710	CFAP73	Tissue enhanced	Detected in many	Cell type enriched	Detected in some	0.2	0.4	5.5	0.3	8.6	1.9	0.3	0.1	0.5	3.7	30.5	0.3	0.3	0.5	0.3	0.5	41	0.2	0.1	9.2	10.3	1.6	0.5	6.9	0.6	0.8	0.4	0.4	0.1	1.1	0	0.6	0	0.2	2.1	0.7	0.3	4.4	0.5	0	1.9	0.6	3.8	0.5
ENSG00000226321	CROCC2	Tissue enhanced	Detected in some	Cell type enriched	Detected in some	0	0	0.2	0.1	0.4	0	0	0	0	1.1	3.1	0	0.2	0.1	0	0	6.8	0	0	0.4	0.5	0.1	0.2	1.5	0.6	0	0.1	0	0	0.3	0	0	0	0	0	0	0	0	0.3	0	0	2.2	0.1	0
ENSG00000166246	DNAAF8	Group enriched	Detected in many	Group enriched	Detected in some	0.7	1.2	1.7	0.7	2.4	0.2	0.7	1.2	1.6	1.4	11.2	0.8	0.5	1	2.6	0.7	21.8	1.4	0.8	2.3	2.7	1.7	1.3	2.7	0.3	1.9	1	1	0.9	4	0.2	1.1	0.3	1.7	1.1	0.7	0.9	0.5	0.4	0.8	1.4	0.4	0.7	71.9
ENSG00000179902	CFAP276	Group enriched	Detected in some	Cell type enhanced	Detected in some	0	0.1	2.6	0	3.3	0	0.2	0.2	1.5	2	125.2	0.4	0.3	1.1	1.2	0.1	103	0	0.1	2.8	3.2	0.2	0	4.3	0	0.9	0.1	0.8	0.2	2.4	0	0.3	0.1	0.2	0	0	0	0.1	0.1	0.1	1.2	0	0.3	143.8
ENSG00000171595	DNAI2	Group enriched	Detected in some	Cell type enhanced	Detected in some	0	0	0.7	0.1	1.2	0	0	0	0	1.7	5.5	0	0	0.3	0	0	29.4	0	0	1.3	1.7	0	0	2.9	0	0.1	0	0	0	0.8	0	0	0	0	0	0	0	0	0	0	0.2	0.8	0	18.7
ENSG00000101222	SPEF1	Group enriched	Detected in some	Cell type enhanced	Detected in many	0.1	0.2	7.6	0	28.2	0	0.1	0.3	8.2	1.7	24.2	0.2	0	0.3	0.5	0	11.1	0	0.2	13.4	6.4	2.1	0.1	2.7	0	3.5	0.3	0.6	0.3	2.8	0	0.1	0	2	0.1	0.1	0	0.1	0	0	1.6	0	0.1	12
ENSG00000165698	SPACA9	Group enriched	Detected in all	Group enriched	Detected in many	4.8	7.4	14.6	1.2	17.7	1.5	5.1	8.6	14.9	9.4	18.9	11.1	1.3	8	72.2	9.3	37.9	5.2	10	14.3	18.4	11.9	2.3	7.2	2.2	15.9	10.6	5.1	3.7	11.2	3.1	6.7	1.8	7.9	9.6	6.9	1.6	11.5	3.6	4.7	16.8	3.6	6.3	127.6
ENSG00000114473	IQCG	Tissue enhanced	Detected in all	Cell type enhanced	Detected in all	5.8	5.1	10.1	3.3	14	3	5.6	3.1	6.7	5.6	53.1	3.1	2.5	4.5	9.7	3.8	51.1	4.5	4.3	11.7	12.7	6.2	3.6	8.8	3.7	10.5	4.4	1.9	4.2	6	3.4	3.8	3.6	17.5	2.4	4.4	1.9	2.6	2.5	4.2	9.7	3.3	3.6	42.6
ENSG00000187726	DNAJB13	Group enriched	Detected in many	Cell type enhanced	Detected in some	0.1	0.1	1.6	1.2	2.2	4.4	0.1	0.2	0.5	5.3	26.1	0.1	0.6	1.9	5.1	0.1	51.5	2.1	0.1	2.3	2.5	0.9	0.1	3	2	0.4	0.3	0.8	0	1.1	0.5	0.9	0	0.4	0.6	2.8	0.3	0.1	2.8	0.1	0.6	1.2	0.2	18.3
ENSG00000203985	LDLRAD1	Tissue enriched	Detected in some	Cell type enriched	Detected in some	0	1.5	0	0	0	0.1	0.6	0	0	4.3	0.1	0	0	0.7	0.1	0.6	112.4	0.8	0	0	0	0.1	0	6.7	0	0	0	0.4	0	0	0	1.1	0.2	0.1	3.3	0	0.2	0.2	0	0	0	0.1	1.3	0.3
ENSG00000007174	DNAH9	Tissue enhanced	Detected in many	Cell type enhanced	Detected in many	2	0.8	8	0.2	8.5	0	1.4	0.9	5.8	1.7	12.2	0.1	0	1.4	2.2	0.1	34.1	0.4	0.2	13	11.5	1.6	0.1	2.7	0	4.3	1.3	1.8	3.5	3.1	0.3	0.8	0	6.4	0.3	1.9	0.2	0.3	0.1	0.5	3.2	0.1	0.3	6.1
ENSG00000005448	WDR54	Tissue enhanced	Detected in all	Cell type enhanced	Detected in many	7.9	8.2	12.6	6.3	19.5	6.6	7.4	8.7	17	11.4	44.2	6.5	3.1	10.1	5.5	3.3	67.8	8.1	4.1	13.6	15.9	11.8	1.9	10.4	11.3	6	13.7	6.1	29	23.7	6.1	7.2	3.8	27.1	5	9.5	1.3	4.7	6.8	7.4	5.1	11.9	6.8	37
ENSG00000173467	AGR3	Tissue enhanced	Detected in many	Cell type enhanced	Detected in many	0.6	0.1	0.2	10.6	0.4	0	67.3	0	0.3	24	0.4	212.2	162.1	8.4	0	1.4	217.5	46.6	0	0.6	0.8	2.4	0.3	147.7	0.2	0.1	0.3	10.3	0	20.6	0.8	4.6	207.6	0	30	0.8	0	1.4	230.7	8.4	0.5	0.3	97.1	0.2
ENSG00000134258	VTCN1	Tissue enhanced	Detected in many	Cell type enhanced	Detected in many	0.1	0	0	0	0	0	98.1	0	0.1	14.7	0	0	0.4	4.3	4.6	0.4	31.4	4.9	0.2	0	0	16.7	1.1	0.7	0	0	0.1	29.1	0	0.1	0.8	2.9	0	0	21.3	7.5	0.2	2.7	0	0.1	0	0	3.6	1.1
ENSG00000142621	FHAD1	Tissue enhanced	Detected in some	Group enriched	Detected in many	0.4	0.2	0.9	0.6	1.4	0.1	0.9	0	0.7	2.2	10.2	0.3	0.8	0.5	2	0.1	15	0.5	0.1	1.6	1.8	0.5	0.3	3.5	0.2	0.4	0.3	0.7	0.9	0.6	0.4	0.3	0.3	0.2	0.4	0.5	0	0.2	1	0.3	0.4	0.1	2.2	13.1
ENSG00000096006	CRISP3	Group enriched	Detected in many	Group enriched	Detected in many	0.3	0.6	0.1	0	0.1	378	3.8	0.1	0.1	59.3	0	0.1	0.4	1.7	0.1	258.2	1164.2	22.3	0.7	0.1	0.1	0.1	0.8	1.3	0	0.1	0.4	5.4	0	0.4	0.6	2.8	0	0	2242.7	108	0.3	3.8	0.2	0	0	2.5	0.3	0.1
ENSG00000284308	C2orf81	Tissue enhanced	Detected in many	Group enriched	Detected in many	2	1.4	5.3	1.7	5.6	0.3	2.5	3.2	4.7	5.6	8.8	3	1	4.8	0.8	1.1	18.6	2.4	2	6.3	6.1	4.9	0.7	3.7	2.5	2.4	3.9	2.1	5.7	17.1	0.5	4.8	0.4	2.9	2	3	0.7	1.5	2.4	0.9	2.5	3.6	2	26.6
ENSG00000010626	LRRC23	Tissue enhanced	Detected in all	Cell type enriched	Detected in all	2.4	3.1	10.5	1.1	12.4	2.5	3.5	5.8	7.9	5	33.4	3.2	0.9	4.8	12.2	1.7	98.5	2.9	4.6	11.3	12.5	6	2.5	8.6	1.8	7.9	4.2	2.1	6.5	7.2	2.1	3.4	2	24.3	2.7	3.6	6	2.4	1.9	3.5	7.5	2.4	3.4	25.6
ENSG00000174844	DNAH12	Group enriched	Detected in some	Group enriched	Detected in some	0	0.2	0.8	0	1.6	0	0.2	0	0.2	0.9	9	0	0	0.3	0.1	0	9.9	0.2	0	1.6	1.7	0.1	0.1	3.4	0	0.4	0.2	0.7	0	0.9	0	0.1	0	0.3	0.1	0.1	0	0.1	0	0	0.5	0	0	8.6
ENSG00000152611	CAPSL	Group enriched	Detected in many	Group enriched	Detected in some	0	0	4.4	0	6.1	0.2	0.1	0.1	0.8	2.4	88.5	0	0	2	8.3	0	107.2	0	0	7.1	7.4	0.8	0	7.4	0	1.6	0.1	0.5	1.1	13.2	0	0.1	0	0	0	0.3	0.1	0	0	0	1.6	0	0.1	9.6
ENSG00000186471	AKAP14	Group enriched	Detected in some	Cell type enriched	Detected in some	0	0	4.2	0	1.6	0.2	0.1	0.4	1	1.2	75.1	0.1	0.3	0.6	0.1	0	42.5	0	0	2.3	4.7	0	0.1	3.1	0	1.2	0.1	0	0	0.7	0	0.1	0	1.1	0	0.1	0.1	0	0.4	0	0.5	0	0	81.5
ENSG00000188523	CFAP77	Group enriched	Detected in some	Group enriched	Detected in some	0	0	1.4	0	2.5	0	0	1.6	0.1	1.1	22.2	0	0	0.5	0.2	0	28.7	0	2.3	2.4	2.6	0.1	0	2	0	0.4	0.2	0.1	0	0.6	0	0	0	3.5	0	0	0	0	0	0	0.4	0	0	18.8
ENSG00000151023	ENKUR	Tissue enhanced	Detected in some	Group enriched	Detected in many	0.1	0.4	8.6	0.5	11.7	0.4	0.1	1.3	8.6	1.4	16.2	0.2	1.3	1.6	0.2	0	42.2	0.3	0.1	9.1	12.1	0.4	0.6	4.2	0	12.3	0.3	0	0	5.4	0.6	0.1	0.1	1.8	0.1	0	0.2	0.1	1.5	0.2	6.8	0.3	0.2	6.7
ENSG00000159713	TPPP3	Tissue enhanced	Detected in all	Cell type enhanced	Detected in many	42.8	26.3	194.7	7.8	146.4	1	78.1	24	124.2	48.7	184.3	93.2	23	28.4	9.4	96	830.2	21.1	78.7	245.6	267.6	59	4.3	143.4	4.3	202.1	8.3	23.2	13.1	39.6	76	18.3	13.6	9.3	38.3	12.8	69.7	165.3	36.9	20.6	300.2	17.2	42.4	15
ENSG00000085465	OVGP1	Tissue enriched	Detected in all	Cell type enriched	Detected in many	4	1.5	3.4	1	5.9	1.9	3.4	10.3	7.2	3.7	2.8	3.3	1	14.9	5	2.9	2005.5	1.1	2.2	4.3	4.1	4.8	7.8	3.7	2.2	2.8	6.5	1.4	6.6	2.4	1.9	5.4	2.1	4.1	4.1	1.4	2.5	7.4	5.1	1.4	2.8	4.5	2.7	9
ENSG00000167858	TEKT1	Group enriched	Detected in some	Group enriched	Detected in some	0	0	1.6	0	2.8	0.5	0	0.1	0.4	1.4	43	0	0	1.1	0.3	0.8	48.8	0.9	0.5	3	3.4	0	0.2	4.4	0.3	0.6	0.2	0	0	0.8	0	0	0	0.1	0.2	0	0	1.9	0	0.1	0.7	0.1	0	9.7
ENSG00000188396	DYNLT4	Group enriched	Detected in many	Group enriched	Detected in some	1	1.9	0.3	1.2	0.4	2.4	0.4	0	0.2	1.1	23.6	0.4	0.4	1.3	2.1	0.6	9.9	1.7	0.6	0.5	0.7	0.6	0.5	2.7	0.3	0.2	0.4	0.9	0.3	0.8	0.1	0.3	0.1	0	1.1	0.3	0.4	0.6	0.5	0.1	0.3	0.4	1	0.4
ENSG00000177989	ODF3B	Tissue enhanced	Detected in many	Group enriched	Detected in many	21.2	5.8	6.6	34.8	7.9	16.8	23.5	5.7	1.6	13.4	77.3	8.2	10.8	5.9	1	14	86.2	10.8	18.1	9.7	10.4	15.9	31.6	35.3	15.3	3.5	2.1	8.7	4.1	7.7	8.4	19.3	2	0	48.3	5.5	5.2	13.1	13.2	3.2	5.7	27.9	14.1	15.8
ENSG00000150873	C2orf50	Group enriched	Detected in some	Cell type enriched	Detected in some	0.1	0.2	0.8	0.2	1.1	0.4	0.2	0	1.2	0.4	6.2	0.1	0.2	0.3	0.2	0.1	7.2	0.1	0	0.9	1.4	0.2	0.1	0.6	0.2	0.5	0.2	0.2	0.1	0.7	0.1	0.1	0.1	1.4	0.3	0	0.2	0.3	0.1	0.1	0.2	0.2	0.2	0.2
ENSG00000174950	CD164L2	Tissue enhanced	Detected in many	Cell type enriched	Detected in some	0.1	0.1	0.4	0	0.5	0	2.4	0.3	0.2	4.7	4.3	0.2	0	0.3	0.5	19.4	29	0.1	0	0.8	0.8	0.8	0.2	5	0	0	0	0.7	0.8	3.3	0	4	0.2	0	13.1	0.3	0	10.7	0.1	0	0.1	0	0.7	0.5
ENSG00000205129	C4orf47	Tissue enhanced	Detected in many	Cell type enhanced	Detected in many	0.5	0.3	2	0.2	4.6	0.3	1.8	0.9	0.9	1	30.8	0.3	0.1	1.1	3.2	0.3	11.4	0.8	0.9	2.9	3.1	2.6	0.3	1.7	0.1	1.4	0.8	0.7	0.5	2.8	0.2	0.6	0.2	13.1	0.5	0.5	0.1	0.9	0.2	0.3	1.6	0.2	0.2	11.6
ENSG00000160345	PIERCE1	Tissue enhanced	Detected in many	Group enriched	Detected in many	2.5	15.7	16	0.7	19.7	0.9	3	3.8	13.9	5.3	59.4	2	1	4.1	25.1	1.8	94	2.7	1.9	20.2	19.7	9.2	3.4	9	0.6	11.5	2.8	6.3	6.5	16.4	1.5	4.1	1.2	9.7	3.3	6.1	1.5	1.8	1.3	1.1	6.5	1.9	3	60.7
ENSG00000124237	C20orf85	Tissue enriched	Detected in some	Cell type enhanced	Detected in some	0	0	1.1	0	1.2	0	0	0	0	12.5	5.4	0	0	4.9	0.2	0	440.1	0	0	0.5	2.1	0.1	0	24.7	0	0.1	0.3	0	0	0.4	0	0.2	0	0	0	0.2	0	0	0	0.1	0.5	0.1	0.1	75.7
ENSG00000181143	MUC16	Group enriched	Detected in some	Cell type enhanced	Detected in some	7	0	0	0	0	0	0.4	0	0	15.4	0	0	0	2	0	0.3	5.7	0	0.3	0	0	0	0	1	0	0	0.2	0	0	0	0.4	0.1	0	0	5.9	0	0	1.5	0	0	0	0	0	0.8
ENSG00000172361	CFAP53	Group enriched	Detected in many	Group enriched	Detected in many	0.3	1.2	3	0.3	5.8	0.7	1	4.7	1.2	1.9	19.9	0.5	0.2	1.1	5.6	0.4	27.6	0.7	0.5	4.2	5.1	2.6	0.4	3.2	0.3	2	0.8	1.1	2.4	3.2	0.3	0.9	0.2	3.4	0.5	1.2	2.2	1	0.4	0.3	2.1	0.4	0.5	77.4
ENSG00000112530	PACRG	Tissue enhanced	Detected in many	Cell type enhanced	Detected in many	0.8	2.2	8.8	1	14.7	5.7	2.1	1.2	9.2	2.1	14.5	1	1.1	4.7	8.7	2.5	29.4	5.1	11	8.8	14.1	9.8	4.2	3.1	1.2	5.5	2.9	4	1.8	22.9	0.3	2.6	2.1	6.1	1.8	3.1	2.7	4.7	0.8	2.1	4	1.7	2.1	27.6
ENSG00000183914	DNAH2	Tissue enhanced	Detected in some	Group enriched	Detected in some	0.4	0.1	1.2	0.1	3.1	0.5	0.5	1.6	1.1	1.2	2.9	0.2	0.1	0.5	1.5	0.1	12.6	0.3	0.1	1.8	1.5	0.1	0.4	1.8	0.1	0.2	2.4	0.4	10.2	0.4	1.6	0.3	0.2	20.1	0.1	0	0.1	0.2	0.1	0.2	0.3	0.1	0.2	6.4
ENSG00000230873	STMND1	Tissue enhanced	Detected in some	Cell type enhanced	Detected in some	0	0	0.2	0.1	0.5	0.1	2.9	0	0.1	0.8	7.9	0.8	0.1	0.5	0.3	0	17.2	5	0	0.5	0.6	0	0.1	2.3	0	0.2	0	3.4	0	0.5	0.1	0	0.9	0.1	0	0.1	0.1	0.1	0.1	0	0.2	0	0	5.5
ENSG00000137098	SPAG8	Group enriched	Detected in many	Cell type enhanced	Detected in many	0.2	0.5	1.1	0.2	1.8	0.3	0.3	0.5	0.7	1.6	11	0.8	0.4	0.7	1	0.2	13.7	0.5	1.7	1.9	1.7	0.6	0.1	1.3	0.3	0.9	1.1	0.3	1	2.5	0.2	0.7	0.1	0.2	0.3	0.4	0.4	0.2	0.3	0.1	1.2	0.5	0.3	10
ENSG00000133115	STOML3	Tissue enriched	Detected in some	Cell type enriched	Detected in some	0	0	1.5	0	2.2	0	0	0	0	0.7	1.8	0.1	0	0.6	0	0	33.8	0	0	2.5	2.3	0	0	2	0	0.1	0	0	0	0	0.1	0	0.1	0	0	0	0	0	0	0	0.2	0	0	0
ENSG00000135108	FBXO21	Tissue enhanced	Detected in all	Cell type enhanced	Detected in all	10.5	34	10.4	9.4	9.9	7.6	14.4	11.9	29.7	15.4	29.2	11.5	14.4	21.6	81.9	13.5	111.5	14.5	26.4	10.7	11.2	45.1	22.9	14.7	11.6	8.1	40.5	27	20.9	6.6	16.7	22	12.6	20.6	14	24.3	21.4	13.3	12.4	17.6	8.2	13	16.1	36.3
ENSG00000080572	DNAAF6	Group enriched	Detected in some	Group enriched	Detected in some	0	0	0.5	0	0.9	0	0	0	0	0.3	3.9	0	0	0.1	0.1	0	10.5	0	0	0.9	0.9	0	0	1.2	0	0.1	0	0	0	0	0	0	0	0	0	0	0.1	0	0	0	0.2	0	0	11.6
ENSG00000178965	ERICH3	Tissue enhanced	Detected in some	Group enriched	Detected in some	0	2.4	1.2	0	3.9	0	0.7	4.4	10.8	5.3	0.6	0	0	0.9	0	0	16.8	0	0	1.5	2.4	0	0	2.6	0.2	0.3	0	0	0	1.9	0	0	0	0.3	0.2	0	0	0	0	0	0.3	0.1	0	23.4
ENSG00000196169	KIF19	Group enriched	Detected in many	Cell type enhanced	Detected in many	1.4	0.1	7.3	0.4	8.7	0.2	1.2	0.9	4.2	2.1	3	1.7	2.9	0.3	0	0.5	11.6	0.4	0.3	12.5	7.5	0.2	0.9	1.9	0.1	9.1	0.2	1	0	0.3	0	0.9	0.6	0.1	1	0.2	0.4	0.5	2.2	0.4	7.6	13.1	0.7	0.6
ENSG00000138400	MDH1B	Tissue enhanced	Detected in many	Cell type enhanced	Detected in many	0.4	1.4	2.3	0.2	4.1	0.1	1.2	1.2	2.4	1.7	20.3	1.1	0	1.6	1.6	0.5	21.8	0.8	1.2	2.6	3.4	3	0.3	2	0.3	2.3	1	0.9	4	9	0	0.8	0.4	8.3	1	1.3	0.4	0.4	0.3	0.8	1.3	0.1	0.7	23.8
ENSG00000154099	DNAAF1	Tissue enhanced	Detected in some	Cell type enhanced	Detected in many	0.3	0.7	3.5	0.1	5.4	1.2	0.3	0.1	1.1	2.1	23.7	0.3	0	0.5	1.4	0.4	22	0	0.4	5.2	8.1	1	0.8	3.4	0	1.1	0.4	0.3	0.3	2.3	0.2	0.2	0	0.4	0.1	0.2	0.2	0.1	0.1	0	1.3	0.7	0.2	43.9
ENSG00000141294	LRRC46	Tissue enhanced	Detected in some	Group enriched	Detected in some	0.2	0.3	2.2	0.1	3.3	0.5	0.3	0.6	0.3	2.5	17.6	0.1	0.1	1	0.9	0.2	75.9	0.2	0.2	3.1	3.9	0.7	0.5	4.7	0.3	0.7	0.3	0.5	0.2	1.7	0.1	0.5	0	2.3	0.3	0.3	0.1	0.1	0.2	0	1	0.5	0.2	52.7
ENSG00000187492	CDHR4	Tissue enriched	Detected in some	Cell type enriched	Detected in some	0.5	0.1	0.6	0.1	1.5	0.2	0.2	0	0	5.3	0.3	0.5	0.1	1.7	0.4	0.1	57.4	0.1	0.2	1	1.7	0.2	0.1	7.2	0	0.1	0.2	0	0	0.1	0.1	0.3	0.1	0	0.1	0.2	0.2	1.3	0.1	0.2	0.1	0	0.1	7.3
ENSG00000156206	CFAP161	Group enriched	Detected in some	Cell type enhanced	Detected in some	0.4	0.1	0.9	0.1	1.3	0.6	0.2	0.2	0.3	0.5	20.9	0.1	0	0.6	0.6	0.1	15.3	0.2	0.6	1.5	1.6	0.3	0.2	2.6	0.1	0.4	0.1	0.2	0.3	1.7	1.3	0.1	0	1.3	0.2	0.2	0.2	0.5	0.1	0.2	0.4	0.5	0.2	6.2
ENSG00000165807	PPP1R36	Tissue enhanced	Detected in many	Group enriched	Detected in many	1.9	0.4	0.6	0.4	1	0	1.4	0	0.4	0.9	4.8	6.3	6.4	0.8	2.9	0.5	12.1	1.9	0.5	1.1	1	2.4	0.1	1.2	0.2	1.3	0.1	10.4	0.4	1.8	0.8	0.2	5.4	0.1	3.7	0.3	0.2	1	4.5	0.5	3	0.1	7	36
ENSG00000182329	KIAA2012	Tissue enriched	Detected in some	Group enriched	Detected in some	0	0	0.4	0	0.9	0	0	0.1	0.4	0.3	1.5	0	0	0	0	0	8.9	0	0	0.9	0.8	0	0.9	0.7	0	0	0	0	0	0.5	0	0	0	0	0	0	0	0	0	0	0.1	0	0	0.7
ENSG00000161905	ALOX15	Tissue enhanced	Detected in many	Cell type enhanced	Detected in some	36	0	0.1	1.7	1.1	0.5	3.1	0	0.3	0.5	0	1.5	1.8	0	0.3	0.7	12.3	0.6	2.8	0.2	0.4	0	0.1	6.4	2	0	0.2	0	0	2.9	0.1	0.2	0.9	0	0.2	0.3	0	2.2	3.3	0.7	0	1.4	1	1.8
ENSG00000147400	CETN2	Tissue enhanced	Detected in all	Cell type enhanced	Detected in many	29.1	39.7	69.4	19.3	73.4	25.8	39	20.5	59.2	62.3	240.7	52.8	14.8	55.8	113.5	35.9	235.7	30.6	33.4	65.4	85.9	71.9	30.6	38.6	15.6	66.3	58.6	23.3	53.8	71.9	20.7	48.6	25	38.9	23.7	75.1	18.9	23.1	21	52.8	52.7	16.4	28.3	22.6
ENSG00000132259	CNGA4	Group enriched	Detected in some	Cell type enhanced	Detected in some	0.1	0.2	1	0.2	1.4	0.4	0.1	0.5	0.8	0.7	0.6	0.2	0.3	0.6	0.2	0.2	16.7	0.2	0.1	1.2	1	0.4	0.2	1.3	0.2	0.8	0.4	0.3	0	0.7	0	0.2	0.1	1.1	0.1	0.5	0	0.3	0.2	0.1	1	0.3	0.2	5.9
ENSG00000178568	ERBB4	Tissue enhanced	Detected in many	Cell type enhanced	Detected in many	0.3	0.3	6.5	0	6.9	0	5.4	4.5	7.9	2.8	0.5	0.1	0	0.1	0	0.1	10.9	0	2.7	4.3	3.7	4.9	0	0.8	0	4.1	0.1	0.5	3	2.3	0.1	0.3	0	1.9	4.6	1.2	1.4	0.3	0	0	1.9	0	0.4	3.1
ENSG00000174156	GSTA3	Group enriched	Detected in many	Group enriched	Detected in some	0	65.2	0	0.1	0.1	0	1.7	0	0	1.1	3.3	0	0.3	0.8	0.8	0	63.2	0	0	0	0.3	0	0	1.4	0	0	3.8	0.1	2.9	0	22	0.1	0	0	0.3	0.2	0	25.3	0.4	0	0	0	2.3	10.7
ENSG00000106004	HOXA5	Tissue enhanced	Detected in many	Cell type enhanced	Detected in many	16.3	78.4	0	2.9	0	3.1	11.2	0.2	0	6.9	0.1	18.1	2.6	11.9	47.8	5	47.8	0.9	0.2	0	0	24.8	0.8	19.3	1.8	0.3	2.8	1.3	3.2	0	0.2	8.3	6.7	0	0	9.4	6.5	7.6	13.3	6	19.6	3.2	11.3	0.6
ENSG00000106006	HOXA6	Tissue enhanced	Detected in many	Cell type enhanced	Detected in some	2.9	2.6	0	1.4	0	0.2	2.3	0	0	2.4	0	6.4	0.2	5.2	3.6	0.3	9.7	0.2	0	0	0	4.4	0	2	1.1	0	0.2	0	0.3	0	0.1	2.5	1.5	0	0.1	1.8	1.1	2.8	4.1	1.3	0.9	0.2	1.2	0
ENSG00000198353	HOXC4	Tissue enhanced	Detected in many	Cell type enhanced	Detected in many	8.4	4.4	0.1	2	0	0.1	5	0	0.5	0.9	0.4	2	1.1	4.5	7	7.9	26.2	0.4	0.5	0.2	0.1	13.1	0.1	0.7	3.5	1	10.8	0.3	0.1	0.1	6.1	1.5	0.2	0	0.3	0.8	8.8	6	6.6	4.6	4.3	1.7	5	3.2
ENSG00000172789	HOXC5	Tissue enhanced	Detected in some	Group enriched	Detected in some	1	0.9	0	0.1	0	0	1	0	0	0	0	0.2	0.2	0.3	2.7	0.9	4	0.1	0	0	0	0.9	0	0.1	0.2	0.1	2.5	0	0	0	0.8	0	0	0	0	0.1	1.1	1.1	0.7	1.4	1.4	0	2	1.4
ENSG00000197757	HOXC6	Tissue enhanced	Detected in many	Cell type enhanced	Detected in some	18.2	14.4	0	1.1	0	0	13	0	0	1.1	0	1	0.3	5.1	18.8	2.9	26.2	0.1	0.5	0	0	17.3	0	0.7	4.2	0.2	25.4	0.4	0.3	0	5.5	1.2	0.2	0.5	0.1	0.5	16.7	12.8	11	8.5	1.9	0.2	0.7	3.4
ENSG00000091181	IL5RA	Tissue enhanced	Detected in many	Group enriched	Detected in some	0.2	0.2	0.7	0.5	0.8	0.6	1	0	0	0.9	6	0.7	1.7	0.4	0.2	0.5	10.4	0.7	0.9	0.9	1.1	0.4	0.1	2.7	0.4	0.1	0	0.4	0	1.5	0.1	1.7	1.1	0	0.7	0.1	0.3	0.1	1.6	0.3	0.1	1.7	1	1
ENSG00000180509	KCNE1	Group enriched	Detected in some	Cell type enhanced	Detected in many	0.5	0.1	0.1	0.3	0.2	0.6	1.8	0	0	0.9	15.4	0.1	0	0.4	0.3	0.3	14.8	0	11	0.3	0.2	4	1.1	2.3	0.1	0	0	0	1.6	0.3	0.2	0	0	0.3	0.3	0.1	0	0.1	0.2	0.8	0.1	1	0.2	2
ENSG00000166603	MC4R	Group enriched	Detected in some	Group enriched	Detected in some	0	0.2	0.8	0	2.8	0	0.2	0.2	1.7	0	0	0	0	0	0.3	0	2.9	0	0	0.5	3.4	0	0	0	0	0.3	0.2	0	0	0.1	0	0	0	3.8	0.4	0	0	0	0	0	0.2	0.2	0.1	0.1
ENSG00000118849	RARRES1	Tissue enhanced	Detected in many	Cell type enhanced	Detected in many	214.9	20.7	1.1	63.3	1	0.6	43.1	0.8	1.3	72.1	20.2	30.6	5	25	26.4	10.9	199.7	19	78.8	1.9	1.1	24.4	4.1	51	18.5	0.9	58.6	9.7	0.2	27	3.4	76.1	35.1	0.8	160.4	35.9	5.4	8.1	37.4	49.2	1.3	2.7	22.9	4.4
ENSG00000107014	RLN2	Tissue enhanced	Detected in some	Cell type enhanced	Detected in many	0.3	0	0.3	1.3	0.4	0.3	2.2	0	0.2	0.4	1.6	0.5	0	0.5	0.3	0.3	5	0.2	0.5	0.4	0.3	1.8	0	0.7	2.8	0.4	0.1	0.5	4.1	2.8	0.6	3.8	0.4	2.9	0.3	0.6	0	0.4	0.5	0.2	0.3	0.9	0.5	2.7
ENSG00000134595	SOX3	Tissue enhanced	Detected in some	Cell type enriched	Detected in some	0	0.1	1.6	0	1.8	0	0	0.3	1.5	0.2	0	0	0	0.1	0	0	8.9	0	0	1.3	3.1	0	0	0	0	1.3	0	0	0	1.8	0	0	0	0.2	0	0	0.2	0	0	0	1.1	0	0	2.2
ENSG00000277893	SRD5A2	Group enriched	Detected in some	Group enriched	Detected in some	0	0	0	0	0	0	0	0	0	0.7	0	0	0	0.2	23	0	19.8	0	0	0	0	0.3	59	0.7	0	0	0	0	0	0	0	16.2	0	0.1	0	17.4	0.1	0	0	0	0	0	0	1.4
ENSG00000184937	WT1	Tissue enhanced	Detected in many	Cell type enhanced	Detected in some	25.6	0.2	0	0.5	0.9	0	0.1	0	0	17.8	0	0.6	0	65.3	5.1	0	50.6	1.2	4.3	0	0	15.9	0.1	0.7	0	0	44.3	0.1	0	0	1.2	0.7	0	0	0	2.8	0	0	0.1	31.8	0	18.6	0.2	23.5
ENSG00000128918	ALDH1A2	Tissue enhanced	Detected in many	Cell type enhanced	Detected in many	20.6	3.7	0.7	2.9	0.7	3.9	5.7	0.9	2.3	50.4	5	1.6	0.7	79.7	7.6	2.3	72.1	23.2	27.4	2.7	0.5	18.8	2.5	7.5	0.6	0.5	13.9	3	28.9	14.2	5	20.3	0.7	5.8	1.9	51.5	10.3	1.6	1.3	30.7	1.1	4.2	0.7	55.9
ENSG00000100228	RAB36	Tissue enhanced	Detected in many	Group enriched	Detected in many	1.9	4.9	7.1	1.3	7.3	0.7	2	2.6	8.3	4.9	13.3	3.1	0.5	4.6	3.7	1.9	26.4	4.7	1.3	7.7	7.8	8.8	0.4	4.6	1	4.2	4.5	2.9	4.6	16.6	2.4	3.8	0.9	1.8	2.7	5.3	0.4	1.7	1.2	3.1	2.5	1.6	2	6.5
ENSG00000197584	KCNMB2	Tissue enhanced	Detected in many	Group enriched	Detected in some	0.2	5	3.7	0	1.4	0	0.7	0.6	4.8	1.4	0.3	1.1	0.5	2.8	34.5	0.4	13.4	0.4	5.6	4.9	2.6	3.3	0.2	1.1	0	2.4	10.7	3.9	0.2	1.5	0.1	0.5	0.3	0.2	0.2	1.1	0.2	0.3	0.5	1.8	1.7	1.2	2.9	0.2
ENSG00000196090	PTPRT	Tissue enhanced	Detected in some	Group enriched	Detected in some	0.1	0.1	3.2	0.1	3.6	0	2.6	1	14.2	0.6	0.1	0.1	0.4	0	0.2	0	10.5	0.1	0.2	2.8	4.3	0.1	0.2	1	0.3	1.1	0	0.4	0	2.9	2.7	0.2	0	3.5	1	2.5	0	0.3	0.3	0	0.8	0.1	0.8	1.6
ENSG00000144134	RABL2A	Tissue enhanced	Detected in many	Cell type enhanced	Detected in all	2.4	1.2	5.2	1.1	8	1	2.7	5.7	7.9	3.6	5.5	3.2	0.9	4.3	3.6	1.5	20.7	1.4	2.3	6.1	5.4	2	1.8	2.6	1	3.7	4.8	1.4	1.3	2.9	0.7	2.6	0.9	6.2	2.1	2.1	1.2	2.4	1.8	2.1	4.1	1.6	1.8	5.2
ENSG00000121871	SLITRK3	Tissue enhanced	Detected in many	Group enriched	Detected in some	0.1	0.1	4	1	5.2	0	0.1	4.9	9.7	5.2	0.1	2.5	0.4	7	0.9	4.3	9.3	0.2	0.4	4.6	3.9	0.1	7.7	0.3	0	2.4	0.6	0	0	0.1	0	1.6	1.6	3	0.2	5.3	0.3	0	1.1	3.6	1.2	0	0.4	0.4
ENSG00000171517	LPAR3	Tissue enhanced	Detected in many	Cell type enhanced	Detected in many	0	1.3	2.1	0.2	1.6	0.3	0.8	0.2	3.6	10.1	0.4	0.5	0.1	2.8	5.8	6.8	35.2	0.5	10.2	3.4	0.8	0	0.1	1.5	0.2	0	1.2	10.1	0.1	0.1	1.3	13	0.5	0.1	5.5	1	0.4	4.2	0.1	0.1	0.3	0.1	0.3	10
ENSG00000165300	SLITRK5	Tissue enhanced	Detected in some	Cell type enhanced	Detected in some	0.1	0.2	1.4	0.1	2.4	0	0.2	3.3	9.5	0.5	0.2	0.3	0	0.1	0.9	0.2	9.8	0.1	0.1	1.9	1.6	0	0	0.2	0.1	1.1	1	0.9	0	0.2	0	2.3	0.3	1.5	9.5	4	0.1	0.1	0	0	0.7	0.1	0.6	0.2
ENSG00000103021	CCDC113	Tissue enhanced	Detected in many	Group enriched	Detected in many	1.2	2.4	5.6	0.7	6.7	0.1	2.4	2.1	6.4	2.4	9.3	1.1	0.4	1.9	1.7	1.4	30.2	1.1	3.2	6.2	5.7	1.7	1	3.5	0.5	4.4	1.3	1.3	6.6	3.1	0.6	2.1	1.6	9.1	1	1.9	2.6	2.4	0.4	1.4	3.4	0.3	1.4	10.8
ENSG00000122136	OBP2A	Tissue enriched	Detected in some	Cell type enriched	Detected in some	0	0	0.1	0.1	0	0	1.6	0.1	0.1	0	0	0	0	0.1	0	0	24.1	0.1	0.1	0	0	0	0	0.2	0.1	0	0.3	0	0	0.6	0.7	0	0	0	0.1	0.1	0	1.9	0	0	0	0.1	0	5.8
ENSG00000004838	ZMYND10	Group enriched	Detected in many	Group enriched	Detected in many	0.3	0.1	5.8	0.2	12.3	0.7	1.1	1.7	2	4.2	82.5	0.2	0.2	1.7	1.6	0.2	116.2	0.5	0.2	8.2	10.8	2.1	0.9	10.8	0.1	1.9	0.5	1.1	3.6	5.8	0.1	0.7	0.1	3.1	0.3	0.4	0.4	0.5	0.4	0.5	2.4	0.6	0.3	251.3
ENSG00000160298	C21orf58	Tissue enhanced	Detected in many	Cell type enhanced	Detected in many	1.5	1.7	2.1	3.5	3.2	12.9	1.9	3.2	1.9	3.3	4	3.1	4.6	2	0.7	3.8	25.6	1	1.2	3	2.9	1.5	1.7	4.6	6.1	1.5	2.5	2.4	1.2	20.2	2	2.8	2.5	2.4	2.3	1.5	1.7	5.2	4.3	1.3	1.9	3.3	3.4	6.9
ENSG00000198088	NUP62CL	Tissue enhanced	Detected in many	Cell type enhanced	Detected in many	0.2	13.4	0.5	1.5	1	2.2	3	0	0.3	1.2	10.4	2.6	2.9	1.7	16.9	1.3	16.7	1.5	1.8	0.8	1.1	5.7	1.8	1.6	1.2	0.6	0.6	4.2	4	2.5	0.4	0.9	3.1	1	2	2.8	0.1	1.5	2.9	0.3	0.3	0.2	1.7	11.6
ENSG00000100557	CCDC198	Tissue enhanced	Detected in some	Cell type enhanced	Detected in some	0	0.1	0	0.4	0	0.5	0	0.2	0.1	1.2	0	0.1	1.3	0.5	1.8	0.1	26.6	16.2	0.2	0	0.1	94.7	35.9	0	0.1	0.1	0.1	33	0	0	0	0.1	0.1	0.1	0	1.4	0.3	0.6	0.1	0	0.2	0.1	0.4	0.1
ENSG00000138587	MNS1	Tissue enhanced	Detected in many	Group enriched	Detected in many	1.8	1.4	3	1.5	4.3	4.5	3	7.5	2.1	3.3	22	1.8	2.2	3.5	1.3	2.6	20.6	3.2	2.4	4.1	4.1	10.2	1.9	3.3	1.3	2.5	4.1	2.3	0.6	3.4	1.6	2.2	2	4.5	1.9	1.6	1	1.3	2	1.3	3.2	1.4	2.1	46.8
ENSG00000158486	DNAH3	Tissue enhanced	Detected in some	Group enriched	Detected in some	0	0	0.1	0	0.4	0	0	0	0	0.4	0.1	0.1	0	0.1	0	0	5.3	0	0	0.3	0.4	0	0	1.2	0	0	0.1	0	0	0	0	0	0.1	0	0	0	0.1	0.1	0	0	0	0	0	4.2
ENSG00000102904	TSNAXIP1	Tissue enhanced	Detected in many	Cell type enhanced	Detected in many	0.4	1	1.6	0.4	3.2	0.1	0.5	1.8	2.6	1.3	5.4	0.9	0	0.9	0.8	0.2	8.3	0.4	0.3	2.2	2.5	1.1	0.8	1.2	0.1	0.9	1.5	1.2	1.2	6.2	0.1	0.9	0.1	3.4	0.3	0.4	0.2	0.3	0.3	0.4	0.6	0.3	0.5	20.9
ENSG00000147206	NXF3	Tissue enhanced	Detected in some	Group enriched	Detected in some	0.6	0.7	0	0.1	0	3.9	0.2	0	0	1.5	0.1	0.3	0.6	0.1	11	0.1	24.9	7.2	0.4	0	0	1.1	1	4.8	0.1	0	0.2	0.2	0	0.1	0.1	0.1	0.9	0	1	0.1	0	0.1	2.9	0	0.1	0.6	0.1	56.2
ENSG00000176029	C11orf16	Group enriched	Detected in some	Group enriched	Detected in some	0	0.1	0.3	0	0.5	0	0.1	0	0	1	13.7	0	0	0.3	0	0	12.5	0	0	0.5	0.8	0.3	0	2.6	0	0	0	0	0	1	0	0	0	0	0.8	0	0	0	0	0	0	0	0.1	2.1
ENSG00000140527	WDR93	Tissue enhanced	Detected in some	Group enriched	Detected in some	0.4	0.1	0.6	0	1.1	0.3	0.7	0.6	0.2	0.6	6.8	0.1	0	0.4	4.8	0	8.6	0.2	1.1	0.8	0.9	0.9	0.1	0.9	0.2	0.2	0.3	0.6	0.5	0.8	0.1	0.6	0.1	2.7	0.3	0.4	0.3	0.2	0	0	0.2	0.1	0.1	11.2
ENSG00000135205	CCDC146	Tissue enhanced	Detected in all	Cell type enhanced	Detected in many	2.1	1.1	2.1	2.4	3	1.7	2.3	1.3	1.9	4.3	16	3.7	2.4	4.4	2.4	3.5	32.9	3	1.7	2.9	2.8	4	1.7	5.1	2.9	1.6	3.2	2.4	3.8	3.7	1.8	3.6	2.7	14	4	2.2	1	9.2	2.7	2.8	1.7	3.6	3.2	20.9
ENSG00000149201	CCDC81	Tissue enhanced	Detected in some	Group enriched	Detected in some	0.6	0.3	0.9	0.2	1.3	0.2	0.4	0.4	0.3	1.9	16.3	0.5	0	1.5	0.5	0.2	26.5	0.4	0.3	1.5	1.7	0.4	0.3	1.3	0.4	0.7	0.8	0.2	0.1	1.7	0.6	0.6	0.2	0.9	0.2	0.7	0.8	0.4	0.3	1	0.9	0.4	0.4	5.6
ENSG00000160183	TMPRSS3	Tissue enhanced	Detected in many	Cell type enhanced	Detected in many	0.5	0.2	0.8	0.2	1.2	0.1	8.5	0	0.7	6.1	0.1	0.2	1.3	0.6	0	0.2	22.9	8.3	0	0.2	0.3	2.3	0.5	3.3	0.4	0.6	0	2.9	0	1.5	0.2	0.3	0.1	3.8	8.9	0.4	0.1	0.1	1.1	0	0	0.4	14.1	0
ENSG00000116455	WDR77	Tissue enhanced	Detected in all	Cell type enhanced	Detected in all	15.9	22.7	12.1	17.7	13.5	10.2	13.6	9.5	11.4	13.8	16.6	16.4	14.5	19.5	17.3	26.5	101.5	12	28.6	12.7	13.9	18.9	22.2	13.4	27.7	13.6	12.2	17	17.6	13.8	17.9	16.9	23.4	11.1	18.8	14.2	40.7	13.2	15.9	18.5	10.6	22	20.6	13.7
ENSG00000152763	DNAI4	Tissue enhanced	Detected in many	Cell type enhanced	Detected in many	1.4	1.6	1.9	0.5	2.6	0.1	2.9	0.4	1.2	3.9	20	5.2	0.7	2.9	4.9	0.4	26.8	2.4	1.1	2.6	3	6.1	1.2	4.1	1	1.5	2.6	1.4	6.7	2.7	2	1.7	4	3.9	1	1.9	0.5	0.9	0.6	1.3	1.6	0.8	0.8	34.2
ENSG00000165923	AGBL2	Tissue enhanced	Detected in many	Cell type enhanced	Detected in some	0.3	1.3	0.4	0.4	1	0.2	0.4	1	0.2	1.3	1.5	0.8	0.3	0.5	1.1	0.4	7.4	0.2	0.2	0.8	0.8	1.5	2.9	1.5	0.5	0.2	1.3	0.8	0.3	1.6	0.2	1.2	0.2	0.2	0.5	0.4	0	0.3	1.2	0.1	0.2	0.8	0.6	12
ENSG00000120055	C10orf95	Tissue enhanced	Detected in many	Cell type enhanced	Detected in many	0.5	1.4	0.3	1.8	0.4	2	0.2	1.5	1.6	1	0.6	1.2	2.4	1.1	0.4	1.3	9.3	1.3	0.6	0.3	0.6	1.3	0.4	3.4	2.9	0.2	0.5	4.5	0.1	1.2	0.7	1.5	0.4	4.6	3.9	0.1	0.7	3.9	2.2	0	0.2	2.5	3.5	0.6
ENSG00000129951	PLPPR3	Tissue enhanced	Detected in some	Cell type enriched	Detected in some	0	0	29.2	0.2	40.8	9.7	2.1	0.3	33.5	0.6	0.2	0.1	0	0.2	0	0	10.8	0.1	0.1	30.5	23.7	0	0	2.2	0.1	6	0.3	0	0.2	0.4	0	0.2	0	0.1	0	0	0.1	0	0.1	0	2.6	0.2	0.1	3.1
ENSG00000243910	TUBA4B	Group enriched	Detected in some	Group enriched	Detected in some	0	0	1.2	0	2.3	0	0	0	0	1.4	21.6	0	0.1	0.5	0.7	0	38.8	0	0	2.1	2.9	1.4	0.2	3.4	0.1	0.3	0.2	0	0	0.8	0	0	0	0	0	0	0.5	0.1	0	0	0.4	0	0	0.1
ENSG00000176601	MAP3K19	Tissue enhanced	Detected in some	Cell type enhanced	Detected in some	0	0.1	1	0	2.1	0	0	0	0.2	0.5	8.8	0	0	0.5	0	0	17.5	0	0.1	1.9	2.7	0	0	1.5	0.1	0.7	0	0	0	0.3	0	0.1	0	0.5	0.1	0	0	0.1	0.1	0	0.5	0	0	5.2
ENSG00000140481	CCDC33	Group enriched	Detected in some	Cell type enhanced	Detected in some	0	0.2	1.6	0	2.7	0	0	0	0.1	2	0.8	0	0	0.3	0.1	0	18.4	0	0.1	2.7	3	0	0	2.6	0	0.2	0.1	0	0	0.4	0.1	0	0	0	0	0	0	0	0	0	0.5	0	0.1	19.6
ENSG00000117501	MROH9	Tissue enhanced	Detected in some	Group enriched	Detected in some	0	0	0	0	0	0	0	0	0	0.1	0	0	0	0.2	0	0	2.5	0	0	0	0	0	0	0.8	0	0	0	0	0	0	0	0	0	0	0	0	0	0	0	0	0	0	0	1.5
ENSG00000197748	CFAP43	Group enriched	Detected in many	Group enriched	Detected in many	0.3	0.9	5.2	0.2	9.9	0.1	2.4	0.8	1.7	5.8	96.9	0.3	0.4	2.8	7.6	0.2	47.4	0.9	0.2	9.3	11.9	5.7	0.4	7.9	0.3	2.7	1.8	2.1	3.6	9.8	0.3	1.4	0.2	10.4	0.9	1.2	0	0.9	0.6	0.2	2.6	0.2	0.6	55.6
ENSG00000168589	DYNLRB2	Group enriched	Detected in many	Cell type enhanced	Detected in many	0.9	2.4	8.8	0.5	11.3	0	3.3	1	3.3	2.3	56.3	0.7	0.4	1.3	17.4	0.9	58.8	1.8	0.6	11.5	11.4	5.6	0.9	5.9	0.4	6.4	1.3	1.2	4.4	4.2	0.8	2.1	0.2	4	1	2.6	0.3	1.8	0.4	0.3	5.6	0.3	0.7	220.8
ENSG00000137473	TTC29	Group enriched	Detected in some	Group enriched	Detected in some	0.1	0	0.9	0	1.4	0	0.1	0	0.1	0.5	5.9	0	0	0.2	2.2	0	19.4	0	0	1.3	1.5	0.2	0	1.9	0	0.3	0	0	0.6	0.1	0	0	0	0	0	0.1	0	0	0	0	0.4	0	0	69.8
ENSG00000133640	LRRIQ1	Group enriched	Detected in many	Cell type enhanced	Detected in many	0.1	0.7	1.2	0.1	1.8	0	1	0	0.5	1.5	13.6	0.1	0	1.4	2.4	0	13.3	0.4	0.2	1.9	2.2	1.9	0	2.5	0	0.7	0.2	0.3	2.9	1.3	0	1.4	0	8.5	0.4	0.6	0	0	0	0.6	0.5	0.1	0.2	15
ENSG00000066185	ZMYND12	Tissue enhanced	Detected in many	Group enriched	Detected in many	1	2.2	3	0.2	4	0.2	2.1	0.7	2.5	2	9.9	1.1	1	1.3	9.2	0.3	16.5	1.7	2.2	2.8	4.3	9	6.7	1.9	0.4	3.4	2.3	3.2	2.2	3.3	0.4	2.2	1.1	3.9	1	2.1	1.8	0.7	0.4	0.8	2.9	0.9	1.6	27.9
ENSG00000159625	DRC7	Group enriched	Detected in some	Group enriched	Detected in some	0.1	0	1.1	0.3	2.3	1	0	0.1	0.5	1	12	0	0	0.5	0.8	0	20.4	0.6	0	1.8	2.1	0.8	0.3	1.9	0.1	0.6	0.2	1.1	0.7	1	0.1	0.1	0	0.2	0	0.7	0	0	0.1	0.1	0.5	0.2	0.2	44.7
ENSG00000164972	C9orf24	Group enriched	Detected in many	Group enriched	Detected in many	1	0.5	39.9	0.1	62.7	0	0.6	5.9	37	7.5	232.8	3.1	1.8	0.7	0	0.3	105	0.2	16.9	34.9	37.3	3.2	0.2	17.9	0.1	20	0.4	0.9	0.1	10.3	0.1	1.5	0.7	1	1.2	0.4	1	0.6	5.2	0.5	8.2	0.2	1.3	86
ENSG00000139537	CCDC65	Tissue enhanced	Detected in many	Group enriched	Detected in many	0.4	0.4	2.1	0.7	3.4	1.4	0.4	0.7	2.1	1.4	18.9	0.3	0.3	1.1	2.8	0.3	25.8	1.2	0.3	3	3.4	1.7	0.3	2.8	0.9	0.8	0.6	0.8	1.4	2.1	0.1	0.4	0	6.9	0.3	0.4	0.3	1.4	0.5	0.1	0.8	1.1	0.4	36.2
ENSG00000177398	UMODL1	Tissue enhanced	Detected in single	Cell type enhanced	Detected in some	0	0	0	0	0	0.1	0	0	0	0	0.2	0	0	0	0	0	1	0	0	0	0	0	0.1	0.1	0.1	0	0	0	0	0	0	0	0	0	0	0	0	0	0.2	0	0	0	0	0.9
ENSG00000183833	CFAP91	Tissue enhanced	Detected in many	Group enriched	Detected in many	0.6	2	1.1	0	1.9	0	1.7	0.9	0.9	3.3	15.8	1.3	0	3.8	4.9	0.3	13.7	1.2	0.4	1.4	2.3	2.4	0.3	2	0.1	0.8	3.3	4.7	3.9	7	0.2	2.2	0.5	4	1.5	4.4	0.1	0.3	0.6	0.7	0.7	2.3	1.6	8.5
ENSG00000172771	EFCAB12	Tissue enhanced	Detected in many	Cell type enhanced	Detected in some	0.3	0.4	1.3	0.1	2.8	0.8	0.3	1.2	0.7	1.1	10.5	0.1	0	0.3	0.8	0	19	0.2	0.3	2	3	0.8	1.2	1.6	0.1	0.4	1	0.5	1.6	3.5	0.1	2.9	0	1.5	0.2	0.2	0	0.1	0.3	0	0.5	0.4	0.7	6.7
ENSG00000224383	PRR29	Tissue enhanced	Detected in many	Cell type enriched	Detected in some	2	0.3	5.6	0.5	9	0.3	2.1	0.3	2.5	5.9	17	0.4	0.2	0.6	0.3	0.2	56.4	0.7	1.4	10.4	10	1.8	0.2	10.1	0.4	3.5	0.5	0.2	0.9	10.4	0.3	0.7	0	0	0.5	0.5	0.6	0.4	0.7	0.2	1.9	5.6	0.3	13.5
ENSG00000203780	FANK1	Tissue enhanced	Detected in many	Group enriched	Detected in many	0.9	3.5	5.2	0.7	7.4	1	4.4	0.6	2.9	3.2	66.4	3	2.3	2.3	11.7	3.5	33.9	2	0.7	6.9	9.5	5.7	0.2	5.5	0.5	4.3	5.2	4.1	4.3	7.2	1.2	2.1	4.5	15.3	2.3	2.9	0.2	5.6	2	1.3	3.2	0.3	5.2	54.9
ENSG00000157856	DRC1	Group enriched	Detected in some	Group enriched	Detected in some	0	0	2.1	0	3.3	0.7	0	0.2	1.3	1.5	23.7	0.1	0	0.9	0.1	0	38	0	0	3.4	4.9	0.2	0	3	0	0.9	0	0	0	3.1	0	0.1	0	0	0	0.2	0	0	0	0	1	0	0	20.2
ENSG00000157330	CFAP107	Group enriched	Detected in some	Cell type enhanced	Detected in some	0	0	1	0	2.1	0.2	0	0	0	1	45.3	0	0	0.4	0.1	0.1	25.8	0	0	1.8	2.6	0	0	1.8	0.1	0.3	0	0.1	0	0.6	0.1	0	0	0.1	0	0	1.2	0.4	0	0	0.4	0.1	0.1	47.5
ENSG00000096093	EFHC1	Tissue enhanced	Detected in all	Cell type enhanced	Detected in many	4.2	3.7	4.6	1.7	6.9	3.3	5.2	4.9	4.1	8.6	26.1	5.2	1.9	6.6	6.5	3.2	33.4	3.4	3.7	5.5	6.1	5.4	2.5	6.3	2.2	3.8	7.1	4.3	5.4	15.1	3.4	5.4	3.1	20.7	5	3.6	1.9	5.4	3.8	3.3	4.1	3.3	4.1	17.1
ENSG00000166578	IQCD	Group enriched	Detected in many	Group enriched	Detected in many	0.8	0.9	2.2	0.9	3.2	0.3	1.3	0.7	1.4	2.2	21.4	0.7	0.2	1.8	2	1.8	21.3	0.9	1.3	2.6	3	2.8	0.2	2.5	0.9	2.2	1.5	1	4.9	3.8	0.6	0.7	0.7	3.6	1	1.2	0.4	0.7	0.4	0.9	2.5	0.2	0.5	43
ENSG00000164920	OSR2	Tissue enhanced	Detected in many	Cell type enhanced	Detected in many	43.5	9.6	0.1	2.3	0.1	0.6	25.2	0	0	160.6	0.6	8.9	0.6	150	52.3	14.6	150.2	12.4	4.1	0.1	0.1	1.3	0.3	3.5	2.3	0	90.3	4.1	2.8	2.6	7.9	39	3.6	0	6.6	69.7	5.4	27.1	24.2	45.6	0.2	0.2	4.9	34.7
ENSG00000165084	C8orf34	Tissue enhanced	Detected in many	Cell type enriched	Detected in some	2.5	0.3	2.2	0.2	3.2	0.6	0.6	3.3	3.5	2	2.8	0.2	0.3	0.7	0.5	1.1	8.8	0.7	0.7	3.5	3.5	0.4	0.2	2.4	0.3	1.4	0.3	1.1	7.1	1.7	0.3	2.1	0.2	1.2	0.5	0.9	0.3	1.3	0.2	0.1	1.7	0.2	0.8	0.7
ENSG00000150551	LYPD1	Group enriched	Detected in many	Cell type enhanced	Detected in many	0.6	0.7	43.1	0.2	80.4	0.4	0.8	10	42	0.3	3.4	7.8	0.1	0.9	0.2	1.5	51.7	1.2	0.7	45.8	47.6	5.7	1	1	0.6	52.7	1.3	5	0.3	32.8	0	0.6	0.2	1.6	5.3	0.1	0.2	0.3	1.6	0.5	19.8	0.3	0.9	0.7
ENSG00000116032	GRIN3B	Tissue enhanced	Detected in some	Group enriched	Detected in some	0.1	0.1	0.1	0.1	0.3	0.1	0.1	0.4	0	0.8	0.1	0.1	0.2	0.1	0	0.1	4	0	0.1	0.2	0.3	0.6	0.1	1.3	0.3	0	0.1	0.2	0	0.5	0	0.2	0	0.2	0.1	0	0.1	0.4	0.1	0	0.1	0.9	0.1	0.5
ENSG00000126733	DACH2	Group enriched	Detected in some	Group enriched	Detected in some	0.1	0.1	2	0	3.6	0	0	0	7.2	0.2	0.2	0	0.2	0.3	3.6	0	3.7	0	0	2.3	2.7	0.8	0	0.1	0	0.6	0.3	0.2	0	0.3	0	0.4	0	1.9	0.4	0.1	0	0	0.3	0	0.1	0	0.4	0
ENSG00000162004	CCDC78	Tissue enhanced	Detected in some	Cell type enriched	Detected in some	0.2	0.5	4.8	1.1	16.5	0.3	0.2	2.9	2.6	2.3	6.7	0.1	0.3	1	0	0.4	29	0.4	0.5	5.8	7.2	0.6	0	6.6	1.8	3.5	0.2	1	0.3	3.4	0.3	0.3	0	0.4	1	0.2	0.5	0.6	1.2	0	4.4	1.4	0.5	0.5
ENSG00000162543	UBXN10	Tissue enhanced	Detected in many	Group enriched	Detected in many	0.6	1.3	1.4	0.5	2.4	2	2.8	1.1	3	6.9	23.1	9.3	0.8	6	4.6	3.9	48.1	1.9	3.4	2.1	2.8	2	5.7	5.1	0.3	2.2	0.4	1.5	4.7	2.9	0.9	2.3	4.6	2.1	0.9	2.6	0.2	0.5	1.9	3.2	1	0.1	2.2	13.7
ENSG00000173947	PIFO	Group enriched	Detected in many	Group enriched	Detected in many	1	2.7	8.3	0.7	12	0.1	5.5	0.5	4.6	4.1	137.9	4.9	0.5	7.2	12.2	3.4	168.5	3.4	8.9	10.4	11.8	8	0	12.5	0.3	8.7	2.8	6.2	14.5	9.5	2.8	11.8	1.1	5	3	5.8	0.1	1.4	1	4.6	6	0.4	4.3	24
ENSG00000164185	ZNF474	Group enriched	Detected in some	Cell type enhanced	Detected in some	0.2	0.1	0.5	0.1	0.6	0	0.2	0.1	0.1	0.6	7.9	0.3	0.1	0.7	0	0.3	16.6	0.5	0.1	0.7	0.6	0.3	0.1	1.6	0	0.2	0.1	0.1	0	0.1	0	0.2	0.1	0.1	0.1	0.1	0.1	0.2	0.2	0.1	0.2	0.1	0.1	8.9
ENSG00000155530	LRGUK	Tissue enhanced	Detected in some	Cell type enhanced	Detected in some	0.2	0.2	0.2	0.2	0.4	0.6	0.4	0.1	0.1	0.5	3.2	0.2	0.1	0.4	1.6	0.1	3.9	0.2	0.1	0.4	0.4	0.5	0.4	0.5	0.1	0.1	0.1	0.8	0.2	0.7	0.1	0.6	0.2	2.5	0.5	0.1	0	0.5	0.2	0.2	0.1	0.5	0.2	5
ENSG00000204711	CFAP95	Tissue enhanced	Detected in some	Group enriched	Detected in some	0	0.4	1.5	0	1.7	0	0	0	0	0.8	28.3	0	0	0.5	0	0	35.6	1.3	0	1.7	1.8	1.3	0	2.1	0	0.3	0	0.5	2.9	7.4	0	0	0	0.7	0	0.3	0	0	0	0	0.4	0	0	15.1
ENSG00000156920	ADGRG4	Tissue enhanced	Detected in some	Group enriched	Detected in some	0.1	0	0	0	0	0	0	0	0	0	0	0	2.4	0.1	0.3	0	1	0	0	0	0	0	0	0.1	0	0	0.5	0	0	0	0	0	0	1.1	0	0	0	0	1.5	0	0	0	0.1	0.1
ENSG00000179813	FAM216B	Tissue enriched	Detected in some	Cell type enriched	Detected in some	0.1	0	1	0.8	2.4	0	0	0	0	1.4	4.8	0.1	0.1	1.5	0	0	75.1	0.2	9.7	2	2.2	0	0	9.6	1.8	0.1	0	0	0	0	0	0	0.4	0	0	0	0	0	0.7	0	0.3	0.1	0.2	0
ENSG00000175267	VWA3A	Tissue enhanced	Detected in some	Cell type enhanced	Detected in some	0.3	0.3	3.9	0	6.5	0.4	0.3	0.6	8.8	10.6	55.4	0.3	0.1	2.4	0.1	0.1	38.5	0	0.8	6.6	8.4	0.5	0.1	8.5	0.1	1.1	0.5	0.3	0.1	16.1	0.1	0.4	0.1	0.3	0.1	0.1	0.1	1.9	0.3	0.1	1.6	0.3	0.2	8
ENSG00000160472	TMEM190	Group enriched	Detected in some	Group enriched	Detected in some	0.2	1.5	0.4	0.2	0.5	0.2	0	1	0.2	7.3	0.2	0.3	0.2	0.4	0	0.1	133.4	0.2	0	1	6.3	1.4	0	17.6	0.1	0.3	0.2	0.1	0	7.2	0.6	0.5	0	0.2	0.1	0.4	0	1.3	0.1	0.1	0.1	0.1	1	56
ENSG00000222046	DCDC2B	Tissue enriched	Detected in some	Cell type enhanced	Detected in some	0	0.2	0	0.2	0	0	0	0	0	0.4	0.8	0	0	0.3	0	0	26.7	0.3	0	0	0	0	0	1.6	0.1	0	0	0	0	0	0	0.1	0	0.4	0	0	0.1	0.1	0.2	0	0	0.1	0.1	1
ENSG00000160838	LRRC71	Group enriched	Detected in some	Group enriched	Detected in some	0.2	0.5	1	0	1.8	0	0.1	0	0	1	11.1	0	0	0.2	0	0	12	0	0.1	1.7	1.9	0.1	0	2.3	0	0.1	0.1	0	0	0.1	0.1	0.1	0	0.3	0	0	0	0	0	0	0.3	0.1	0	24.7
ENSG00000169314	C22orf15	Tissue enriched	Detected in some	Group enriched	Detected in some	0	0	0.6	0	1	0.3	0.1	0	0	0.4	1.3	0.2	0	0.1	0	0	17.7	0.2	0	0.9	1.2	0.1	0	1.7	0.1	0.1	1	0	0	1	0.2	0.3	0	0.1	0	0.2	0	0	0.1	0.1	0.2	0.2	0.1	2.7
ENSG00000163792	TCF23	Group enriched	Detected in some	Group enriched	Detected in some	0.4	0	0	0	0	0.2	0	0	0.1	4.4	0	0.2	0.1	49.5	5.6	0	23.8	0.7	0	0	0	0	0	0	0.1	0	18.9	0.1	0	0	0	0.1	0.1	0.1	0	0.5	0.2	0.1	0.1	19.6	0	2.2	0.1	2.5
ENSG00000163576	EFHB	Tissue enhanced	Detected in some	Cell type enhanced	Detected in many	0.5	0.7	1.9	0.1	1.8	0.2	0.9	0.3	2.3	0.9	3.9	0.2	0	1	0.6	0.4	16.5	0.6	0.2	2.1	2.4	1	0.2	1.9	0.2	1.4	1.1	0.2	0.4	0.4	0.4	0.3	0.3	0.8	0.2	0.5	0.2	0.4	0.2	0.5	1.4	0.5	0.2	15
ENSG00000174776	WDR49	Tissue enhanced	Detected in some	Group enriched	Detected in some	0.1	0.1	1.3	0.4	2	1.8	0.1	1	1.9	0.3	9.1	0.1	2	0.3	0	0.9	8.8	0.2	2	1.4	2.3	0.3	0	1.7	0.3	2.2	0.1	0.3	0	0.5	0	0.2	0.1	0	0.2	0	0	0.1	4.3	0.1	2.3	0.4	0.2	0.6
ENSG00000244607	CCDC13	Tissue enhanced	Detected in some	Cell type enhanced	Detected in some	0.2	0.1	0.8	0	1.3	0	0.1	0.3	0.5	0.5	0.9	0.3	0	0.2	0.3	0.1	2.8	0	0.4	1.3	1.1	0.4	0.8	0.7	0	0.8	0	0.2	0	0.7	0	0.3	0.1	4.2	0.1	0	0.3	0	0.2	0	1.4	0.1	0.2	5.7
ENSG00000153347	FAM81B	Group enriched	Detected in many	Group enriched	Detected in some	0	0.1	3.2	0	4.2	0.6	0.3	0.4	0.2	1.9	60.6	0	0	0.8	3.6	0	46.7	0.2	7.3	5.1	6.7	1.6	0	4.2	0	1.8	0.1	0.4	2.4	3.6	0	0.2	0	0	0	0.6	0	0.3	0	0	1.8	0	0.2	81.1
ENSG00000167094	TTC16	Group enriched	Detected in some	Group enriched	Detected in some	0	0	0.1	0	0.2	0	0	0	0	0.2	1.1	0	0	0	0.2	0	6.7	0.1	0	0.2	0.2	0.1	0	0.7	0.4	0	0	0	0	0.1	0	0	0	0	0	0	0	0	0	0	0	0.1	0	15.5
ENSG00000158423	RIBC1	Group enriched	Detected in many	Group enriched	Detected in many	0.7	3.8	2.5	0.7	3.8	0.6	1.5	0.8	1.2	2.6	27.4	1.1	0.9	2.3	2.8	0.7	26.6	1.4	1.1	3.2	4	3.1	0.7	3.2	0.8	2.4	2.6	1.8	2.5	6.4	0.3	1.7	0.5	11	1.9	1.6	0.7	1.2	0.8	0.6	2.1	0.9	0.9	38.2
ENSG00000120051	CFAP58	Tissue enhanced	Detected in some	Cell type enhanced	Detected in some	0.4	0.6	0.6	0.5	1.2	0.4	0.4	0.1	0.5	2.1	3.2	0.5	0.1	1.7	0.2	0.2	8.2	0.1	2.5	1	1.2	0.7	0.1	1.3	0.3	0.4	0.4	0.3	0.6	1.4	0.4	0.5	0	0.5	0.2	0.4	1.2	0.3	0.2	0.6	0.3	0.3	0.3	13
ENSG00000165325	DEUP1	Group enriched	Detected in some	Group enriched	Detected in some	0	0.5	0.1	0	0.3	0	0.3	0	0	0	1.3	0.1	0	0	1.1	0	4.6	0.1	0	0.2	0.8	0.3	0	0.3	0	0.2	0.2	0.8	0.3	1.4	0	0.9	0.1	0.1	0.2	0.3	0	0.2	0	0.1	0.8	0	0	15.9
ENSG00000152936	LMNTD1	Group enriched	Detected in some	Group enriched	Detected in some	0.4	0.1	0.7	0.6	0.8	0.3	0.9	0.3	0.6	0.5	1.5	3.5	1.4	0.7	0.6	0.3	16.4	0.7	0.2	0.8	1	0.7	0.2	1.2	0.3	0.3	0.2	0.5	0	0.7	0.2	0.2	3.3	1.1	0	0.2	0.2	0.3	0.5	1.1	0.5	0.6	0.5	14.7
ENSG00000183273	CCDC60	Tissue enhanced	Detected in many	Group enriched	Detected in some	0	0	1	0.5	1.6	0	0	0	0	5.4	31.9	1.7	0.1	0.4	0.5	1.6	17.7	0	0	1.4	1.6	0	0	1.3	0	0.1	0	0	0	0	0.4	2.9	4.4	2.4	1	1.6	0.1	0	0.1	0	0.2	0	0.3	11.3
ENSG00000153930	ANKFN1	Tissue enhanced	Detected in some	Cell type enhanced	Detected in some	0.6	0.2	0.9	0	1.3	0	0.3	0.1	1.7	8.6	0.5	0.1	0.1	0.1	0.9	0.2	4.9	0.2	0	0.8	1.6	0.1	0	0.7	0	1.1	0	0	0	0.3	0.8	0.2	0.1	0.2	0.2	0.1	0	2.1	0.1	0	0.4	0	0.3	1.4
ENSG00000131044	TTLL9	Tissue enhanced	Detected in some	Cell type enhanced	Detected in some	0.1	0.1	1.8	0	2.7	0	0.2	0.8	1.1	0.8	15	0	0	0.1	2.5	0	6	0.1	0	2.5	2.6	0.7	0	1.1	0.1	1.9	0.1	0.2	0.6	0.9	0	0.2	0	0.4	0	0.3	0	0	0.1	0	2.3	0.2	0	4.9
ENSG00000170500	LONRF2	Tissue enhanced	Detected in many	Cell type enhanced	Detected in many	3.1	31	14.3	0.5	23.9	0.1	3.1	25.9	20.2	11.2	7.7	5.4	0.5	25.5	41.2	2.5	44.1	2.2	6.2	10.9	19.4	2.2	1	1.7	0.5	7.8	23.5	6.1	9.3	17.5	0.7	4	0.7	10.8	2.3	3.8	6.8	1	1.5	27.2	5.7	0.8	4.4	2.1
ENSG00000189350	TOGARAM2	Group enriched	Detected in many	Cell type enhanced	Detected in many	0.1	1.2	0.8	0.6	2.3	1.9	0.2	1.1	1.1	0.5	7.5	0.3	0.4	0.6	0.1	0.4	19.5	0.3	2.7	1.1	1.5	0.1	0.2	2.7	0.8	1	0.5	0.3	0	1.1	0.3	0.2	0.2	0.2	0.1	0.1	1.1	0.3	0.4	0.5	0.4	2	0.9	1.2
ENSG00000164287	CDC20B	Tissue enhanced	Detected in some	Cell type enhanced	Detected in some	0	0	0	0	0	0	0	0	0	0	0.3	0	0	0.6	0	0	2	0	0	0	0	1.1	0	0.4	0	0	0	0	0	0	0	0	0	0	0	0	0	0	0	0	0	0	0	2.5
ENSG00000112539	C6orf118	Group enriched	Detected in some	Group enriched	Detected in some	0	0	0.8	0	1.3	0	0	0	0.2	0.6	9.7	0	0	0.4	0	0	15.9	0	0	1.3	1.5	0	0	2	0	0.2	0	0	0	1.4	0	0	0	0	0	0	0	0	0	0	0.2	0	0	6.9
ENSG00000174460	ZCCHC12	Group enriched	Detected in many	Group enriched	Detected in some	0.2	7.5	36	0.8	41	0	0.4	65.2	27.4	31.1	1.5	1.2	0.3	98.1	8.5	0	127.9	0.4	0.1	21.7	143	0.1	0.1	0.4	0.6	11.4	3.3	0.1	0	26.2	0	0.4	0.4	4.1	0	0.5	0	0	0.9	136.4	5.9	0.2	0.9	0.5
ENSG00000187889	FYB2	Tissue enhanced	Detected in many	Cell type enhanced	Detected in many	0	0	0	0	0	0	0.5	0.1	0.5	3.4	10.9	0.2	0.3	0.9	0.3	0.2	13.3	0	1.4	0.1	0	3.4	16.6	1.9	0	0	0.1	1	6.1	0.8	0	1.4	0.4	0	2.1	1.6	1.4	0	0.6	0	0	0	0.4	1.3
ENSG00000152760	DYNLT5	Tissue enhanced	Detected in many	Cell type enhanced	Detected in some	1.1	0.3	3.5	0.4	5.2	4.4	1	1.3	2.5	1.1	13	0.8	0.2	0.4	0.1	0.3	8.7	0.3	2.9	5.8	7.8	3.2	6.8	2.4	0	2.7	0	0.2	0	0.7	5.5	0.6	0.3	0.9	0.4	0.6	0.7	0.5	0.5	0.4	2.1	0.2	0.4	0
ENSG00000163075	CFAP221	Tissue enhanced	Detected in many	Cell type enhanced	Detected in many	0.3	1.6	3	0.2	3.5	1	0.1	0.4	3.6	1.2	13.4	0.2	8.4	1.1	1.7	0.2	28.6	1.9	0.6	4.5	3.6	12.7	1.3	7.5	0.3	2	0.3	9.5	1.7	3.1	0.6	0.5	0.2	5	0.2	0.5	0.2	1	1	0.1	1.1	0.4	2.1	24.6
ENSG00000141665	FBXO15	Tissue enhanced	Detected in some	Cell type enhanced	Detected in many	0.1	0.6	1	0	1.4	0.1	0.3	0.5	1.3	0.5	2.9	0.1	0.1	0.1	2.2	0.1	3.9	0.2	0.1	1.1	1.2	1	0.4	0.4	0.1	0.9	0.3	0.4	0.6	1.4	0	0.2	0	3.3	0.3	0.7	0.1	0.2	0.1	0	0.9	0.3	0.2	6.9
ENSG00000146221	TCTE1	Group enriched	Detected in some	Group enriched	Detected in some	0.2	0.2	3.1	0	2.6	0.9	0.2	7.6	2.7	0.8	1.3	0.2	0	0.4	0.2	0.1	14	0.1	0.1	4.3	2.8	0.1	0.1	1.4	0	1.4	0.4	0.1	0	0.5	1.8	0.2	0.1	1	0.2	0.1	0.1	0.5	0.2	0.1	1.2	0.1	0.1	29.2
ENSG00000184154	LRRC51	Tissue enhanced	Detected in all	Cell type enriched	Detected in many	5.5	6.7	19.1	2.6	20	2	8.4	6.4	16.5	8.3	35.3	7.3	3.7	7.4	16.8	5.1	65.2	3.6	4.7	15.8	14.1	13	8.5	8.1	3.1	15.6	9	8.6	9.8	13.9	5.3	10.6	7.4	19.7	5.7	5.1	7.7	5.6	4.2	5.7	14.1	4.7	6.5	109.4
ENSG00000284922	LRTOMT	Group enriched	Detected in some	Group enriched	Detected in some	0.1	0	NA	0	NA	0	0.1	NA	0	0	0	0	0	0.8	0	0	4.9	0	0	NA	NA	0.3	0.3	0.3	0	NA	0.2	0	0.3	NA	0	0.1	0	0.1	0	0.2	0.3	0	0.2	0.2	NA	0.2	0	8.8
ENSG00000249481	SPATS1	Group enriched	Detected in some	Group enriched	Detected in some	0	0.1	0.4	0	0.6	0.2	0	0	0.1	0.2	1	0	0	0.2	5.7	0	7.4	0	0.1	0.6	0.6	0	0	0.6	0.1	0.1	0	0.1	0.1	0	0	0	0	0.1	0	0	0.1	0	0	0	0.1	0	0.1	21.4
ENSG00000155026	RSPH10B	Tissue enhanced	Detected in some	Group enriched	Detected in some	0.1	0.3	1.1	0	1.4	0	0.1	0.5	0.4	0.8	4.2	0.1	0	0.2	0.1	0.1	8.1	0	0.1	1.6	1.6	0.2	0.4	1.4	0	0.4	0.2	0.1	0.9	1.1	0	0.2	0	0.3	0	0	0.2	0.1	0.1	0	0.5	1	0.1	19.2
ENSG00000181085	MAPK15	Tissue enhanced	Detected in many	Cell type enriched	Detected in some	1.6	0.1	5.5	0.2	6.3	0	1.8	0	4.1	6.7	72.7	1	0.3	2.4	2.4	1	45.3	0.2	0.6	6.1	7.7	10.2	0.3	11.7	0.4	0.5	0.9	4.3	9.1	6.7	0.3	2.1	0.2	0	2.1	1.6	0.1	3.9	0.7	0.4	0.9	0.7	0.8	11.1
ENSG00000180383	DEFB124	Tissue enhanced	Detected in some	Group enriched	Detected in some	3	0.4	0	0	0.1	0	1.6	0	0	3.6	0.1	2	0	1.5	0.8	0.6	5.7	0.1	0.9	0	0	0.4	0.1	0.7	0.1	0	0.5	0.2	0.1	0.9	0	1.2	0.1	0	0.6	0.3	1	0.4	0.9	0.1	0	0.7	0.7	6.9
ENSG00000158113	LRRC43	Tissue enhanced	Detected in many	Group enriched	Detected in some	0.5	0.3	1.8	0	3.5	0.5	0.3	0.6	2.2	1.1	10.5	0.3	0.5	0.7	1.7	0.1	18.4	0.9	0.7	2	2.4	2	0.1	1.5	0	1.8	0.4	0.6	1.8	2.2	0.1	0.6	0.1	0.6	1.1	1.2	0	0.3	0.1	0.1	0.7	0.3	0.2	6.3
ENSG00000162571	TTLL10	Group enriched	Detected in some	Cell type enriched	Detected in many	1.2	0	0.2	0.1	0.4	0	1.1	0	0	1.6	2.9	0.2	0.1	0.2	0.4	0.3	10.4	0.3	0.2	0.4	0.5	0.4	0	2.7	0.1	0	0	0.2	0	2	1.4	0.3	0.1	0	0.2	0.1	0.3	0.2	0.2	0	0	0.1	0.5	40.8
ENSG00000185681	MORN5	Tissue enhanced	Detected in many	Group enriched	Detected in some	0	0.1	6.8	0.6	10.3	0	0.2	0.6	3.4	3.4	78.7	23.9	0.8	6	2.2	2.1	107.3	0.6	0	7.7	8.9	1.2	0	5.6	0	4.5	0.7	0.3	2.7	3.8	0	0.8	5.2	9.6	0.9	3.5	0	0	2.2	16.4	3	0	3.7	79.4
ENSG00000181378	CFAP65	Tissue enhanced	Detected in some	Cell type enhanced	Detected in many	0	0.1	1.3	0	2.6	0	0.1	0.1	0.6	1.3	9.1	0.1	0	0.5	1.8	0	24.8	0.3	0	2.4	2.8	0.4	0	2.6	0	0.5	0	0.3	0.1	3.4	0	0.1	0.2	8.9	0.1	0.1	0	0	0.4	0	0.6	0	0.3	9.1
ENSG00000103355	PRSS33	Tissue enriched	Detected in single	Cell type enriched	Detected in some	0	0	0.1	0.6	0	0.1	0	0	0.1	0.1	0	0.1	0.4	0	0	0	4.7	0.4	0	0	0	0	0	0.2	0	0	0.1	0	0	0.2	0	0	0.1	0	0.9	0	0	0	0.9	0.4	0	0.4	0.5	0.1
ENSG00000248712	CCDC153	Group enriched	Detected in many	Cell type enriched	Detected in many	1.2	0.7	1.1	0.6	1.3	2.5	0.8	0.1	0.5	1.5	24	0.7	0.3	0.8	0.6	1.1	23.5	1.7	0.3	1.3	1.8	1.3	0.6	3.1	0.3	0.5	0.4	0.3	5.2	3.2	1.5	0.4	0.7	0.8	0.5	1.4	0.3	0.8	0.7	0.5	0.7	0.6	1.5	1.7
ENSG00000215475	SIAH3	Tissue enhanced	Detected in some	Group enriched	Detected in some	0	0.2	0.5	0.1	1	0.1	0	1.9	1.1	0.9	0.1	0	0	0.3	0.3	0	3	0	0	0.6	0.8	0.6	0	0	0	1.2	0	0	0	0	0	0	0	1.2	0.3	0.7	0	0	0.1	0	0.2	0	0	0.1
ENSG00000198553	KCNRG	Tissue enriched	Detected in some	Cell type enhanced	Detected in some	0.5	0.3	0.3	0.5	0.4	1.8	0.8	0.9	0.4	1.4	0.5	0.5	0.5	1.3	0.5	0.8	34.6	0.3	0.6	0.4	0.6	0.8	0.4	3	0.6	0.4	0.5	0.4	1	0.5	0.2	0.6	0.7	0.7	0.5	0.4	0.6	0.9	0.5	0.4	0.4	0.6	0.5	1.9
ENSG00000172824	CES4A	Tissue enhanced	Detected in many	Cell type enhanced	Detected in many	3.4	1.7	0.7	0.9	0.9	1.3	2.4	2.9	2.9	0.9	1.2	0.8	0.9	0.6	3.8	1	17.4	0.9	2.4	1.1	1	2.5	8.2	1.5	0.8	0.9	0.9	1.6	3	3.5	1	1	0.8	1.5	4.4	2	4.7	13.6	0.9	0.5	1	0.7	1.6	1
ENSG00000257108	NHLRC4	Tissue enhanced	Detected in many	Cell type enhanced	Detected in some	0.7	5.3	1	0.7	1.5	2.9	1.1	1.1	0.5	1.8	2.4	0.8	0.9	1	2.1	0.3	11.3	0.8	0.8	1.6	1.7	10.2	0.2	2	1.8	0.3	3.8	0.2	3.1	1.1	0.6	1.3	0.2	0	2.1	2.3	0.5	0.3	1.4	0.3	0.5	3.7	0.6	2.6
ENSG00000163704	PRRT3	Group enriched	Detected in many	Cell type enhanced	Detected in many	0.8	1.8	7.3	1.1	12.6	1.5	1.1	12.6	14.4	1.3	7.2	1.2	0.4	1.1	1.2	1.2	7.3	1.1	1	7.7	6.7	1.3	0.4	0.9	1.1	5.2	1.2	1.7	14.7	10.7	0.3	2.5	0.3	2.2	2.2	1.7	1.3	2.2	0.9	0.9	3	0.9	1.1	2
ENSG00000178125	PPP1R42	Group enriched	Detected in some	Group enriched	Detected in some	0	0.1	0.2	0	0.3	0	0	0	0.2	0.1	1.1	0	0	0.1	0.3	0	5.3	0	0	0.3	0.4	0.2	0	0.4	0	0.1	0	0	0.3	0.2	0	0	0	0.6	0	0.1	0	0	0	0	0.1	0	0	8.9
ENSG00000165164	CFAP47	Tissue enhanced	Detected in some	Cell type enhanced	Detected in some	0	0	0.2	0	0.5	0	0	0	0.1	0.2	1.3	0	0	0.1	0.4	0	4.6	0	0	0.4	0.6	0	0.1	0.5	0	0.1	0	0	0.3	1.7	0	0	0	1.4	0	0	0	0	0	0	0.1	0	0	0.7
ENSG00000198520	ARMH1	Tissue enhanced	Detected in many	Cell type enhanced	Detected in many	0.4	1.1	1	0.2	2	2.2	0.7	1.3	1.5	0.8	3	0.5	0.2	1.6	3.4	0.5	7.9	0.6	0.1	1	1.1	0.9	4	1	0.5	0.5	2.5	0.5	1.8	3.2	0.3	0.8	0.3	4.1	0.7	0.6	0.1	0.8	0.3	0.3	0.3	0.3	0.7	11.3
ENSG00000173557	FAM166C	Tissue enhanced	Detected in some	Group enriched	Detected in some	0.1	0.1	0.8	0.1	1	0	0.1	0	0.3	0.3	8.5	0.6	0.1	0.2	0.3	0.1	7.3	0	0.4	1	2.3	1	0	0.4	0	0.8	0	0.7	0	0.7	0	0.2	0.4	0.1	1.9	0.2	0.1	0.1	0.1	0.1	0.4	0	4.6	25.8
ENSG00000110975	SYT10	Tissue enhanced	Detected in single	Cell type enhanced	Detected in some	0	0.3	0	0.1	0.4	0	0	0	0.6	0.5	0.1	0.7	0.2	0	0.1	0	2.1	0	0	0	0.4	0.8	0.3	0	0	0	0.1	0	0	0.4	0	0.3	0.3	0.1	0	0.7	0	0	0.3	0.1	0	0	0.4	0.1
ENSG00000203734	ECT2L	Tissue enriched	Detected in some	Cell type enriched	Detected in some	0	0.3	0	0.1	0.1	0.3	0.3	0	0.1	0.4	1.3	0	0	0.2	0	0	8.4	0	1.6	0.1	0.1	0	0	1.4	0.1	0	0	0	0	0.1	0	0.1	0	0.4	0.2	0	0.2	0.4	0	0.1	0	0.1	0.1	0.3
ENSG00000167646	DNAAF3	Group enriched	Detected in many	Group enriched	Detected in many	0.3	1.7	1.1	0	2.3	0	0.6	0.2	0.2	2.4	9.9	0.3	0.1	0.8	3.3	0.6	39.4	0.6	4.8	2.1	2.5	2.6	0.6	4.2	0.1	0.4	0.2	1.5	3.3	0.7	0.1	0.3	0.1	0.4	0.3	0.9	0.1	0.9	0.3	0.2	0.4	0.2	0.3	63.6
ENSG00000164411	GJB7	Group enriched	Detected in some	Group enriched	Detected in some	0	0	0	0	0	0.3	0	0.1	0.1	0.2	0.1	0	0	0.1	0	0	6.8	0	0.1	0	0	0	0	0.6	0	0	0	0	0.1	5.4	2.6	0	0	0.2	0.1	0	0	0.1	0	0	0	0	0.3	0.9
ENSG00000187479	C11orf96	Tissue enhanced	Detected in all	Cell type enhanced	Detected in many	462.7	192.8	42.2	38.1	40.9	4.8	196.7	19.2	36.5	295	31.3	145.8	19	274	8.4	43.5	725.1	59	260.2	36.3	78.3	219.4	174.8	366	6.6	64.7	697.2	58.8	3.1	123.1	14.8	152.2	8.1	1.2	21.5	13.8	107	94	126.4	27.4	45.8	53.1	232.2	65.9
ENSG00000167131	CCDC103	Tissue enhanced	Detected in many	Not detected	Not detected	0.5	1.5	0.9	0.6	0.9	0.7	0.7	0.2	3.5	1.7	6.6	0.6	0.3	1.5	2.8	0.2	23.7	1.2	0.2	0.8	1	2.9	0.5	2	0.3	0.6	1.3	0.5	2.4	0.8	0.3	0.7	0.4	3.9	0.3	1.7	0.3	0.3	0.4	1.2	0.5	0.2	0.8	26.5
ENSG00000163263	CFAP141	Group enriched	Detected in some	Cell type enhanced	Detected in some	0.1	0	0.3	0.1	0.6	0.5	0.1	0	0	1.6	1.7	0	0	0.5	0.3	0.1	29.5	0	0.1	0.6	0.9	0.1	0.3	1.7	0.1	0.1	0.1	0.2	0	0	0	0	0	0.6	0	0	0.2	0.1	0.1	0	0.2	0	0.1	19.1
ENSG00000206199	ANKUB1	Tissue enhanced	Detected in some	Group enriched	Detected in some	0	0	0.2	0.1	0.2	0.3	0	0	0	0.6	3.2	0	0.1	0.2	0	0	5.7	0	0	0.3	0.4	0	0	1.1	0	0	0	0	0	0	0	0	0	0	0.2	0	0	0.2	0	0	0	0.1	0.1	0.7
ENSG00000186329	TMEM212	Tissue enriched	Detected in many	Cell type enriched	Detected in some	0.8	0.8	0	1.3	0.1	3.3	0.7	0	1.1	0.7	1	1.7	0.8	1.5	1.4	0.5	29.1	0.9	0.8	0	0.1	0.7	6	4	1.1	0	0.7	1	0.7	0	1	1	1.8	7.1	1.3	0.5	2.4	2.4	1.3	0.4	0	1.2	1	2.5
ENSG00000204950	LRRC10B	Group enriched	Detected in many	Cell type enriched	Detected in some	3.5	0.8	9.3	0.4	63.1	0	2.8	0.4	11.3	5.7	3.8	2.1	0.3	4.7	1.8	0.5	27.8	0.3	1.7	13.3	5.8	2.1	0.1	4.7	0	2.7	2.2	1.3	2.2	32.8	0.5	1.6	0.3	0.1	1.2	0.5	0.7	0.9	1.4	1.6	1	0.4	2.8	5.7
ENSG00000184471	C1QTNF8	Tissue enhanced	Detected in some	Cell type enhanced	Detected in single	0	0.2	0.3	0	0.7	0	0	0	0	0	0.1	0	0	0	0	0	1.7	0	0	0.3	0.8	0	0	0.1	0	0.3	0	0	0	1.7	0	0	0	0	0	0	0	0	0	0	0.2	0	0	0.4
ENSG00000260220	CCDC187	Tissue enhanced	Detected in some	Cell type enriched	Detected in some	0	0	0	0	0	0.1	0	0.2	0	1.4	0.1	0	0	0.1	2.7	0	10.7	0	0	0	0.2	0.3	0	1.9	0	0	0	0.4	0	7	0	0	0	0	0	1.1	0	0	0	0	0	0	0.4	28.8
ENSG00000183644	HOATZ	Group enriched	Detected in some	Cell type enhanced	Detected in some	0.1	0	8.7	0	13.4	0.1	0	0	0.1	6.7	163.6	0	0.1	2.8	0.1	0	83.1	0.1	0	12.2	13.7	0	0	10.9	0.1	1.6	0.1	0	0	0.4	0.2	0.1	0	0.1	0	0.2	0	0	0.1	0	2.5	0.2	0	28.3
ENSG00000180440	SERTM1	Tissue enhanced	Detected in many	Cell type enriched	Detected in some	6	1.3	6.3	0	0.8	0	0.6	0	30.3	11.9	2.3	0.2	0.1	23.2	0.6	0	34.1	0	0.3	7.9	1.7	0.1	0	5.3	0	0.7	6.2	0.3	1.2	11.2	0	0.9	0	3.2	0	0.6	0	0.2	0	16.5	0.4	0	0.4	0.3
ENSG00000203963	C1orf141	Tissue enhanced	Detected in some	Cell type enhanced	Detected in some	0	0	0.6	0	0.9	0	0	0	0.3	0.2	2.7	0	0	0	0	0	8.9	0	0	0.7	0.9	0	0	1	0	0.3	0.5	0	0	0	0	0	0	3.1	0	0	0	0	0	0	0.2	0	0.1	14.9
ENSG00000187905	LRRC74B	Tissue enhanced	Detected in some	Cell type enriched	Detected in some	0	0.1	0.1	0	0.5	0.3	0	0.1	0	0.6	1.6	0	0	0.1	0	0	3.6	0	0	0.5	0.5	0	0	0.9	0	0	0	0.1	0	0.4	0	0	0.1	0.1	0	0	0.3	0.3	0.1	0	0	0.1	0.1	1.3
ENSG00000197057	DTHD1	Group enriched	Detected in some	Cell type enhanced	Detected in some	0.2	0.1	0.5	1.2	1	0.5	0.1	0	0.1	0.5	0.8	0.1	0.3	0.6	0.2	0.3	13.3	0.6	0.1	0.9	0.9	0	0.3	3.4	3.9	0.1	0	0.1	0	0	0	0.1	0.3	0	0.2	0.1	0	0	0.5	0.1	0.2	2.1	0.4	1.1
ENSG00000136918	WDR38	Group enriched	Detected in some	Group enriched	Detected in some	0	0	2	0	3.3	0	0	0	0.2	2.4	43.7	0	0	0.7	0	0	75.2	0	0.1	3.3	4.2	0.1	0	5	0	0.8	0	0	0	0.3	0	0	0	0	0	0.1	0.1	0.1	0	0.1	1	0	0	7.4
ENSG00000206113	CFAP99	Group enriched	Detected in some	Cell type enhanced	Detected in some	0	0.7	0.2	0	0.4	0	0	0.3	0.1	0.2	2.5	0	0	0.2	0.1	0	3.8	0	0	0.4	0.5	0.2	0.1	0.6	0	0	0	0.3	0	0.7	0	0	0	1.4	0	0	0	0	0	0	0.1	0	0.1	5.1
ENSG00000173627	APOBEC4	Group enriched	Detected in some	Cell type enhanced	Detected in some	0	0	0	0	0	0	0	0	0	0.1	0.9	0	0.1	0.2	0	0	11.2	0	0	0	0	0	0	1.1	0	0	0	0	0	0	0	0	0	0	0	0	0	0	0.1	0	0	0	0.1	9.7
ENSG00000197745	SCGB1D4	Group enriched	Detected in some	Group enriched	Detected in some	0	0	0	0	0	0.1	0	0	0	50.4	0	0	0	15.1	42.6	0	52.2	0	0	0	0	0	0	0	0	0	0.4	0	0	0	0	0	0	0	0	2.7	0	0	0	0	0	0	0	1
ENSG00000187510	PLEKHG7	Tissue enhanced	Detected in some	Cell type enhanced	Detected in some	0	0	0	1.1	0	0	0.1	0	0	1.6	0	0.5	0.2	0.3	1.8	0	2.5	0.4	0	0	0	0.3	0.2	0.7	1.4	0	0	0.3	0	0	0	0.2	0.3	0	0	0.3	0	0	0.5	0	0	0.4	1.6	0
ENSG00000283526	PRRT1B	Tissue enhanced	Detected in some	Not detected	Not detected	0	0	0	0.1	0	0.2	0.3	0	0	0.7	0	1.6	0.8	0.3	0.1	0	7.2	0.8	0	0	0	0.4	3.9	5.2	0	0	0	4.6	1.9	0.1	0	3.3	2.7	0.1	0	0.2	0	0.4	0.5	0	0	0.1	2.9	0
ENSG00000186952	TMEM232	Group enriched	Detected in many	Cell type enhanced	Detected in many	0.5	1.2	1.1	0.2	1.5	0.1	1	0.3	1.7	1.1	3.3	0.4	0.5	0.8	1.7	0.5	13.9	1.7	0.7	1.5	1.7	3.5	0.7	1.6	0.3	1	0.5	0.4	2	1.2	0.4	0.8	0.4	3.5	0.6	0.7	0	0.4	0.3	0.4	1	0.2	0.9	16.4
ENSG00000257057	C11orf97	Group enriched	Detected in some	Group enriched	Detected in some	0	0	4.5	0	10.1	0.3	0	0	3.4	1.2	11.1	0	0	0.5	0.1	0	18.5	0.1	0	4.7	3	0.8	1.3	2.4	0	1.1	0	0.5	0	0.2	0	0	0	0	0	0	0	0	0	0	0.4	0	0	17.7
ENSG00000197889	MEIG1	Group enriched	Detected in some	Cell type enhanced	Detected in some	0.2	0.3	0.9	0	1.1	0	0	0.4	0.7	0.2	0.6	0.1	0	0.1	0	0.1	3.5	0	0.1	0.9	1	0.3	0.2	0.4	0.2	1	0	0.2	0.1	0.8	0.1	0.1	0.1	0.4	0.2	0.1	0	0	0.1	0	0.7	0.2	0.1	9.9
ENSG00000205835	GMNC	Tissue enhanced	Detected in some	Group enriched	Detected in some	0	0	0	0	0.1	0	0	0	0	0.2	2.9	0	0	0.8	0	0	7.8	0	0.1	0.1	0.4	1.8	4	0	0	0	0	0.4	0	0	0	0.1	0	0.3	0	0	0	0	0	0.6	0	0	0	0.9
ENSG00000169402	RSPH10B2	Tissue enhanced	Detected in some	Group enriched	Detected in some	0	0.1	0.4	0	0.8	0.3	0	0.2	0.2	0.4	3.6	0	0	0.2	0.4	0	9.8	0	0	0.8	0.9	0	0.1	1.3	0.1	0.1	0.1	0	1.2	0.6	0	0	0	0.2	0	0	0.1	0	0.1	0	0.2	0.3	0.1	18.9
ENSG00000189045	ANKDD1B	Tissue enhanced	Detected in some	Cell type enhanced	Detected in many	0.1	0.4	0.1	0.9	0.2	0.1	0.9	0	0	0.4	1.4	3.3	0.1	0.6	0.6	0.1	4.2	0.5	0.2	0.2	0.3	3.4	0.1	1	0.5	0	0.2	0.7	0.7	0.2	0.5	0.8	3.2	0.2	0.1	0.1	0	1.7	0.8	0.2	0.1	0.3	1.8	0.6
ENSG00000185055	EFCAB10	Group enriched	Detected in many	Cell type enhanced	Detected in some	0.5	0.5	1.8	0.6	3.4	2.3	0.5	0.7	1.8	1.6	12.4	0.6	0.4	0.9	0.2	0.8	28.7	0.2	0.5	2.7	3.3	0.9	1	3.1	0.8	0.8	0.9	1.4	0	2.1	0.2	0.8	0.2	1.3	0.7	0	1.2	1	0.7	0	1.2	1.1	0.6	22.8
ENSG00000259120	SMIM6	Tissue enhanced	Detected in many	Cell type enriched	Detected in many	0.2	0.1	2.6	0.8	3.1	1	0.1	0.3	1.4	2.3	0.4	6.3	9.2	1.1	2.7	0.1	23.3	9.3	0	4.4	2.4	21.5	6.4	2.4	0.4	5.9	0.1	5.5	2	0	0.3	0.2	6.3	0.1	0.1	1.4	0.1	0.3	5.7	0.1	11.4	0.2	32.3	25.3
ENSG00000230062	ANKRD66	Tissue enriched	Detected in some	Cell type enriched	Detected in some	0	0	0.9	0	1.5	0	0	0	0.2	0.8	0.8	0	0	0.7	0	0	39.4	0	0	1.4	1.4	0	0	3.1	0	0.1	0	0	0	0	0	0	0	0	0	0	0	0	0	0	0.2	0	0	0
ENSG00000183921	SDR42E2	Tissue enhanced	Detected in some	Cell type enhanced	Detected in many	0.1	0.1	0.5	0.3	1	1.2	0.1	0.1	0.7	0.3	1	0.1	0.2	0.2	0.3	0	2.1	0	0.1	0.9	1.2	0.1	0	0.3	0.3	0.2	0.1	0.4	0	1.1	0.2	0	0.1	0.4	0.2	0	0.7	0.3	0	0.1	0.2	0.1	0.1	2
ENSG00000250366	TUNAR	Tissue enhanced	Detected in some	Cell type enhanced	Detected in some	0	0.1	1.3	0.1	12.6	0.3	0.4	2	6	0.3	0.4	0	0.1	6.3	0.1	0	8.2	0.1	0	3.2	4.5	0.2	0	0	0.3	2.1	0.1	2.6	0	1.2	0	0	0	8.3	0	3.4	0	0.1	0.1	0	1.3	0.1	0.5	1.6
ENSG00000283361	CFAP97D2	Group enriched	Detected in some	Group enriched	Detected in some	0	0	1.2	0	1.9	0.9	0	0	0.5	0.4	7.3	0	0	0	0	0	18.9	0	0	1.5	1.9	0	0	0.6	0.3	0.7	0	6.1	0	0.1	0	0	0	0	0	0	0	0	0	0	0.5	0.2	0	1.7
ENSG00000226690	ENSG00000226690	Tissue enriched	Detected in single	Group enriched	Detected in some	0	0	0.2	0	0.6	0.1	0	0	0	0.1	0.4	0	0	0.2	0.1	0	4.2	0	0	0.5	0.6	0	0	0.3	0	0.1	0	0.2	0	0	0	0	0	0	0	0	0	0.1	0	0	0	0	0	0.5
ENSG00000229453	SPINK8	Group enriched	Detected in many	Cell type enhanced	Detected in some	0.4	0.5	0.8	0.6	0.6	8.3	15.4	0.2	0.7	0.4	0.4	0.3	0.5	0.3	1.6	1.9	6.9	0.5	0.6	1.2	0.9	0.3	0.4	0.9	1	0.9	0.4	1.4	0.3	0.1	5.3	0.6	0.2	1.8	1.3	0.3	0.1	1.6	0.5	0.1	1.3	0.8	0.6	1.7
ENSG00000171811	CFAP46	Tissue enhanced	Detected in many	Cell type enhanced	Detected in many	0	0.2	5.9	0	8.5	0	0.1	1.9	9.6	1.4	5.4	0	0.1	0.1	1.1	0.2	15.7	0.1	0.7	8.9	12.4	1	0.2	3.3	0	5	0.1	0.4	1	2.2	0	0.1	0	3.3	0.4	0.2	29.1	0.1	0.1	0	2.5	0.1	2.2	40.6
ENSG00000103599	IQCH	Tissue enhanced	Detected in many	Cell type enhanced	Detected in many	0.2	1.1	0.5	0.3	0.8	0.1	1.6	0.2	0.8	0.9	1.6	0.4	0.1	0.8	2.5	0.5	6.6	0.6	0.9	0.7	1.1	2.1	0.9	0.9	0.3	0.5	0.4	0.7	3.6	2	0.3	0.5	0.7	4.8	0.6	0.8	0.5	0.6	0.1	0.2	0.5	0.3	1.1	11.2
ENSG00000130045	NXNL2	Tissue enhanced	Detected in many	Cell type enhanced	Detected in some	0.5	0.6	0.3	0.8	0.2	3.9	3.4	0	0.8	6.8	2.3	0.4	0.6	5.7	1.7	0.5	14.5	1.2	0.5	0.3	0.6	3.1	0.6	0.7	0.9	0.2	3.3	1	0.5	0.1	0.8	1.6	0.3	5	0.9	1.9	0.7	1.5	0.8	1.7	0.4	0.9	0.6	1.8
ENSG00000188778	ADRB3	Tissue enhanced	Detected in some	Cell type enriched	Detected in some	0.3	0	0.1	0.4	0	0.1	0.3	0	0.2	0.4	0	2	0.2	0.7	1.1	0.1	3.9	1.6	0	0	0	0	0	0.1	0.1	0	11.3	0	0	0	2.8	0.7	0.2	0.1	0	0	0	0	0.6	0.9	0	0	2	0
ENSG00000187569	DPPA3	Tissue enhanced	Detected in some	Cell type enriched	Detected in some	0	0	0	0	0	0.1	0	0	0	0	0	0	0.2	0	0	0	1.1	0	0	0	0	0	0	0.5	0	0	3.1	0	0	0	0	0	0	0.1	0	0	0	0	0	0	0	0.1	0.1	1
ENSG00000197816	CCDC180	Group enriched	Detected in many	Group enriched	Detected in some	0.7	0.8	0.9	0.6	1.3	0.7	1.1	2.1	1.3	1.1	13.7	0.8	0.3	1.7	2	0.5	6.2	0.8	0.8	1.3	1.3	0.9	0.5	1.9	0.9	0.7	1.9	1.1	0.9	1.2	0.5	1	0.8	6.3	0.8	1	0.9	0.5	0.6	1.2	0.9	1.1	0.6	12.8
ENSG00000186976	EFCAB6	Group enriched	Detected in many	Group enriched	Detected in many	0.4	0.8	0.7	0.1	1	0	1	0.3	0.8	1.1	3.1	0.5	0.3	1.2	2	0.4	7.4	0.5	0.4	0.8	1	1.3	0.4	1.1	0.2	0.4	1.2	1.2	2.3	1.9	0.2	0.9	0.2	3	0.7	1.1	0.2	0.4	0.2	0.4	0.3	0.1	0.8	23.6
ENSG00000078549	ADCYAP1R1	Group enriched	Detected in many	Group enriched	Detected in some	6.4	11.5	46.2	2.3	54	0	3.5	12.1	79	12.8	4.8	5.6	0.8	5.3	1.5	2.9	29.2	1.3	3.3	26.7	33.9	0.1	0.2	0.7	0.1	43.9	1.5	1.5	1.6	8.6	0	1.5	1.3	2.7	1.9	3.1	1.2	1.1	1.6	3.6	11	0.4	2.7	1.6
ENSG00000275163	ENSG00000275163	Group enriched	Detected in some	Not detected	Not detected	0	0	0	0	0	0	0	0	0	0	0.3	0	0	0	0	0	5.4	0.1	0.1	0	0	1.4	0.1	0.2	0	0	0	0.5	0	0	0	0	0.1	0	0	0	0	0	0	0	0	0	0.2	0
ENSG00000286022	ENSG00000286022	Tissue enhanced	Detected in some	Not detected	Not detected	0	0	NA	0	NA	0.2	0	NA	0.2	0.2	1.6	0.1	0.2	0.1	0.1	3	3.3	0.1	0.1	NA	NA	0	0	0.2	0	NA	0	0.1	0	NA	0	0.2	0	0	0	0	0	0.4	0	0	NA	0.2	0	0.8
ENSG00000289723	ENSG00000289723	Group enriched	Detected in some	Not available	Not available	0.2	0.2	NA	2.2	NA	0.9	0.2	NA	0.2	0.1	0.3	0.5	0.8	0.3	2.2	0.4	7.8	1.5	0.2	NA	NA	0.1	0.1	0.5	10.3	NA	0	0.3	0.1	NA	0	0.3	0.8	0	0.4	0.1	0	0.6	1.1	0	NA	2.8	0.7	1.7
[truncated: 89 more columns]
