# Supplementary material for: A high-resolution spatial map of cilia-associated proteins in the human fallopian tube
Source: Nat Commun. 2026 Apr 20;17:3616. doi: 10.1038/s41467-026-71692-6 (PMC13096173; doi:10.1038/s41467-026-71692-6)
Supplement: Supplementary file 8 — Supplementary Data 6 [file 41467_2026_71692_MOESM8_ESM.xlsx]

## Sheet: Sheet1
Supplementary Data 6. Clinical data of additional control (C1-3) and hydrosalpinx (HS) samples
Sample ID	Age (y)	Pathology status	Details	pat_id
HS	35	Dx-hydrosalpinx	Other pathology: salpingitis	1768
C1	36	Dx-chronic pelvic pain	Otherwise “normal” pathology	1479
C2	36	Dx-heavy menstrual bleeding, pelvic pain	Otherwise “normal” pathology	1760
C3	32	Dx-“heavy menstrual bleeding”	Otherwise “normal” pathology	2097
