# Supplementary material for: A high-resolution spatial map of cilia-associated proteins in the human fallopian tube
Source: Nat Commun. 2026 Apr 20;17:3616. doi: 10.1038/s41467-026-71692-6 (PMC13096173; doi:10.1038/s41467-026-71692-6)
Supplement: Supplementary file 10 — Supplementary Data 8 [file 41467_2026_71692_MOESM10_ESM.xlsx]

## Sheet: Sheet1
Supplementary Data 8. Differential abundance for protein groups in FOXJ1⁺ versus FOXJ1⁻ cells based on Deep Visual Proteomics. The statistical test applied is a two-talied Student's T-test.
Genes	First.Protein.Description	Protein.Names	Protein.Ids	Protein.Group	-Log Student's T-test p-value pos_neg	Student's T-test q-value pos_neg	Student's T-test Difference pos_neg	Student's T-test Test statistic pos_neg
RAB10;RAB12;RAB14;RAB1A;RAB1B;RAB35;RAB4A;RAB4B;RAB8A;RAB8B	Ras-related protein Rab-4A	RAB10_HUMAN;RAB12_HUMAN;RAB14_HUMAN;RAB1A_HUMAN;RAB1B_HUMAN;RAB35_HUMAN;RAB4A_HUMAN;RAB4B_HUMAN;RAB8A_HUMAN;RAB8B_HUMAN	O95716;P20336;P20337;P20338;P61006;P61018;P61026;P61106;P62820;Q15286;Q15771;Q6IQ22;Q86YS6;Q92928;Q92930;Q96AX2;Q96DA2;Q96E17;Q9H0U4	P20338;P61006;P61018;P61026;P61106;P62820;Q15286;Q6IQ22;Q92930;Q9H0U4	1.67424	0.0423899	3.10205	3.09794
CYP2C19;CYP2C9	Cytochrome P450 2C9	CP2C9_HUMAN;CP2CJ_HUMAN	P11712;P33261	P11712;P33261	6.2235	0	2.89665	21.8657
LRPPRC;PNPLA8	Leucine-rich PPR motif-containing protein, mitochondrial	LPPRC_HUMAN;PLPL8_HUMAN	P42704;Q9NP80	P42704;Q9NP80	2.02378	0.0252121	2.77094	3.75381
SMYD2	N-lysine methyltransferase SMYD2	SMYD2_HUMAN	Q9NRG4	Q9NRG4	5.13975	0.00146667	2.76972	14.3228
PIH1D2	PIH1 domain-containing protein 2	PIHD2_HUMAN	Q8WWB5	Q8WWB5	2.98243	0.00621951	2.53776	5.91293
ABCD2	ATP-binding cassette sub-family D member 2	ABCD2_HUMAN	Q9UBJ2	Q9UBJ2	5.13619	0.00141935	2.31203	14.3028
MKS1	Meckel syndrome type 1 protein	MKS1_HUMAN	Q9NXB0	Q9NXB0	4.24379	0.00101149	2.22604	10.0267
SLFN13	Schlafen family member 13	SLN13_HUMAN	Q68D06;Q7Z7L1	Q68D06	4.4132	0.000637681	2.17319	10.7341
CA5B	Carbonic anhydrase 5B, mitochondrial	CAH5B_HUMAN	Q9Y2D0	Q9Y2D0	2.68194	0.0102183	2.16152	5.16726
ISCA1	Iron-sulfur cluster assembly 1 homolog, mitochondrial	ISCA1_HUMAN	Q9BUE6	Q9BUE6	5.80693	0.004	2.15775	18.5967
SEPTIN11;SEPTIN8	Septin-8	SEP11_HUMAN;SEPT8_HUMAN	Q14141;Q92599;Q9NVA2	Q92599;Q9NVA2	0.727246	0.228243	2.15166	1.4877
CFAP58;MLYCD	Malonyl-CoA decarboxylase, mitochondrial	CFA58_HUMAN;DCMC_HUMAN	O95822;Q5T655	O95822;Q5T655	2.25956	0.017936	2.12048	4.22985
CWH43	PGAP2-interacting protein	PG2IP_HUMAN	Q9H720	Q9H720	2.37507	0.0149003	1.98499	4.47469
TMEM17	Transmembrane protein 17	TMM17_HUMAN	Q86X19	Q86X19	2.69369	0.00940541	1.93865	5.19508
SAMHD1	Deoxynucleoside triphosphate triphosphohydrolase SAMHD1	SAMH1_HUMAN	Q9Y3Z3	Q9Y3Z3	4.82809	0.00102326	1.9275	12.6644
FMO4	Dimethylaniline monooxygenase [N-oxide-forming] 4	FMO4_HUMAN	P31512	P31512	1.41921	0.0671721	1.92524	2.64882
GSTA3	Glutathione S-transferase A3	GSTA3_HUMAN	Q16772	Q16772	1.0555	0.122901	1.92295	2.03539
ARMC3	Armadillo repeat-containing protein 3	ARMC3_HUMAN	Q5W041	Q5W041	3.5739	0.00282635	1.90883	7.61754
GNAI1;GNAI2;GNAI3;GNAS	Guanine nucleotide-binding protein G(i) subunit alpha-2	GNAI1_HUMAN;GNAI2_HUMAN;GNAI3_HUMAN;GNAS1_HUMAN	A8MTJ3;P04899;P08754;P09471;P11488;P19087;P38405;P63096;Q5JWF2	P04899;P08754;P63096;Q5JWF2	0.51522	0.344957	1.9066	1.1205
MAP1A;MAP1B	Microtubule-associated protein 1B	MAP1A_HUMAN;MAP1B_HUMAN	P46821;P78559	P46821;P78559	5.11282	0.00133333	1.8906	14.1718
AGR2;AGR3	Anterior gradient protein 2 homolog	AGR2_HUMAN;AGR3_HUMAN	O95994;Q8TD06	O95994;Q8TD06	4.25501	0.00102326	1.88461	10.0723
EPB41L2;EPB41L3	Band 4.1-like protein 2	E41L2_HUMAN;E41L3_HUMAN	O43491;Q9Y2J2	O43491;Q9Y2J2	1.1841	0.098564	1.86491	2.24991
CDHR4	Cadherin-related family member 4	CDHR4_HUMAN	A6H8M9	A6H8M9	4.32097	0.00118919	1.83542	10.3436
ZMYND10	Zinc finger MYND domain-containing protein 10	ZMY10_HUMAN	O75800	O75800	1.80494	0.0338409	1.83401	3.33702
PFKFB2;PFKFB3	6-phosphofructo-2-kinase/fructose-2,6-bisphosphatase 2	F262_HUMAN;F263_HUMAN	O60825;P16118;Q16875;Q16877	O60825;Q16875	2.29915	0.0171118	1.82686	4.31287
SPAG8	Sperm-associated antigen 8	SPAG8_HUMAN	Q99932	Q99932	3.08049	0.00555017	1.81755	6.17249
DNAH11;DNAH2;DNAH9	Dynein heavy chain 11, axonemal	DYH11_HUMAN;DYH2_HUMAN;DYH9_HUMAN	Q96DT5;Q9NYC9;Q9P225	Q96DT5;Q9NYC9;Q9P225	1.6381	0.0451064	1.81204	3.03299
CFAP73	Cilia- and flagella-associated protein 73	CFA73_HUMAN	A6NFT4	A6NFT4	4.42877	0.000666667	1.79718	10.8014
CYP4X1	Cytochrome P450 4X1	CP4X1_HUMAN	Q8N118	Q8N118	2.98023	0.00620061	1.79517	5.90721
TPPP3	Tubulin polymerization-promoting protein family member 3	TPPP3_HUMAN	Q9BW30	Q9BW30	5.66811	0.00293333	1.78203	17.6169
KNDC1	Kinase non-catalytic C-lobe domain-containing protein 1	KNDC1_HUMAN	Q76NI1	Q76NI1	3.88727	0.0021913	1.77735	8.67295
HTT	Huntingtin	HD_HUMAN	P42858	P42858	2.99234	0.00631579	1.77627	5.93877
RFX3	Transcription factor RFX3	RFX3_HUMAN	P48380	P48380	3.23132	0.00462041	1.74667	6.58868
KCNJ10	ATP-sensitive inward rectifier potassium channel 10	KCJ10_HUMAN	P78508	P78508	1.9702	0.0272204	1.72611	3.6497
SLC25A14	Brain mitochondrial carrier protein 1	UCP5_HUMAN	O95258	O95258	3.42986	0.00325	1.72282	7.17007
GIPC2	PDZ domain-containing protein GIPC2	GIPC2_HUMAN	Q8TF65	Q8TF65	4.68031	0.000956522	1.7218	11.9427
KBTBD4	Kelch repeat and BTB domain-containing protein 4	KBTB4_HUMAN	Q9NVX7	Q9NVX7	2.69222	0.00953708	1.70786	5.1916
DRC7	Dynein regulatory complex subunit 7	DRC7_HUMAN	Q8IY82	Q8IY82	1.66151	0.0434357	1.704	3.07501
RPS6KA5	Ribosomal protein S6 kinase alpha-5	KS6A5_HUMAN	O75582	O75582	4.3114	0.00115789	1.70355	10.3038
PALMD;VPS13C	Vacuolar protein sorting-associated protein 13C	PALMD_HUMAN;VP13C_HUMAN	Q709C8;Q9NP74	Q709C8;Q9NP74	1.41557	0.0678443	1.70098	2.64256
AK1	Adenylate kinase isoenzyme 1	KAD1_HUMAN	P00568	P00568	5.22834	0.00191304	1.69563	14.8306
KIF6	Kinesin-like protein KIF6	KIF6_HUMAN	Q6ZMV9	Q6ZMV9	4.29352	0.00114286	1.68976	10.2299
VRK1	Serine/threonine-protein kinase VRK1	VRK1_HUMAN	Q99986	Q99986	1.55554	0.0525282	1.66726	2.88633
AGR2	Anterior gradient protein 2 homolog	AGR2_HUMAN	O95994	O95994	5.32772	0.0022	1.66645	15.4206
PNPLA4	Patatin-like phospholipase domain-containing protein 4	PLPL4_HUMAN	P41247	P41247	1.56297	0.0517537	1.6554	2.89944
SPATA33	Spermatogenesis-associated protein 33	SPT33_HUMAN	Q96N06	Q96N06	2.82728	0.00782741	1.65192	5.51892
AGR3	Anterior gradient protein 3	AGR3_HUMAN	Q8TD06	Q8TD06	4.96407	0.00115789	1.64655	13.3644
GSTA1;GSTA3	Glutathione S-transferase A1	GSTA1_HUMAN;GSTA3_HUMAN	P08263;P09210;Q16772;Q7RTV2	P08263;Q16772	4.64136	0.00093617	1.62965	11.759
FOXJ1	Forkhead box protein J1	FOXJ1_HUMAN	Q92949	Q92949	4.2385	0.001	1.62697	10.0054
KANK3	KN motif and ankyrin repeat domain-containing protein 3	KANK3_HUMAN	Q6NY19	Q6NY19	0.833929	0.188106	1.62166	1.66692
KIF19	Kinesin-like protein KIF19	KIF19_HUMAN	Q2TAC6	Q2TAC6	2.27679	0.0176366	1.61389	4.26586
ANAPC4	Anaphase-promoting complex subunit 4	APC4_HUMAN	Q9UJX5	Q9UJX5	2.22298	0.0190506	1.57868	4.15399
TMEM231	Transmembrane protein 231	TM231_HUMAN	Q9H6L2	Q9H6L2	4.70156	0.001	1.57643	12.044
BCO2	Beta,beta-carotene 9',10'-oxygenase	BCDO2_HUMAN	Q9BYV7	Q9BYV7	4.38615	0.00123944	1.57507	10.6182
DAW1	Dynein assembly factor with WDR repeat domains 1	DAW1_HUMAN	Q8N136	Q8N136	2.42204	0.0140303	1.5629	4.57659
STBD1	Starch-binding domain-containing protein 1	STBD1_HUMAN	O95210	O95210	3.51194	0.00312139	1.55862	7.4223
MUC15	Mucin-15	MUC15_HUMAN	Q8N387	Q8N387	2.01602	0.0254378	1.5579	3.73864
B9D1	B9 domain-containing protein 1	B9D1_HUMAN	Q9UPM9	Q9UPM9	1.92953	0.0284596	1.55237	3.57159
CAPS	Calcyphosin	CAYP1_HUMAN	Q13938	Q13938	5.1034	0.00129412	1.54694	14.1194
SNTN	Sentan	SNTAN_HUMAN	A6NMZ2	A6NMZ2	1.67393	0.042398	1.54536	3.09738
PDK4	[Pyruvate dehydrogenase (acetyl-transferring)] kinase isozyme 4, mitochondrial	PDK4_HUMAN	Q16654	Q16654	1.82859	0.033113	1.54206	3.38102
GFM2	Ribosome-releasing factor 2, mitochondrial	RRF2M_HUMAN	Q969S9	Q969S9	1.81507	0.0335335	1.53995	3.35583
C2orf81	Uncharacterized protein C2orf81	CB081_HUMAN	A6NN90	A6NN90	3.55421	0.00277647	1.52748	7.55503
TCTE1	Dynein regulatory complex subunit 5	DRC5_HUMAN	Q5JU00	Q5JU00	1.44188	0.065	1.52705	2.68795
CCDC157	Coiled-coil domain-containing protein 157	CC157_HUMAN	Q569K6	Q569K6	0.982677	0.141863	1.5001	1.91441
MRPL28	39S ribosomal protein L28, mitochondrial	RM28_HUMAN	Q13084	Q13084	1.73814	0.0379643	1.49658	3.21398
ANXA8L1	Annexin A8-like protein 1	AXA81_HUMAN	P13928;Q5VT79	Q5VT79	2.7422	0.00899531	1.49539	5.31111
MAATS1	Cilia- and flagella-associated protein 91	CFA91_HUMAN	Q7Z4T9	Q7Z4T9	1.30727	0.0809923	1.49226	2.45749
ADSSL1	Adenylosuccinate synthetase isozyme 1	PURA1_HUMAN	Q8N142	Q8N142	1.50239	0.0580695	1.48279	2.79308
ARHGAP18	Rho GTPase-activating protein 18	RHG18_HUMAN	Q8N392	Q8N392	5.22544	0.00183333	1.476	14.8137
LRRC46	Leucine-rich repeat-containing protein 46	LRC46_HUMAN	Q96FV0	Q96FV0	5.70866	0.00314286	1.47026	17.8978
CSRP2	Cysteine and glycine-rich protein 2	CSRP2_HUMAN	Q16527	Q16527	2.025	0.025271	1.45446	3.7562
EFCAB7	EF-hand calcium-binding domain-containing protein 7	EFCB7_HUMAN	A8K855	A8K855	1.38807	0.0714407	1.45388	2.5953
DNAH10	Dynein heavy chain 10, axonemal	DYH10_HUMAN	Q8IVF4	Q8IVF4	1.27642	0.0857353	1.45332	2.40525
CES1;CES1P1	Liver carboxylesterase 1	CES1P_HUMAN;EST1_HUMAN	P23141;Q9UKY3	P23141;Q9UKY3	2.06105	0.0238982	1.44923	3.82709
RFX2;RFX3	DNA-binding protein RFX2	RFX2_HUMAN;RFX3_HUMAN	P22670;P48378;P48380	P48378;P48380	1.41176	0.0682104	1.44888	2.636
SLC20A2	Sodium-dependent phosphate transporter 2	S20A2_HUMAN	Q08357	Q08357	1.3338	0.0783202	1.44079	2.50259
CEP95	Centrosomal protein of 95 kDa	CEP95_HUMAN	Q96GE4	Q96GE4	1.67521	0.0424041	1.43793	3.0997
DYNLRB2	Dynein light chain roadblock-type 2	DLRB2_HUMAN	Q8TF09	Q8TF09	1.90026	0.0296281	1.43023	3.51585
AK9;ANKRD42	Adenylate kinase 9	ANR42_HUMAN;KAD9_HUMAN	Q5TCS8;Q8N9B4	Q5TCS8;Q8N9B4	0.694615	0.24309	1.42528	1.43235
CDS1	Phosphatidate cytidylyltransferase 1	CDS1_HUMAN	Q92903	Q92903	1.19353	0.0967207	1.4247	2.26573
ISCU	Iron-sulfur cluster assembly enzyme ISCU, mitochondrial	ISCU_HUMAN	Q9H1K1	Q9H1K1	3.32801	0.00394495	1.41735	6.86689
EPB41L3	Band 4.1-like protein 3	E41L3_HUMAN	Q9Y2J2	Q9Y2J2	2.6363	0.0108753	1.4129	5.06008
PIR	Pirin	PIR_HUMAN	O00625	O00625	2.1278	0.0216645	1.40799	3.96013
SMPD2	Sphingomyelin phosphodiesterase 2	NSMA_HUMAN	O60906	O60906	5.3656	0.00231579	1.40792	15.6514
NEK1	Serine/threonine-protein kinase Nek1	NEK1_HUMAN	Q96PY6	Q96PY6	2.33319	0.016405	1.40238	4.38497
DYNC2LI1	Cytoplasmic dynein 2 light intermediate chain 1	DC2L1_HUMAN	Q8TCX1	Q8TCX1	1.94837	0.0277351	1.40166	3.60767
WDR38	WD repeat-containing protein 38	WDR38_HUMAN	Q5JTN6	Q5JTN6	1.66954	0.0428547	1.39795	3.08948
MRPL13	39S ribosomal protein L13, mitochondrial	RM13_HUMAN	Q9BYD1	Q9BYD1	1.25637	0.0876089	1.39748	2.37139
FDX1	Adrenodoxin, mitochondrial	ADX_HUMAN	P10109	P10109	1.08949	0.116348	1.38253	2.09194
LY75	Lymphocyte antigen 75	LY75_HUMAN	O60449	O60449	1.72527	0.0389129	1.37985	3.19049
AK9	Adenylate kinase 9	KAD9_HUMAN	Q5TCS8	Q5TCS8	2.17716	0.0200485	1.37652	4.06004
GSTA1	Glutathione S-transferase A1	GSTA1_HUMAN	P08263;P09210	P08263	3.33127	0.004	1.37368	6.87642
IQCK	IQ domain-containing protein K	IQCK_HUMAN	Q8N0W5	Q8N0W5	3.10446	0.00508185	1.37162	6.23722
CYB5R1	NADH-cytochrome b5 reductase 1	NB5R1_HUMAN	Q9UHQ9	Q9UHQ9	3.6863	0.00293878	1.35504	7.98272
WDR34	WD repeat-containing protein 34	WDR34_HUMAN	Q96EX3	Q96EX3	1.83623	0.0330557	1.35288	3.39527
CNOT3	CCR4-NOT transcription complex subunit 3	CNOT3_HUMAN	O75175	O75175	0.820394	0.193182	1.34784	1.6443
EFNB3	Ephrin-B3	EFNB3_HUMAN	Q15768	Q15768	3.84618	0.00258065	1.34514	8.52779
PCIF1	mRNA (2'-O-methyladenosine-N(6)-)-methyltransferase	CAPAM_HUMAN	Q9H4Z3	Q9H4Z3	0.727959	0.228051	1.34364	1.48891
LRRC71	Leucine-rich repeat-containing protein 71	LRC71_HUMAN	Q8N4P6	Q8N4P6	1.99663	0.0262192	1.34108	3.70088
B9D2	B9 domain-containing protein 2	B9D2_HUMAN	Q9BPU9	Q9BPU9	1.70046	0.0409765	1.34093	3.14537
UCHL1	Ubiquitin carboxyl-terminal hydrolase isozyme L1	UCHL1_HUMAN	P09936	P09936	2.85051	0.00794751	1.33995	5.57666
VRK3	Inactive serine/threonine-protein kinase VRK3	VRK3_HUMAN	Q8IV63	Q8IV63	2.59461	0.0116735	1.33912	4.96353
RUFY1;RUFY2	RUN and FYVE domain-containing protein 2	RUFY1_HUMAN;RUFY2_HUMAN	Q7L099;Q8WXA3;Q96T51	Q8WXA3;Q96T51	0.995354	0.137999	1.33433	1.93547
RAB36	Ras-related protein Rab-36	RAB36_HUMAN	O95755	O95755	1.65612	0.0440997	1.3341	3.06532
TMEM199	Transmembrane protein 199	TM199_HUMAN	Q8N511	Q8N511	0.961085	0.148603	1.33243	1.87855
KRT4	Keratin, type II cytoskeletal 4	K2C4_HUMAN	P19013	P19013	1.07172	0.119721	1.3315	2.06238
CFAP126	Protein Flattop	FLTOP_HUMAN	Q5VTH2	Q5VTH2	1.61858	0.0471916	1.32589	2.99811
DNAJA4	DnaJ homolog subfamily A member 4	DNJA4_HUMAN	Q8WW22	Q8WW22	5.25373	0.002	1.32391	14.9793
MAP1LC3A;MAP1LC3B;MAP1LC3B2	Microtubule-associated proteins 1A/1B light chain 3 beta 2	MLP3A_HUMAN;MLP3B_HUMAN;MP3B2_HUMAN	A6NCE7;Q9GZQ8;Q9H492	A6NCE7;Q9GZQ8;Q9H492	1.28163	0.0849235	1.32255	2.41406
TRIM32	E3 ubiquitin-protein ligase TRIM32	TRI32_HUMAN	Q13049	Q13049	1.4978	0.0583142	1.32174	2.78507
RNF169	E3 ubiquitin-protein ligase RNF169	RN169_HUMAN	Q8NCN4	Q8NCN4	1.1072	0.11263	1.31512	2.12145
BBOX1	Gamma-butyrobetaine dioxygenase	BODG_HUMAN	O75936	O75936	1.2918	0.0836738	1.3139	2.43126
RPS6KA1	Ribosomal protein S6 kinase alpha-1	KS6A1_HUMAN	Q15418	Q15418	2.45775	0.0128666	1.30867	4.65503
C2orf50	Uncharacterized protein C2orf50	CB050_HUMAN	Q96LR7	Q96LR7	1.60877	0.047747	1.30833	2.98062
STK33	Serine/threonine-protein kinase 33	STK33_HUMAN	Q9BYT3	Q9BYT3	5.79657	0.00366667	1.30131	18.5218
FAM174A	Membrane protein FAM174A	F174A_HUMAN	Q8TBP5	Q8TBP5	1.13232	0.108106	1.30053	2.16335
DNAH12;DNAH7	Dynein heavy chain 12, axonemal	DYH12_HUMAN;DYH7_HUMAN	Q6ZR08;Q8WXX0	Q6ZR08;Q8WXX0	1.02962	0.128954	1.30008	1.99239
LRRC23	Leucine-rich repeat-containing protein 23	LRC23_HUMAN	Q53EV4	Q53EV4	1.59949	0.0486555	1.29916	2.96412
WDR60	WD repeat-containing protein 60	WDR60_HUMAN	Q8WVS4	Q8WVS4	1.67694	0.0423153	1.29912	3.10281
ROPN1L	Ropporin-1-like protein	ROP1L_HUMAN	Q96C74	Q96C74	2.83456	0.00778406	1.29781	5.53697
ZBBX	Zinc finger B-box domain-containing protein 1	ZBBX_HUMAN	A8MT70	A8MT70	3.96997	0.00192593	1.29494	8.97166
TCTN3	Tectonic-3	TECT3_HUMAN	Q6NUS6	Q6NUS6	1.13815	0.107304	1.29124	2.17307
CELF1	CUGBP Elav-like family member 1	CELF1_HUMAN	Q92879	Q92879	0.849552	0.182767	1.28783	1.693
ADGB	Androglobin	ADGB_HUMAN	Q8N7X0	Q8N7X0	1.53152	0.0551054	1.28683	2.84409
CCDC181	Coiled-coil domain-containing protein 181	CC181_HUMAN	Q5TID7	Q5TID7	1.84527	0.0324335	1.28038	3.4122
NT5C3A	Cytosolic 5'-nucleotidase 3A	5NT3A_HUMAN	Q9H0P0	Q9H0P0	2.00784	0.0259271	1.27543	3.72268
MARCKS	Myristoylated alanine-rich C-kinase substrate	MARCS_HUMAN	P29966	P29966	3.26831	0.00433613	1.27363	6.69404
PON3	Serum paraoxonase/lactonase 3	PON3_HUMAN	Q15166	Q15166	0.828052	0.189849	1.2631	1.6571
FAM161B	Protein FAM161B	F161B_HUMAN	Q96MY7	Q96MY7	0.815518	0.195144	1.2625	1.63614
STX18	Syntaxin-18	STX18_HUMAN	Q9P2W9	Q9P2W9	1.76487	0.0362652	1.26134	3.263
NAT14	N-acetyltransferase 14	NAT14_HUMAN	Q8WUY8	Q8WUY8	2.66874	0.0101532	1.24989	5.1361
MAP1A	Microtubule-associated protein 1A	MAP1A_HUMAN	P78559	P78559	4.42675	0.000656716	1.2487	10.7926
C6orf118	Uncharacterized protein C6orf118	CF118_HUMAN	Q5T5N4	Q5T5N4	1.38067	0.0724438	1.24791	2.58262
WWC3	Protein WWC3	WWC3_HUMAN	Q9ULE0	Q9ULE0	1.34772	0.0765312	1.24772	2.52629
CFAP70	Cilia- and flagella-associated protein 70	CFA70_HUMAN	Q5T0N1	Q5T0N1	0.907101	0.162787	1.23516	1.78884
ERF	ETS domain-containing transcription factor ERF	ERF_HUMAN	P50548	P50548	1.36108	0.0756687	1.2327	2.5491
GFOD2	Glucose-fructose oxidoreductase domain-containing protein 2	GFOD2_HUMAN	Q3B7J2	Q3B7J2	2.37896	0.0146494	1.2287	4.48307
ODF2L	Protein BCAP	ODF2L_HUMAN	Q9ULJ1	Q9ULJ1	0.957852	0.149215	1.22673	1.87318
SPAG6	Sperm-associated antigen 6	SPAG6_HUMAN	O75602	O75602	3.04545	0.00601325	1.22576	6.07876
HSP90AB2P	Putative heat shock protein HSP 90-beta 2	H90B2_HUMAN	Q58FF8	Q58FF8	0.992786	0.138832	1.22459	1.9312
WDR54	WD repeat-containing protein 54	WDR54_HUMAN	Q9H977	Q9H977	4.29121	0.00112821	1.22388	10.2204
SPPL2A	Signal peptide peptidase-like 2A	SPP2A_HUMAN	Q8TCT8	Q8TCT8	1.5526	0.0528517	1.22115	2.88115
MAP1B	Microtubule-associated protein 1B	MAP1B_HUMAN	P46821	P46821	4.4868	0.000721311	1.22069	11.0553
NUMBL	Numb-like protein	NUMBL_HUMAN	Q9Y6R0	Q9Y6R0	1.10967	0.112175	1.19496	2.12557
NME6	Nucleoside diphosphate kinase 6	NDK6_HUMAN	O75414	O75414	1.95351	0.0278512	1.19353	3.61754
TXN	Thioredoxin	THIO_HUMAN	P10599	P10599	5.50317	0.00244444	1.19278	16.5175
C2CD2L	Phospholipid transfer protein C2CD2L	C2C2L_HUMAN	O14523	O14523	2.67559	0.0102428	1.18961	5.15224
DRC3	Dynein regulatory complex subunit 3	DRC3_HUMAN	Q9H069	Q9H069	1.14092	0.107061	1.18874	2.17771
TMEM67	Meckelin	MKS3_HUMAN	Q5HYA8	Q5HYA8	1.55931	0.0520737	1.18619	2.89297
SPAG1	Sperm-associated antigen 1	SPAG1_HUMAN	Q07617	Q07617	2.3811	0.0146969	1.18483	4.48769
EML1;EML2	Echinoderm microtubule-associated protein-like 1	EMAL1_HUMAN;EMAL2_HUMAN	O00423;O95834;Q05BV3;Q6ZMW3	O00423;O95834	1.13178	0.108053	1.18446	2.16245
TTC34	Tetratricopeptide repeat protein 34	TTC34_HUMAN	A8MYJ7	A8MYJ7	1.68027	0.0419456	1.17636	3.10883
PNPLA8	Calcium-independent phospholipase A2-gamma	PLPL8_HUMAN	Q9NP80	Q9NP80	0.926642	0.157835	1.1756	1.82133
TOR1AIP2	Torsin-1A-interacting protein 2	TOIP2_HUMAN	Q8NFQ8	Q8NFQ8	1.05886	0.122285	1.17036	2.04098
TRIM36	E3 ubiquitin-protein ligase TRIM36	TRI36_HUMAN	Q9NQ86	Q9NQ86	1.75761	0.0366388	1.16973	3.24965
ITPR1	Inositol 1,4,5-trisphosphate receptor type 1	ITPR1_HUMAN	Q14643	Q14643	1.92801	0.0284293	1.16451	3.56869
IFT52	Intraflagellar transport protein 52 homolog	IFT52_HUMAN	Q9Y366	Q9Y366	4.52943	0.000758621	1.16275	11.2454
OSCP1	Protein OSCP1	OSCP1_HUMAN	Q8WVF1	Q8WVF1	4.88181	0.00107317	1.15881	12.9367
COX15	Cytochrome c oxidase assembly protein COX15 homolog	COX15_HUMAN	Q7KZN9	Q7KZN9	1.27973	0.0852599	1.15761	2.41084
KIAA0556	Protein KIAA0556	K0556_HUMAN	O60303	O60303	1.56765	0.0512885	1.15703	2.90769
RTN1	Reticulon-1	RTN1_HUMAN	Q16799	Q16799	1.22152	0.0925271	1.15426	2.31271
CES1	Liver carboxylesterase 1	EST1_HUMAN	P23141	P23141	3.24811	0.00467769	1.15093	6.63636
TTC30B	Tetratricopeptide repeat protein 30B	TT30B_HUMAN	Q8N4P2	Q8N4P2	2.82962	0.00784733	1.14526	5.52472
SRBD1	S1 RNA-binding domain-containing protein 1	SRBD1_HUMAN	Q8N5C6	Q8N5C6	2.78815	0.00811823	1.14284	5.42264
BBS5	Bardet-Biedl syndrome 5 protein	BBS5_HUMAN	Q8N3I7	Q8N3I7	0.729607	0.227312	1.14212	1.4917
DNALI1	Axonemal dynein light intermediate polypeptide 1	IDLC_HUMAN	O14645	O14645	2.51272	0.0126026	1.14164	4.77741
DNAI1	Dynein intermediate chain 1, axonemal	DNAI1_HUMAN	Q9UI46	Q9UI46	2.74897	0.0088381	1.13768	5.32743
HSPA4L;HSPH1	Heat shock 70 kDa protein 4L	HS105_HUMAN;HS74L_HUMAN	O95757;Q92598	O95757;Q92598	4.02679	0.00203922	1.1363	9.18211
DNAAF1	Dynein assembly factor 1, axonemal	DAAF1_HUMAN	Q8NEP3	Q8NEP3	0.915544	0.160873	1.13238	1.80288
CFAP298	Cilia- and flagella-associated protein 298	CF298_HUMAN	P57076	P57076	4.69663	0.000977778	1.13091	12.0205
TPPP	Tubulin polymerization-promoting protein	TPPP_HUMAN	O94811	O94811	4.62873	0.000897959	1.13067	11.6999
SELENOS	Selenoprotein S	SELS_HUMAN	Q9BQE4	Q9BQE4	3.14825	0.00500375	1.1268	6.35684
AMPD3	AMP deaminase 3	AMPD3_HUMAN	Q01432	Q01432	4.89519	0.0011	1.12382	13.0054
DNAI2	Dynein intermediate chain 2, axonemal	DNAI2_HUMAN	Q9GZS0	Q9GZS0	2.11452	0.0221117	1.12165	3.93347
POLD2	DNA polymerase delta subunit 2	DPOD2_HUMAN	P49005	P49005	1.38332	0.0723907	1.12098	2.58716
SLC25A4;SLC25A5	ADP/ATP translocase 2	ADT1_HUMAN;ADT2_HUMAN	P05141;P12235	P05141;P12235	0.795504	0.201983	1.12083	1.60262
D2HGDH	D-2-hydroxyglutarate dehydrogenase, mitochondrial	D2HDH_HUMAN	Q8N465	Q8N465	1.11821	0.11112	1.11652	2.13979
C16orf71	Uncharacterized protein C16orf71	CP071_HUMAN	Q8IYS4	Q8IYS4	2.84238	0.00788542	1.11527	5.5564
TPGS1	Tubulin polyglutamylase complex subunit 1	TPGS1_HUMAN	Q6ZTW0	Q6ZTW0	0.967465	0.146294	1.11427	1.88915
MRPL9	39S ribosomal protein L9, mitochondrial	RM09_HUMAN	Q9BYD2	Q9BYD2	1.76354	0.0365115	1.10996	3.26055
MB	Myoglobin	MYG_HUMAN	P02144	P02144	2.51124	0.0125789	1.106	4.77408
RSPH1	Radial spoke head 1 homolog	RSPH1_HUMAN	Q8WYR4	Q8WYR4	0.69184	0.244245	1.09946	1.42763
SLC35A2	UDP-galactose translocator	S35A2_HUMAN	P78381	P78381	1.87517	0.0307988	1.09944	3.4684
GOLM1	Golgi membrane protein 1	GOLM1_HUMAN	Q8NBJ4	Q8NBJ4	1.13284	0.1081	1.08884	2.16421
RSPH9	Radial spoke head protein 9 homolog	RSPH9_HUMAN	Q9H1X1	Q9H1X1	2.35886	0.0152484	1.08851	4.43982
NFAT5	Nuclear factor of activated T-cells 5	NFAT5_HUMAN	O94916	O94916	1.21559	0.0931696	1.08611	2.30275
MAPRE3	Microtubule-associated protein RP/EB family member 3	MARE3_HUMAN	Q9UPY8	Q9UPY8	4.60615	0.000862745	1.08523	11.5951
CKMT1B	Creatine kinase U-type, mitochondrial	KCRU_HUMAN	P12532	P12532	2.94599	0.00718841	1.08521	5.8186
MRPL48	39S ribosomal protein L48, mitochondrial	RM48_HUMAN	Q96GC5	Q96GC5	1.55965	0.0520614	1.08439	2.89359
IQCE	IQ domain-containing protein E	IQCE_HUMAN	Q6IPM2	Q6IPM2	1.34321	0.0768016	1.0809	2.5186
MRRF	Ribosome-recycling factor, mitochondrial	RRFM_HUMAN	Q96E11	Q96E11	1.44434	0.0648671	1.07985	2.69221
NMES1	Normal mucosa of esophagus-specific gene 1 protein	NMES1_HUMAN	Q9C002	Q9C002	1.84276	0.0327623	1.07857	3.40749
MCAT	Malonyl-CoA-acyl carrier protein transacylase, mitochondrial	FABD_HUMAN	Q8IVS2	Q8IVS2	4.27852	0.00108642	1.0773	10.1682
HMGB2	High mobility group protein B2	HMGB2_HUMAN	P26583	P26583	3.64523	0.00284211	1.07537	7.84762
FABP6	Gastrotropin	FABP6_HUMAN	P51161	P51161	1.07042	0.120035	1.07521	2.06021
CCDC69	Coiled-coil domain-containing protein 69	CCD69_HUMAN	A6NI79	A6NI79	2.64824	0.0108486	1.07448	5.08798
CLDN7	Claudin-7	CLD7_HUMAN	O95471	O95471	2.63906	0.0108983	1.07439	5.06652
IQCD	Dynein regulatory complex protein 10	DRC10_HUMAN	Q96DY2	Q96DY2	1.69638	0.0411409	1.0732	3.13797
MAPRE1;MAPRE3	Microtubule-associated protein RP/EB family member 1	MARE1_HUMAN;MARE3_HUMAN	Q15691;Q9UPY8	Q15691;Q9UPY8	1.83048	0.0331434	1.07026	3.38454
KLC2	Kinesin light chain 2	KLC2_HUMAN	Q9H0B6	Q9H0B6	1.31411	0.0800927	1.06753	2.46911
	Uncharacterized protein	A0A1B0GV96_HUMAN	A0A1B0GV96	A0A1B0GV96	2.03966	0.0244887	1.06661	3.78495
BBS9	Protein PTHB1	PTHB1_HUMAN	Q3SYG4	Q3SYG4	1.06677	0.121003	1.06461	2.05414
FAM92A	Protein FAM92A	FA92A_HUMAN	A1XBS5	A1XBS5	1.29703	0.0821178	1.06165	2.44014
SPECC1L	Cytospin-A	CYTSA_HUMAN	Q69YQ0	Q69YQ0	1.84282	0.0328268	1.06073	3.40761
MINDY4	Probable ubiquitin carboxyl-terminal hydrolase MINDY-4	MINY4_HUMAN	Q4G0A6	Q4G0A6	0.910866	0.162036	1.05893	1.7951
CEP89	Centrosomal protein of 89 kDa	CEP89_HUMAN	Q96ST8	Q96ST8	1.30766	0.0809801	1.05632	2.45815
CASC1	Protein CASC1	CASC1_HUMAN	Q6TDU7	Q6TDU7	0.741777	0.223378	1.05432	1.51226
VWA3A	von Willebrand factor A domain-containing protein 3A	VWA3A_HUMAN	A6NCI4	A6NCI4	0.989386	0.139806	1.05391	1.92555
IFT27	Intraflagellar transport protein 27 homolog	IFT27_HUMAN	Q9BW83	Q9BW83	3.2127	0.00484462	1.05176	6.53615
TTC30A	Tetratricopeptide repeat protein 30A	TT30A_HUMAN	Q86WT1	Q86WT1	2.87305	0.00811989	1.04867	5.6331
RIBC2	RIB43A-like with coiled-coils protein 2	RIBC2_HUMAN	Q9H4K1	Q9H4K1	0.626894	0.279355	1.04784	1.31635
C4orf33	UPF0462 protein C4orf33	CD033_HUMAN	Q8N1A6	Q8N1A6	1.78443	0.035357	1.04724	3.29905
TTC30A;TTC30B	Tetratricopeptide repeat protein 30A	TT30A_HUMAN;TT30B_HUMAN	Q86WT1;Q8N4P2	Q86WT1;Q8N4P2	2.47716	0.012708	1.04381	4.69802
CLGN	Calmegin	CLGN_HUMAN	O14967	O14967	1.22567	0.0920072	1.04327	2.31969
AK7	Adenylate kinase 7	KAD7_HUMAN	Q96M32	Q96M32	1.81435	0.0335405	1.04135	3.35448
TBC1D8	TBC1 domain family member 8	TBCD8_HUMAN	O95759	O95759	1.70377	0.040837	1.03678	3.15137
SFXN3	Sideroflexin-3	SFXN3_HUMAN	Q9BWM7	Q9BWM7	3.25573	0.00446667	1.03578	6.65805
CETN2	Centrin-2	CETN2_HUMAN	P41208	P41208	4.45473	0.0006875	1.03308	10.9143
AKNA	Microtubule organization protein AKNA	AKNA_HUMAN	Q7Z591	Q7Z591	0.764044	0.214322	1.03273	1.54978
KIF21A;KIF27	Kinesin-like protein KIF21A	KI21A_HUMAN;KIF27_HUMAN	O75037;Q2M1P5;Q7Z4S6;Q86VH2	Q7Z4S6;Q86VH2	1.10138	0.113811	1.02896	2.11176
CKB	Creatine kinase B-type	KCRB_HUMAN	P12277	P12277	3.89844	0.00227027	1.02878	8.71276
MOSPD1	Motile sperm domain-containing protein 1	MSPD1_HUMAN	Q9UJG1	Q9UJG1	1.11896	0.110996	1.02741	2.14106
CCDC39	Coiled-coil domain-containing protein 39	CCD39_HUMAN	Q9UFE4	Q9UFE4	2.74653	0.00875472	1.02581	5.32153
GAS2L2	GAS2-like protein 2	GA2L2_HUMAN	Q8NHY3	Q8NHY3	3.68407	0.00291892	1.02505	7.97533
PGS1	CDP-diacylglycerol--glycerol-3-phosphate 3-phosphatidyltransferase, mitochondrial	PGPS1_HUMAN	Q32NB8	Q32NB8	2.05715	0.0238797	1.02495	3.81939
ODF3B	Outer dense fiber protein 3B	ODF3B_HUMAN	A8MYP8	A8MYP8	1.95596	0.0277634	1.02488	3.62226
PASK	PAS domain-containing serine/threonine-protein kinase	PASK_HUMAN	Q96RG2	Q96RG2	2.54369	0.0119687	1.0235	4.84724
SDCCAG8	Serologically defined colon cancer antigen 8	SDCG8_HUMAN	Q86SQ7	Q86SQ7	1.50078	0.0581681	1.02233	2.79028
HSPA2	Heat shock-related 70 kDa protein 2	HSP72_HUMAN	P54652	P54652	2.35277	0.0155316	1.01928	4.42677
CSPP1	Centrosome and spindle pole-associated protein 1	CSPP1_HUMAN	Q1MSJ5	Q1MSJ5	1.99451	0.0262142	1.0167	3.69675
NT5DC3	5'-nucleotidase domain-containing protein 3	NT5D3_HUMAN	Q86UY8	Q86UY8	2.00969	0.0259109	1.01363	3.7263
PTPMT1	Phosphatidylglycerophosphatase and protein-tyrosine phosphatase 1	PTPM1_HUMAN	Q8WUK0	Q8WUK0	3.08571	0.00540845	1.01227	6.18654
CYP27A1	Sterol 26-hydroxylase, mitochondrial	CP27A_HUMAN	Q02318	Q02318	3.45074	0.00330159	1.01188	7.23358
DNAH1;DNAH10;DNAH11;DNAH12;DNAH2;DNAH5;DNAH6;DNAH7;DNAH9	Dynein heavy chain 12, axonemal	DYH10_HUMAN;DYH11_HUMAN;DYH12_HUMAN;DYH1_HUMAN;DYH2_HUMAN;DYH5_HUMAN;DYH6_HUMAN;DYH7_HUMAN;DYH9_HUMAN	Q0VDD8;Q6ZR08;Q8IVF4;Q8TD57;Q8TE73;Q8WXX0;Q96DT5;Q96JB1;Q9C0G6;Q9NYC9;Q9P225;Q9P2D7;Q9UFH2	Q6ZR08;Q8IVF4;Q8TE73;Q8WXX0;Q96DT5;Q9C0G6;Q9NYC9;Q9P225;Q9P2D7	2.3355	0.0163245	1.00951	4.38989
WDR26	WD repeat-containing protein 26	WDR26_HUMAN	Q9H7D7	Q9H7D7	0.977169	0.143213	1.00947	1.90526
ME1	NADP-dependent malic enzyme	MAOX_HUMAN	P48163	P48163	1.10811	0.112427	1.00849	2.12296
CROCC2	Putative ciliary rootlet coiled-coil protein 2	CRCC2_HUMAN	H7BZ55	H7BZ55	2.22652	0.0187137	1.00572	4.1613
GLE1	Nucleoporin GLE1	GLE1_HUMAN	Q53GS7	Q53GS7	0.86702	0.176034	1.00489	1.72212
ABI2	Abl interactor 2	ABI2_HUMAN	Q9NYB9	Q9NYB9	1.15679	0.103839	1.00119	2.20421
CES1P1	Putative inactive carboxylesterase 4	CES1P_HUMAN	Q9UKY3	Q9UKY3	1.4599	0.0631656	1.00023	2.71916
EFHC1	EF-hand domain-containing protein 1	EFHC1_HUMAN	Q5JVL4	Q5JVL4	1.75903	0.0367511	1	3.25225
CD97	CD97 antigen	CD97_HUMAN	P48960	P48960	1.18794	0.097971	0.999161	2.25635
LYRM2	LYR motif-containing protein 2	LYRM2_HUMAN	Q9NU23	Q9NU23	1.54681	0.0533961	0.997684	2.87096
NQO1	NAD(P)H dehydrogenase [quinone] 1	NQO1_HUMAN	P15559	P15559	3.62592	0.00304516	0.99746	7.78475
DYNLT1	Dynein light chain Tctex-type 1	DYLT1_HUMAN	P63172	P63172	1.79994	0.0342075	0.997219	3.32774
WDR90	WD repeat-containing protein 90	WDR90_HUMAN	Q96KV7	Q96KV7	1.13226	0.108046	0.995752	2.16324
PITPNM1	Membrane-associated phosphatidylinositol transfer protein 1	PITM1_HUMAN	O00562	O00562	3.12448	0.00521168	0.995532	6.29171
CETN3	Centrin-3	CETN3_HUMAN	O15182	O15182	1.87954	0.0307194	0.993711	3.47663
SLC25A23;SLC25A25	Calcium-binding mitochondrial carrier protein SCaMC-2	SCMC2_HUMAN;SCMC3_HUMAN	Q6KCM7;Q9BV35	Q6KCM7;Q9BV35	0.841352	0.185963	0.992926	1.67931
ATAD3B	ATPase family AAA domain-containing protein 3B	ATD3B_HUMAN	Q5T9A4	Q5T9A4	2.15518	0.020876	0.992054	4.01538
DOP1B	Protein dopey-2	DOP2_HUMAN	Q9Y3R5	Q9Y3R5	1.62881	0.0458487	0.99078	3.01638
UQCC2	Ubiquinol-cytochrome-c reductase complex assembly factor 2	UQCC2_HUMAN	Q9BRT2	Q9BRT2	1.74518	0.0373693	0.989942	3.22686
TUBB4A;TUBB4B	Tubulin beta-4A chain	TBB4A_HUMAN;TBB4B_HUMAN	P04350;P68371	P04350;P68371	3.06584	0.00590541	0.986727	6.13316
EFCAB6	EF-hand calcium-binding domain-containing protein 6	EFCB6_HUMAN	Q5THR3	Q5THR3	2.70905	0.00913895	0.98529	5.23162
ANXA13	Annexin A13	ANX13_HUMAN	P27216	P27216	2.47232	0.012696	0.984823	4.68728
TUBB3	Tubulin beta-3 chain	TBB3_HUMAN	Q13509	Q13509	2.65892	0.0108286	0.982723	5.11302
CDS2	Phosphatidate cytidylyltransferase 2	CDS2_HUMAN	O95674	O95674	0.983931	0.141589	0.975779	1.91649
CCDC33	Coiled-coil domain-containing protein 33	CCD33_HUMAN	Q8N5R6	Q8N5R6	1.0535	0.123641	0.975593	2.03207
CAPS2	Calcyphosin-2	CAYP2_HUMAN	Q9BXY5	Q9BXY5	1.28943	0.0838159	0.975099	2.42726
CMPK2	UMP-CMP kinase 2, mitochondrial	CMPK2_HUMAN	Q5EBM0	Q5EBM0	3.15693	0.00507985	0.974488	6.38077
DNAJB13	DnaJ homolog subfamily B member 13	DJB13_HUMAN	P59910	P59910	3.21131	0.0048254	0.970307	6.53225
TIMM23;TIMM23B	Mitochondrial import inner membrane translocase subunit Tim23	TI23B_HUMAN;TIM23_HUMAN	O14925;Q5SRD1	O14925;Q5SRD1	2.04256	0.0243662	0.969501	3.79064
CFAP157	Cilia- and flagella-associated protein 157	CF157_HUMAN	Q5JU67	Q5JU67	2.05731	0.0239084	0.969357	3.81971
DNAAF3	Dynein assembly factor 3, axonemal	DAAF3_HUMAN	Q8N9W5	Q8N9W5	3.5631	0.0027929	0.968222	7.5832
CEP250;CROCC	Rootletin	CP250_HUMAN;CROCC_HUMAN	Q5TZA2;Q9BV73	Q5TZA2;Q9BV73	2.77773	0.00836098	0.966309	5.3972
TRPV4	Transient receptor potential cation channel subfamily V member 4	TRPV4_HUMAN	Q9HBA0	Q9HBA0	1.55491	0.0525762	0.966292	2.88523
TCTEX1D2	Tctex1 domain-containing protein 2	TC1D2_HUMAN	Q8WW35	Q8WW35	1.48179	0.0605087	0.96624	2.75718
ALOX15	Arachidonate 15-lipoxygenase	LOX15_HUMAN	P16050	P16050	1.46707	0.0622861	0.966138	2.7316
IFT20	Intraflagellar transport protein 20 homolog	IFT20_HUMAN	Q8IY31	Q8IY31	2.08113	0.0235303	0.965171	3.86687
UBXN11	UBX domain-containing protein 11	UBX11_HUMAN	Q5T124	Q5T124	1.85187	0.0318099	0.96427	3.42457
FDXR	NADPH:adrenodoxin oxidoreductase, mitochondrial	ADRO_HUMAN	P22570	P22570	5.14759	0.00157143	0.96421	14.3671
CFAP161	Cilia- and flagella-associated protein 161	CF161_HUMAN	Q6P656	Q6P656	1.6676	0.0429481	0.963848	3.08598
TTC12	Tetratricopeptide repeat protein 12	TTC12_HUMAN	Q9H892	Q9H892	1.49682	0.0584692	0.962544	2.78337
ACYP1	Acylphosphatase-1	ACYP1_HUMAN	P07311	P07311	2.51431	0.0123925	0.961552	4.78098
DNAH12	Dynein heavy chain 12, axonemal	DYH12_HUMAN	Q6ZR08	Q6ZR08	1.0813	0.117806	0.961252	2.07831
SLC44A4	Choline transporter-like protein 4	CTL4_HUMAN	Q53GD3	Q53GD3	2.65237	0.0108301	0.961035	5.09765
PPOX	Protoporphyrinogen oxidase	PPOX_HUMAN	P50336	P50336	3.9529	0.00189091	0.960932	8.90927
TOMM22	Mitochondrial import receptor subunit TOM22 homolog	TOM22_HUMAN	Q9NS69	Q9NS69	1.76149	0.0366453	0.960896	3.25678
NEK4	Serine/threonine-protein kinase Nek4	NEK4_HUMAN	P51957	P51957	1.83388	0.0333307	0.960818	3.39088
SPACA9	Sperm acrosome-associated protein 9	SACA9_HUMAN	Q96E40	Q96E40	2.11109	0.0220936	0.959453	3.92659
TTC8	Tetratricopeptide repeat protein 8	TTC8_HUMAN	Q8TAM2	Q8TAM2	0.908989	0.162415	0.958322	1.79198
STARD3NL	STARD3 N-terminal-like protein	STR3N_HUMAN	O95772	O95772	0.63035	0.277553	0.95789	1.32231
PLCG2	1-phosphatidylinositol 4,5-bisphosphate phosphodiesterase gamma-2	PLCG2_HUMAN	P16885	P16885	1.58748	0.0492787	0.957821	2.94279
CCDC65	Dynein regulatory complex subunit 2	DRC2_HUMAN	Q8IXS2	Q8IXS2	3.80386	0.00284375	0.957188	8.38048
SPATA18	Mitochondria-eating protein	MIEAP_HUMAN	Q8TC71	Q8TC71	1.95617	0.0277673	0.955956	3.62266
VWA3B	von Willebrand factor A domain-containing protein 3B	VWA3B_HUMAN	Q502W6	Q502W6	0.839784	0.186379	0.953085	1.6767
CRIP1	Cysteine-rich protein 1	CRIP1_HUMAN	P50238	P50238	2.42155	0.0140067	0.951519	4.57552
PGM2L1	Glucose 1,6-bisphosphate synthase	PGM2L_HUMAN	Q6PCE3	Q6PCE3	3.75461	0.00317647	0.95126	8.21183
MAOA;MAOB	Amine oxidase [flavin-containing] A	AOFA_HUMAN;AOFB_HUMAN	P21397;P27338	P21397;P27338	1.49465	0.0586559	0.951044	2.77958
TMEM173	Stimulator of interferon genes protein	STING_HUMAN	Q86WV6	Q86WV6	3.47036	0.00335484	0.950392	7.29365
L1CAM	Neural cell adhesion molecule L1	L1CAM_HUMAN	P32004	P32004	1.5436	0.0536447	0.94814	2.86531
RSPH3	Radial spoke head protein 3 homolog	RSPH3_HUMAN	Q86UC2	Q86UC2	2.11781	0.0221018	0.946386	3.94005
UBXN10	UBX domain-containing protein 10	UBX10_HUMAN	Q96LJ8	Q96LJ8	3.21993	0.00454618	0.945867	6.55652
RSPH4A	Radial spoke head protein 4 homolog A	RSH4A_HUMAN	Q5TD94	Q5TD94	2.25785	0.0179594	0.945714	4.2263
CFAP53	Cilia- and flagella-associated protein 53	CFA53_HUMAN	Q96M91	Q96M91	2.99031	0.00627692	0.944126	5.93348
NR3C1	Glucocorticoid receptor	GCR_HUMAN	P04150	P04150	0.936211	0.15563	0.943885	1.83723
C1orf87	Uncharacterized protein C1orf87	CA087_HUMAN	Q8N0U7	Q8N0U7	3.00072	0.00609404	0.939876	5.96071
NUDC	Nuclear migration protein nudC	NUDC_HUMAN	Q9Y266	Q9Y266	5.60166	0.00275	0.938691	17.1658
VWA2	von Willebrand factor A domain-containing protein 2	VWA2_HUMAN	Q5GFL6	Q5GFL6	1.27742	0.08568	0.937073	2.40694
SERPINB5	Serpin B5	SPB5_HUMAN	P36952	P36952	0.88685	0.169082	0.933605	1.75515
SH2D4A	SH2 domain-containing protein 4A	SH24A_HUMAN	Q9H788	Q9H788	3.7171	0.00302098	0.932555	8.08533
UFC1	Ubiquitin-fold modifier-conjugating enzyme 1	UFC1_HUMAN	Q9Y3C8	Q9Y3C8	5.10288	0.00125714	0.931842	14.1165
HSPA4L	Heat shock 70 kDa protein 4L	HS74L_HUMAN	O95757	O95757	3.71975	0.00308571	0.928873	8.0942
XPNPEP3	Xaa-Pro aminopeptidase 3	XPP3_HUMAN	Q9NQH7	Q9NQH7	3.6547	0.00288	0.92859	7.8786
IDH3A	Isocitrate dehydrogenase [NAD] subunit alpha, mitochondrial	IDH3A_HUMAN	P50213	P50213	3.87372	0.00215385	0.928014	8.62483
GLB1L2	Beta-galactosidase-1-like protein 2	GLBL2_HUMAN	Q8IW92	Q8IW92	0.980741	0.142231	0.927306	1.9112
CCDC114	Coiled-coil domain-containing protein 114	CC114_HUMAN	Q96M63	Q96M63	2.13731	0.0214753	0.926497	3.97925
HSPH1	Heat shock protein 105 kDa	HS105_HUMAN	Q92598	Q92598	5.205	0.00169231	0.924727	14.6952
DGKZ	Diacylglycerol kinase zeta	DGKZ_HUMAN	O75912;Q13574	Q13574	0.74374	0.22249	0.924224	1.51557
CC2D2A	Coiled-coil and C2 domain-containing protein 2A	C2D2A_HUMAN	Q9P2K1	Q9P2K1	2.83786	0.00782429	0.92356	5.54517
PLCB4	1-phosphatidylinositol 4,5-bisphosphate phosphodiesterase beta-4	PLCB4_HUMAN	Q15147	Q15147	2.61339	0.0114215	0.922297	5.00687
MRPS31	28S ribosomal protein S31, mitochondrial	RT31_HUMAN	Q92665	Q92665	0.819862	0.193294	0.92217	1.64341
CFAP45	Cilia- and flagella-associated protein 45	CFA45_HUMAN	Q9UL16	Q9UL16	0.921988	0.159449	0.922001	1.8136
THNSL1	Threonine synthase-like 1	THNS1_HUMAN	Q8IYQ7	Q8IYQ7	1.17529	0.0998507	0.921751	2.23517
TEKT2	Tektin-2	TEKT2_HUMAN	Q9UIF3	Q9UIF3	1.95055	0.0278081	0.920791	3.61185
CTDP1	RNA polymerase II subunit A C-terminal domain phosphatase	CTDP1_HUMAN	Q9Y5B0	Q9Y5B0	1.03008	0.128865	0.920521	1.99314
PTPN1	Tyrosine-protein phosphatase non-receptor type 1	PTN1_HUMAN	P18031	P18031	2.13011	0.0217481	0.919994	3.96476
POLG	DNA polymerase subunit gamma-1	DPOG1_HUMAN	P54098	P54098	1.30779	0.0810321	0.91978	2.45837
TRAPPC5	Trafficking protein particle complex subunit 5	TPPC5_HUMAN	Q8IUR0	Q8IUR0	0.702392	0.239777	0.919554	1.44557
NAAA	N-acylethanolamine-hydrolyzing acid amidase	NAAA_HUMAN	Q02083	Q02083	0.727247	0.228333	0.918743	1.4877
DNAAF2	Protein kintoun	KTU_HUMAN	Q9NVR5	Q9NVR5	3.77784	0.00277863	0.918692	8.29101
KRT3;KRT6A	Keratin, type II cytoskeletal 6A	K2C3_HUMAN;K2C6A_HUMAN	P02538;P04259;P12035;P48668	P02538;P12035	0.693518	0.243683	0.917825	1.43048
DLG1;DLG3	Disks large homolog 1	DLG1_HUMAN;DLG3_HUMAN	Q12959;Q15700;Q92796	Q12959;Q92796	1.13026	0.108485	0.914446	2.1599
SUDS3	Sin3 histone deacetylase corepressor complex component SDS3	SDS3_HUMAN	Q9H7L9	Q9H7L9	0.749284	0.220447	0.913527	1.52492
TRAPPC8	Trafficking protein particle complex subunit 8	TPPC8_HUMAN	Q9Y2L5	Q9Y2L5	2.82291	0.00778788	0.912022	5.50813
PALMD	Palmdelphin	PALMD_HUMAN	Q9NP74	Q9NP74	2.37798	0.0146924	0.911879	4.48095
CROCC	Rootletin	CROCC_HUMAN	Q5TZA2	Q5TZA2	2.84762	0.00790601	0.910595	5.56947
ADARB1	Double-stranded RNA-specific editase 1	RED1_HUMAN	P78563	P78563	1.93221	0.0282991	0.910553	3.57671
PACRG	Parkin coregulated gene protein	PACRG_HUMAN	Q96M98	Q96M98	1.63612	0.0451993	0.910504	3.02944
KIF21A	Kinesin-like protein KIF21A	KI21A_HUMAN	Q7Z4S6	Q7Z4S6	2.59759	0.0115583	0.908911	4.97039
TTC25	Tetratricopeptide repeat protein 25	TTC25_HUMAN	Q96NG3	Q96NG3	2.90075	0.0077883	0.907766	5.70302
HAGH	Hydroxyacylglutathione hydrolase, mitochondrial	GLO2_HUMAN	Q16775	Q16775	3.51074	0.00310345	0.907512	7.41858
HK1;HKDC1	Hexokinase-1	HKDC1_HUMAN;HXK1_HUMAN	P19367;P52789;P52790;Q2TB90	P19367;Q2TB90	1.72888	0.0388445	0.906997	3.19708
WASL	Neural Wiskott-Aldrich syndrome protein	WASL_HUMAN	O00401	O00401	0.806395	0.197567	0.906305	1.62087
ARPIN	Arpin	ARPIN_HUMAN	Q7Z6K5	Q7Z6K5	0.796053	0.201762	0.905897	1.60354
PBLD	Phenazine biosynthesis-like domain-containing protein	PBLD_HUMAN	P30039	P30039	5.1659	0.00162963	0.905398	14.471
CFAP52	Cilia- and flagella-associated protein 52	CFA52_HUMAN	Q8N1V2	Q8N1V2	2.20419	0.0193554	0.903472	4.11532
CEP78	Centrosomal protein of 78 kDa	CEP78_HUMAN	Q5JTW2	Q5JTW2	1.80461	0.0338089	0.903366	3.33639
TTC4	Tetratricopeptide repeat protein 4	TTC4_HUMAN	O95801	O95801	1.34605	0.0767432	0.901658	2.52345
IDH3G	Isocitrate dehydrogenase [NAD] subunit gamma, mitochondrial	IDH3G_HUMAN	P51553	P51553	3.00181	0.00613249	0.900539	5.96356
C2orf70	UPF0573 protein C2orf70	CB070_HUMAN	A6NJV1	A6NJV1	0.803683	0.19879	0.899042	1.61633
ACAD11	Acyl-CoA dehydrogenase family member 11	ACD11_HUMAN	Q709F0	Q709F0	1.34077	0.0771889	0.897201	2.51445
CHORDC1	Cysteine and histidine-rich domain-containing protein 1	CHRD1_HUMAN	Q9UHD1	Q9UHD1	2.83081	0.00774425	0.896624	5.52767
CFAP65	Cilia- and flagella-associated protein 65	CFA65_HUMAN	Q6ZU64	Q6ZU64	1.06175	0.121645	0.895772	2.04579
AKR1C3	Aldo-keto reductase family 1 member C3	AK1C3_HUMAN	P42330;P52895;Q04828	P42330	5.32372	0.00209524	0.89248	15.3964
LRRC18	Leucine-rich repeat-containing protein 18	LRC18_HUMAN	Q8N456	Q8N456	0.941728	0.154173	0.88955	1.8464
AGPAT5	1-acyl-sn-glycerol-3-phosphate acyltransferase epsilon	PLCE_HUMAN	Q9NUQ2	Q9NUQ2	0.997704	0.137731	0.888187	1.93937
ECI2	Enoyl-CoA delta isomerase 2, mitochondrial	ECI2_HUMAN	O75521	O75521	3.4735	0.0033913	0.888117	7.30329
AP1S3	AP-1 complex subunit sigma-3	AP1S3_HUMAN	Q96PC3	Q96PC3	2.15253	0.0209	0.887233	4.01001
SBNO1	Protein strawberry notch homolog 1	SBNO1_HUMAN	A3KN83;Q9Y2G9	A3KN83	0.759585	0.215841	0.883745	1.54228
CLUAP1	Clusterin-associated protein 1	CLUA1_HUMAN	Q96AJ1	Q96AJ1	4.12785	0.00163441	0.882111	9.5672
DPCD	Protein DPCD	DPCD_HUMAN	Q9BVM2	Q9BVM2	3.84674	0.00260163	0.882107	8.52973
DCK	Deoxycytidine kinase	DCK_HUMAN	P27707	P27707	1.63412	0.0454531	0.881341	3.02588
WDR35	WD repeat-containing protein 35	WDR35_HUMAN	Q9P2L0	Q9P2L0	3.85821	0.00208264	0.874394	8.57004
NPEPL1	Probable aminopeptidase NPEPL1	PEPL1_HUMAN	Q8NDH3	Q8NDH3	4.61452	0.00088	0.873069	11.6339
WDR19	WD repeat-containing protein 19	WDR19_HUMAN	Q8NEZ3	Q8NEZ3	2.8066	0.00795025	0.872629	5.4679
BBS4	Bardet-Biedl syndrome 4 protein	BBS4_HUMAN	Q96RK4	Q96RK4	1.65251	0.0441887	0.872071	3.05884
DCDC2B	Doublecortin domain-containing protein 2B	DCD2B_HUMAN	A2VCK2	A2VCK2	1.80318	0.0339319	0.871523	3.33374
IFT172	Intraflagellar transport protein 172 homolog	IF172_HUMAN	Q9UG01	Q9UG01	2.79141	0.00815842	0.871204	5.43063
NME7	Nucleoside diphosphate kinase 7	NDK7_HUMAN	Q9Y5B8	Q9Y5B8	2.96668	0.00653571	0.870586	5.872
FGFR1OP	FGFR1 oncogene partner	FR1OP_HUMAN	O95684	O95684	0.742998	0.222789	0.870109	1.51432
IFT74	Intraflagellar transport protein 74 homolog	IFT74_HUMAN	Q96LB3	Q96LB3	3.41366	0.00353061	0.868366	7.12116
ATP2B3	Plasma membrane calcium-transporting ATPase 3	AT2B3_HUMAN	Q16720	Q16720	0.560043	0.314918	0.868295	1.19992
MCU	Calcium uniporter protein, mitochondrial	MCU_HUMAN	Q8NE86	Q8NE86	3.38854	0.00427861	0.868218	7.0458
HK1	Hexokinase-1	HXK1_HUMAN	P19367	P19367	2.49021	0.0126098	0.868021	4.72706
RRAGA	Ras-related GTP-binding protein A	RRAGA_HUMAN	Q5VZM2;Q7L523	Q7L523	2.66738	0.010087	0.867468	5.1329
TUBB;TUBB2A;TUBB2B;TUBB4A;TUBB4B;TUBB6	Tubulin beta-4A chain	TBB2A_HUMAN;TBB2B_HUMAN;TBB4A_HUMAN;TBB4B_HUMAN;TBB5_HUMAN;TBB6_HUMAN	A6NNZ2;P04350;P07437;P68371;Q13885;Q3ZCM7;Q9BUF5;Q9BVA1	P04350;P07437;P68371;Q13885;Q9BUF5;Q9BVA1	1.83682	0.0331187	0.866702	3.39638
ACSS1	Acetyl-coenzyme A synthetase 2-like, mitochondrial	ACS2L_HUMAN	Q9NUB1	Q9NUB1	3.00845	0.00619108	0.865404	5.98099
SCCPDH	Saccharopine dehydrogenase-like oxidoreductase	SCPDL_HUMAN	Q8NBX0	Q8NBX0	4.93023	0.00112821	0.864392	13.1869
MRPS36	28S ribosomal protein S36, mitochondrial	RT36_HUMAN	P82909	P82909	0.810312	0.196595	0.863385	1.62743
ALCAM	CD166 antigen	CD166_HUMAN	Q13740	Q13740	3.27092	0.00439149	0.862759	6.70154
TUBB3;TUBB4A;TUBB4B	Tubulin beta-4A chain	TBB3_HUMAN;TBB4A_HUMAN;TBB4B_HUMAN	P04350;P68371;Q13509	P04350;P68371;Q13509	3.43443	0.00326702	0.862228	7.18393
HSP90AA1;HSP90AA2P	Heat shock protein HSP 90-alpha	HS902_HUMAN;HS90A_HUMAN	P07900;Q14568	P07900;Q14568	4.28992	0.00111392	0.859865	10.2151
DNAH5	Dynein heavy chain 5, axonemal	DYH5_HUMAN	Q8TE73	Q8TE73	2.00422	0.0259932	0.856058	3.71565
APOO	MICOS complex subunit MIC26	MIC26_HUMAN	Q9BUR5	Q9BUR5	2.91743	0.00749858	0.853637	5.74544
SRI	Sorcin	SORCN_HUMAN	P30626	P30626	4.6312	0.000916667	0.853514	11.7115
NUDT16L1	Tudor-interacting repair regulator protein	TIRR_HUMAN	Q9BRJ7	Q9BRJ7	0.789983	0.203977	0.853199	1.59336
ATAD3A	ATPase family AAA domain-containing protein 3A	ATD3A_HUMAN	Q9NVI7	Q9NVI7	3.61955	0.00296855	0.852868	7.76412
CCDC17	Coiled-coil domain-containing protein 17	CCD17_HUMAN	Q96LX7	Q96LX7	3.00034	0.006075	0.851513	5.9597
PFKFB2	6-phosphofructo-2-kinase/fructose-2,6-bisphosphatase 2	F262_HUMAN	O60825	O60825	1.76343	0.0364444	0.851261	3.26035
CORO7	Coronin-7	CORO7_HUMAN	P57737	P57737	5.9397	0	0.8499	19.5832
CPNE2	Copine-2	CPNE2_HUMAN	Q96FN4	Q96FN4	2.10116	0.0225477	0.848935	3.90673
DGUOK	Deoxyguanosine kinase, mitochondrial	DGUOK_HUMAN	Q16854	Q16854	0.661045	0.260578	0.848703	1.37506
IQCB1	IQ calmodulin-binding motif-containing protein 1	IQCB1_HUMAN	Q15051	Q15051	2.09821	0.0224912	0.848493	3.90087
MAOB	Amine oxidase [flavin-containing] B	AOFB_HUMAN	P27338	P27338	1.65054	0.0441485	0.848406	3.0553
KCNAB2	Voltage-gated potassium channel subunit beta-2	KCAB2_HUMAN	Q13303	Q13303	2.48885	0.0125642	0.848089	4.72403
RAB4A;RAB4B	Ras-related protein Rab-4A	RAB4A_HUMAN;RAB4B_HUMAN	P20338;P61018	P20338;P61018	0.75993	0.215954	0.848019	1.54286
SLC12A7	Solute carrier family 12 member 7	S12A7_HUMAN	Q9Y666	Q9Y666	1.17724	0.09962	0.847647	2.23843
C6orf132	Uncharacterized protein C6orf132	CF132_HUMAN	Q5T0Z8	Q5T0Z8	0.458945	0.386502	0.847091	1.01886
FMC1	Protein FMC1 homolog	FMC1_HUMAN	Q96HJ9	Q96HJ9	1.33011	0.0788586	0.846833	2.4963
SAXO2	Stabilizer of axonemal microtubules 2	SAXO2_HUMAN	Q658L1	Q658L1	1.39185	0.0707673	0.846326	2.60179
RUVBL1	RuvB-like 1	RUVB1_HUMAN	Q9Y265	Q9Y265	6.44468	0	0.846085	23.8231
GK	Glycerol kinase	GLPK_HUMAN	P32189;Q14409	P32189	2.08884	0.0231841	0.846044	3.88218
HSP90AA1;HSP90AB1;HSP90AB2P	Heat shock protein HSP 90-alpha	H90B2_HUMAN;HS90A_HUMAN;HS90B_HUMAN	P07900;P08238;Q58FF6;Q58FF7;Q58FF8	P07900;P08238;Q58FF8	4.55708	0.00077193	0.842948	11.3703
POC5	Centrosomal protein POC5	POC5_HUMAN	Q8NA72	Q8NA72	1.42022	0.0670851	0.842229	2.65057
SLC27A2	Very long-chain acyl-CoA synthetase	S27A2_HUMAN	O14975	O14975	2.85221	0.00796842	0.84096	5.58091
DNAAF5	Dynein assembly factor 5, axonemal	DAAF5_HUMAN	Q86Y56	Q86Y56	4.9904	0.00118919	0.84093	13.504
RP2	Protein XRP2	XRP2_HUMAN	O75695	O75695	3.89337	0.00223009	0.839595	8.69467
CLIC6	Chloride intracellular channel protein 6	CLIC6_HUMAN	Q96NY7	Q96NY7	2.78038	0.00838142	0.838118	5.40367
UBQLN2	Ubiquilin-2	UBQL2_HUMAN	Q9UHD9	Q9UHD9	0.73484	0.224911	0.837091	1.50054
ATG5	Autophagy protein 5	ATG5_HUMAN	Q9H1Y0	Q9H1Y0	0.976536	0.1434	0.836319	1.90421
WDFY1	WD repeat and FYVE domain-containing protein 1	WDFY1_HUMAN	Q8IWB7	Q8IWB7	0.615089	0.284942	0.835202	1.29594
ARL6	ADP-ribosylation factor-like protein 6	ARL6_HUMAN	Q9H0F7	Q9H0F7	1.77008	0.0360407	0.835017	3.27258
CD99	CD99 antigen	CD99_HUMAN	P14209	P14209	4.57088	0.000814815	0.832788	11.4331
RUVBL2	RuvB-like 2	RUVB2_HUMAN	Q9Y230	Q9Y230	7.00187	0	0.82921	29.5502
SLC25A4	ADP/ATP translocase 1	ADT1_HUMAN	P12235	P12235	2.01033	0.0258215	0.829064	3.72754
PSPH	Phosphoserine phosphatase	SERB_HUMAN	P78330	P78330	2.32744	0.0164348	0.828947	4.37275
TOMM34	Mitochondrial import receptor subunit TOM34	TOM34_HUMAN	Q15785	Q15785	3.304	0.00428319	0.828946	6.79695
ABAT	4-aminobutyrate aminotransferase, mitochondrial	GABT_HUMAN	P80404	P80404	0.860475	0.178984	0.828868	1.71121
DZIP1L	Zinc finger protein DZIP1L	DZI1L_HUMAN	Q8IYY4	Q8IYY4	2.17358	0.0201448	0.828304	4.05274
ANKRD45	Ankyrin repeat domain-containing protein 45	ANR45_HUMAN	Q5TZF3	Q5TZF3	2.18541	0.0198318	0.828167	4.07687
NFU1	NFU1 iron-sulfur cluster scaffold homolog, mitochondrial	NFU1_HUMAN	Q9UMS0	Q9UMS0	1.76102	0.0366697	0.827863	3.25592
CAPSL	Calcyphosin-like protein	CAPSL_HUMAN	Q8WWF8	Q8WWF8	1.68905	0.0414583	0.826731	3.12471
NCS1	Neuronal calcium sensor 1	NCS1_HUMAN	P62166	P62166	1.00959	0.133919	0.826176	1.95911
NEMP1	Nuclear envelope integral membrane protein 1	NEMP1_HUMAN	O14524	O14524	3.0831	0.00558885	0.825643	6.17951
TCTN1	Tectonic-1	TECT1_HUMAN	Q2MV58	Q2MV58	1.44072	0.0650043	0.82351	2.68596
DNAH9	Dynein heavy chain 9, axonemal	DYH9_HUMAN	Q9NYC9	Q9NYC9	2.09357	0.023035	0.822784	3.89161
NEDD4L	E3 ubiquitin-protein ligase NEDD4-like	NED4L_HUMAN	P46934;Q96PU5	Q96PU5	1.18778	0.0979466	0.822355	2.25608
CYB5D1	Cytochrome b5 domain-containing protein 1	CB5D1_HUMAN	Q6P9G0	Q6P9G0	0.961963	0.148263	0.821824	1.88001
DNAH11;DNAH9	Dynein heavy chain 11, axonemal	DYH11_HUMAN;DYH9_HUMAN	Q96DT5;Q9NYC9	Q96DT5;Q9NYC9	1.68831	0.0413997	0.821337	3.12337
EFHC2	EF-hand domain-containing family member C2	EFHC2_HUMAN	Q5JST6	Q5JST6	1.23937	0.0899467	0.821225	2.34274
ZKSCAN1	Zinc finger protein with KRAB and SCAN domains 1	ZKSC1_HUMAN	P17029	P17029	0.61191	0.286693	0.821221	1.29044
NAA50	N-alpha-acetyltransferase 50	NAA50_HUMAN	Q9GZZ1	Q9GZZ1	0.805989	0.197741	0.820943	1.62019
TIMM29	Mitochondrial import inner membrane translocase subunit Tim29	TIM29_HUMAN	Q9BSF4	Q9BSF4	0.84744	0.183383	0.819669	1.68947
CCP110	Centriolar coiled-coil protein of 110 kDa	CP110_HUMAN	O43303	O43303	1.4179	0.0675292	0.819038	2.64657
CFAP57	Cilia- and flagella-associated protein 57	CFA57_HUMAN	Q96MR6	Q96MR6	2.96395	0.00645882	0.818925	5.86494
MLF1	Myeloid leukemia factor 1	MLF1_HUMAN	P58340	P58340	1.68659	0.0414919	0.817795	3.12025
CCDC170	Coiled-coil domain-containing protein 170	CC170_HUMAN	Q8IYT3	Q8IYT3	2.22921	0.0187082	0.81622	4.16685
HSDL1	Inactive hydroxysteroid dehydrogenase-like protein 1	HSDL1_HUMAN	Q3SXM5	Q3SXM5	3.15766	0.00509924	0.816193	6.38279
NPHP1	Nephrocystin-1	NPHP1_HUMAN	O15259	O15259	1.99914	0.0263084	0.815667	3.70575
TUSC3	Tumor suppressor candidate 3	TUSC3_HUMAN	Q13454	Q13454	1.35619	0.0760831	0.815423	2.54075
FAM81B	Protein FAM81B	FA81B_HUMAN	Q96LP2	Q96LP2	0.710321	0.236343	0.813106	1.45903
MKKS	Alternative protein MKKS	Q9HB66_HUMAN	Q9HB66	Q9HB66	1.3652	0.0750798	0.812217	2.55615
LETMD1	LETM1 domain-containing protein 1	LTMD1_HUMAN	Q6P1Q0	Q6P1Q0	0.879116	0.171894	0.811938	1.74228
VIPAS39	Spermatogenesis-defective protein 39 homolog	SPE39_HUMAN	Q9H9C1	Q9H9C1	0.376644	0.458639	0.810141	0.865334
POC1B	POC1 centriolar protein homolog B	POC1B_HUMAN	Q8TC44	Q8TC44	1.26895	0.0865713	0.809711	2.39263
PIGT	GPI transamidase component PIG-T	PIGT_HUMAN	Q969N2	Q969N2	0.807148	0.197196	0.808933	1.62213
TUBB;TUBB3;TUBB4A;TUBB4B	Tubulin beta-4A chain	TBB3_HUMAN;TBB4A_HUMAN;TBB4B_HUMAN;TBB5_HUMAN	P04350;P07437;P68371;Q13509	P04350;P07437;P68371;Q13509	1.99355	0.0261847	0.807601	3.69489
EFCAB10	EF-hand calcium-binding domain-containing protein 10	EFC10_HUMAN	A6NFE3	A6NFE3	1.15962	0.103469	0.807553	2.20894
VARS2	Valine--tRNA ligase, mitochondrial	SYVM_HUMAN	A0A0A0MTG1;A0A0G2JL52;A0A140TA35;A0A140TA36;Q5ST30	Q5ST30	0.796586	0.201778	0.806129	1.60443
GSKIP	GSK3B-interacting protein	GSKIP_HUMAN	Q9P0R6	Q9P0R6	1.1923	0.0972541	0.806088	2.26366
ACOT8	Acyl-coenzyme A thioesterase 8	ACOT8_HUMAN	O14734	O14734	1.25116	0.0882791	0.805995	2.36261
COX7C	Cytochrome c oxidase subunit 7C, mitochondrial	COX7C_HUMAN	P15954	P15954	0.670312	0.256183	0.8033	1.39091
RABL2A;RABL2B	Rab-like protein 2A	RBL2A_HUMAN;RBL2B_HUMAN	Q9UBK7;Q9UNT1	Q9UBK7;Q9UNT1	1.9561	0.0277368	0.803164	3.62252
SPINT2	Kunitz-type protease inhibitor 2	SPIT2_HUMAN	O43291	O43291	1.29965	0.0819707	0.801944	2.44458
TRAPPC12	Trafficking protein particle complex subunit 12	TPC12_HUMAN	Q8WVT3	Q8WVT3	1.12646	0.109341	0.801329	2.15356
C21orf58	Uncharacterized protein C21orf58	CU058_HUMAN	P58505	P58505	0.960392	0.148812	0.80112	1.8774
MRPL24	39S ribosomal protein L24, mitochondrial	RM24_HUMAN	Q96A35	Q96A35	0.590452	0.297817	0.801029	1.25315
HBB;HBD;HBG1	Hemoglobin subunit delta	HBB_HUMAN;HBD_HUMAN;HBG1_HUMAN	P02042;P02100;P68871;P69891;P69892	P02042;P68871;P69891	0.443502	0.399285	0.800675	0.990535
CDK12;CDK13	Cyclin-dependent kinase 13	CDK12_HUMAN;CDK13_HUMAN	Q14004;Q9NYV4	Q14004;Q9NYV4	1.60329	0.0479617	0.800109	2.97087
CEP41	Centrosomal protein of 41 kDa	CEP41_HUMAN	Q9BYV8	Q9BYV8	1.83013	0.0331113	0.800049	3.3839
CROCC2;STMN1	Putative ciliary rootlet coiled-coil protein 2	CRCC2_HUMAN;STMN1_HUMAN	H7BZ55;P16949;Q93045;Q9H169;Q9NZ72	H7BZ55;P16949	1.66008	0.043633	0.797949	3.07245
HSP90AA1	Heat shock protein HSP 90-alpha	HS90A_HUMAN	P07900	P07900	4.99457	0.00122222	0.797894	13.5263
PIK3R2	Phosphatidylinositol 3-kinase regulatory subunit beta	P85B_HUMAN	O00459	O00459	1.99112	0.0262427	0.797848	3.69018
CFAP206	Cilia- and flagella-associated protein 206	CF206_HUMAN	Q8IYR0	Q8IYR0	0.864092	0.177072	0.797662	1.71724
STK36	Serine/threonine-protein kinase 36	STK36_HUMAN	Q9NRP7	Q9NRP7	0.914185	0.161238	0.797234	1.80062
TUBB;TUBB4B	Tubulin beta chain	TBB4B_HUMAN;TBB5_HUMAN	P07437;P68371	P07437;P68371	2.71631	0.00920183	0.797201	5.24897
MICU2	Calcium uptake protein 2, mitochondrial	MICU2_HUMAN	Q8IYU8	Q8IYU8	2.24577	0.0185	0.796367	4.20117
DNAH11	Dynein heavy chain 11, axonemal	DYH11_HUMAN	Q96DT5	Q96DT5	1.99647	0.0261896	0.795928	3.70058
MPC2	Mitochondrial pyruvate carrier 2	MPC2_HUMAN	O95563	O95563	1.50163	0.0579838	0.793266	2.79175
AK8	Adenylate kinase 8	KAD8_HUMAN	Q96MA6	Q96MA6	1.99889	0.0262786	0.791721	3.70527
RBKS	Ribokinase	RBSK_HUMAN	Q9H477	Q9H477	3.78065	0.0028	0.789661	8.30063
TSGA10	Testis-specific gene 10 protein	TSG10_HUMAN	Q9BZW7	Q9BZW7	2.23681	0.0186307	0.78932	4.18258
SPR	Sepiapterin reductase	SPRE_HUMAN	P35270	P35270	4.38986	0.000628571	0.789274	10.634
IFT46	Intraflagellar transport protein 46 homolog	IFT46_HUMAN	Q9NQC8	Q9NQC8	2.27625	0.0176106	0.788838	4.26473
NME5	Nucleoside diphosphate kinase homolog 5	NDK5_HUMAN	P56597	P56597	3.01332	0.00614887	0.788616	5.99377
PPP1R32	Protein phosphatase 1 regulatory subunit 32	PPR32_HUMAN	Q7Z5V6	Q7Z5V6	0.978827	0.142822	0.788269	1.90802
LZTFL1	Leucine zipper transcription factor-like protein 1	LZTL1_HUMAN	Q9NQ48	Q9NQ48	3.86288	0.00213559	0.787662	8.58651
TEKT1	Tektin-1	TEKT1_HUMAN	Q969V4	Q969V4	1.91173	0.0291243	0.786594	3.53764
GYG2	Glycogenin-2	GLYG2_HUMAN	O15488	O15488	1.20015	0.0956393	0.786513	2.27683
HSPA4;HSPA4L	Heat shock 70 kDa protein 4L	HS74L_HUMAN;HSP74_HUMAN	O95757;P34932	O95757;P34932	2.26991	0.0176305	0.786054	4.25147
RABEP1	Rab GTPase-binding effector protein 1	RABE1_HUMAN	Q15276	Q15276	0.59877	0.293078	0.785262	1.26763
PFKFB3	6-phosphofructo-2-kinase/fructose-2,6-bisphosphatase 3	F263_HUMAN	Q16875	Q16875	0.634274	0.275157	0.783236	1.32907
TUBA1A	Tubulin alpha-1A chain	TBA1A_HUMAN	P0DPH7;P0DPH8;P68363;Q6PEY2;Q71U36;Q9BQE3	Q71U36	2.77111	0.00850363	0.783062	5.38109
NCK2	Cytoplasmic protein NCK2	NCK2_HUMAN	O43639	O43639	0.614315	0.285528	0.782076	1.2946
DNAL4	Dynein light chain 4, axonemal	DNAL4_HUMAN	O96015	O96015	2.43364	0.0135093	0.781445	4.60198
ALDH3B1	Aldehyde dehydrogenase family 3 member B1	AL3B1_HUMAN	P43353	P43353	2.27492	0.0176436	0.779821	4.26196
RRAGD	Ras-related GTP-binding protein D	RRAGD_HUMAN	Q9NQL2	Q9NQL2	1.34066	0.0771557	0.777467	2.51426
BPHL	Valacyclovir hydrolase	BPHL_HUMAN	Q86WA6	Q86WA6	3.88693	0.00217241	0.776972	8.67174
SLC30A1	Zinc transporter 1	ZNT1_HUMAN	Q9Y6M5	Q9Y6M5	1.6064	0.0477093	0.775458	2.97641
TTC21B	Tetratricopeptide repeat protein 21B	TT21B_HUMAN	Q7Z4L5	Q7Z4L5	3.13277	0.00523077	0.774825	6.31436
IQCG	Dynein regulatory complex protein 9	DRC9_HUMAN	Q9H095	Q9H095	0.83378	0.188099	0.774347	1.66667
DLAT	Dihydrolipoyllysine-residue acetyltransferase component of pyruvate dehydrogenase complex, mitochondrial	ODP2_HUMAN	P10515	P10515	3.12392	0.00519273	0.77365	6.29016
MLF2	Myeloid leukemia factor 2	MLF2_HUMAN	Q15773	Q15773	1.53231	0.0551252	0.773594	2.84546
IFT140	Intraflagellar transport protein 140 homolog	IF140_HUMAN	Q96RY7	Q96RY7	3.33004	0.00398148	0.772885	6.87283
ALKBH5	RNA demethylase ALKBH5	ALKB5_HUMAN	Q6P6C2	Q6P6C2	3.7186	0.00304225	0.772434	8.09034
VWA7	von Willebrand factor A domain-containing protein 7	VWA7_HUMAN	Q9Y334	Q9Y334	0.645126	0.269186	0.771304	1.34775
IFT57	Intraflagellar transport protein 57 homolog	IFT57_HUMAN	Q9NWB7	Q9NWB7	3.37426	0.00417476	0.770474	7.00327
EZR;RDX	Ezrin	EZRI_HUMAN;RADI_HUMAN	P15311;P35241	P15311;P35241	3.57793	0.00286061	0.769264	7.6304
DST	Dystonin	DYST_HUMAN	Q03001	Q03001	0.809713	0.196613	0.768526	1.62642
CEP97	Centrosomal protein of 97 kDa	CEP97_HUMAN	Q8IW35	Q8IW35	1.11661	0.111275	0.768147	2.13714
IFT122	Intraflagellar transport protein 122 homolog	IF122_HUMAN	Q9HBG6	Q9HBG6	2.83082	0.0077641	0.767978	5.52769
IFT81	Intraflagellar transport protein 81 homolog	IFT81_HUMAN	Q8WYA0	Q8WYA0	2.50823	0.0125084	0.767501	4.76734
CCNK	Cyclin-K	CCNK_HUMAN	O75909	O75909	0.908929	0.162366	0.767062	1.79188
TUBB4A	Tubulin beta-4A chain	TBB4A_HUMAN	P04350	P04350	0.995945	0.137868	0.766297	1.93645
CADM1	Cell adhesion molecule 1	CADM1_HUMAN	Q9BY67	Q9BY67	1.30064	0.0817554	0.765929	2.44625
IER3IP1	Immediate early response 3-interacting protein 1	IR3IP_HUMAN	Q9Y5U9	Q9Y5U9	0.8119	0.196201	0.76579	1.63009
ARMC4	Armadillo repeat-containing protein 4	ARMC4_HUMAN	Q5T2S8	Q5T2S8	2.05888	0.0238404	0.765646	3.82279
ATL1	Atlastin-1	ATLA1_HUMAN	Q8WXF7	Q8WXF7	0.905817	0.163257	0.763879	1.78671
RSRC1	Serine/Arginine-related protein 53	RSRC1_HUMAN	Q96IZ7	Q96IZ7	0.998446	0.137501	0.763348	1.9406
ARFGEF3	Brefeldin A-inhibited guanine nucleotide-exchange protein 3	BIG3_HUMAN	Q5TH69	Q5TH69	1.56571	0.0515031	0.762271	2.90427
ECT2L	Epithelial cell-transforming sequence 2 oncogene-like	ECT2L_HUMAN	Q008S8	Q008S8	2.71518	0.00918078	0.761529	5.24625
PPIL6	Probable inactive peptidyl-prolyl cis-trans isomerase-like 6	PPIL6_HUMAN	Q8IXY8	Q8IXY8	0.58545	0.301111	0.761141	1.24443
DTHD1	Death domain-containing protein 1	DTHD1_HUMAN	Q6ZMT9	Q6ZMT9	2.26728	0.0176925	0.761098	4.24597
TUBB;TUBB2A;TUBB2B;TUBB3;TUBB4A;TUBB4B;TUBB6	Tubulin beta-4A chain	TBB2A_HUMAN;TBB2B_HUMAN;TBB3_HUMAN;TBB4A_HUMAN;TBB4B_HUMAN;TBB5_HUMAN;TBB6_HUMAN	P04350;P07437;P68371;Q13509;Q13885;Q9BUF5;Q9BVA1	P04350;P07437;P68371;Q13509;Q13885;Q9BUF5;Q9BVA1	2.78338	0.00819608	0.760444	5.41099
LYRM7	Complex III assembly factor LYRM7	LYRM7_HUMAN	Q5U5X0	Q5U5X0	1.21747	0.0929192	0.759656	2.3059
FAM83F	Protein FAM83F	FA83F_HUMAN	Q8NEG4	Q8NEG4	0.551211	0.319677	0.759651	1.18437
TUBB4B	Tubulin beta-4B chain	TBB4B_HUMAN	P68371	P68371	2.52042	0.0122505	0.755793	4.79471
VDAC3	Voltage-dependent anion-selective channel protein 3	VDAC3_HUMAN	Q9Y277	Q9Y277	3.69504	0.0029589	0.754918	8.01171
PPID	Peptidyl-prolyl cis-trans isomerase D	PPID_HUMAN	Q08752	Q08752	5.11381	0.001375	0.754739	14.1774
DNAJC3	DnaJ homolog subfamily C member 3	DNJC3_HUMAN	Q13217	Q13217	4.57077	0.0008	0.752393	11.4326
CDK1	Cyclin-dependent kinase 1	CDK1_HUMAN	P06493	P06493	0.750826	0.219969	0.751861	1.52752
SERAC1	Protein SERAC1	SRAC1_HUMAN	Q96JX3	Q96JX3	1.61386	0.0475942	0.751128	2.9897
CTSD	Cathepsin D	CATD_HUMAN	P07339	P07339	2.66756	0.0101089	0.748871	5.13332
TUBB;TUBB2A;TUBB3;TUBB4A;TUBB4B	Tubulin beta-4A chain	TBB2A_HUMAN;TBB3_HUMAN;TBB4A_HUMAN;TBB4B_HUMAN;TBB5_HUMAN	P04350;P07437;P68371;Q13509;Q13885;Q9BVA1	P04350;P07437;P68371;Q13509;Q13885	0.384047	0.452316	0.747536	0.879424
DYNC2H1	Cytoplasmic dynein 2 heavy chain 1	DYHC2_HUMAN	Q8NCM8	Q8NCM8	3.23523	0.00465844	0.746859	6.59977
CFAP43	Cilia- and flagella-associated protein 43	CFA43_HUMAN	Q8NDM7	Q8NDM7	1.74598	0.0372698	0.746779	3.22832
G3BP2	Ras GTPase-activating protein-binding protein 2	G3BP2_HUMAN	Q9UN86	Q9UN86	1.89025	0.0298776	0.746641	3.49687
SHROOM3	Protein Shroom3	SHRM3_HUMAN	Q13796;Q8TF72;Q9ULL8	Q8TF72	1.30584	0.0812325	0.745879	2.45508
ANKZF1	Ankyrin repeat and zinc finger domain-containing protein 1	ANKZ1_HUMAN	Q9H8Y5	Q9H8Y5	2.38312	0.0147447	0.745329	4.49204
PC	Pyruvate carboxylase, mitochondrial	PYC_HUMAN	P11498	P11498	3.32898	0.00396313	0.745315	6.86974
SPATA6	Spermatogenesis-associated protein 6	SPAT6_HUMAN	Q9NWH7	Q9NWH7	1.64796	0.0443528	0.745194	3.05067
CFAP300	Cilia- and flagella-associated protein 300	CF300_HUMAN	Q9BRQ4	Q9BRQ4	0.479979	0.370774	0.744525	1.05713
DRC1	Dynein regulatory complex protein 1	DRC1_HUMAN	Q96MC2	Q96MC2	0.767568	0.213255	0.74374	1.55571
IDH2	Isocitrate dehydrogenase [NADP], mitochondrial	IDHP_HUMAN	P48735	P48735	2.64957	0.0109185	0.743081	5.09108
DNAH7	Dynein heavy chain 7, axonemal	DYH7_HUMAN	Q8WXX0	Q8WXX0	0.957349	0.149542	0.742559	1.87235
NBEA	Neurobeachin	NBEA_HUMAN	Q8NFP9	Q8NFP9	0.901514	0.164659	0.742128	1.77955
GOLPH3L	Golgi phosphoprotein 3-like	GLP3L_HUMAN	Q9H4A5	Q9H4A5	0.880244	0.171538	0.742124	1.74415
ERICH3	Glutamate-rich protein 3	ERIC3_HUMAN	Q5RHP9	Q5RHP9	1.61603	0.047371	0.741029	2.99356
TTC26	Intraflagellar transport protein 56	IFT56_HUMAN	A0AVF1	A0AVF1	3.18692	0.00491473	0.740996	6.46397
TEKT3	Tektin-3	TEKT3_HUMAN	Q9BXF9	Q9BXF9	1.80226	0.0340472	0.740868	3.33204
NPHP4	Nephrocystin-4	NPHP4_HUMAN	O75161	O75161	1.77357	0.0359332	0.740369	3.27901
HIBADH	3-hydroxyisobutyrate dehydrogenase, mitochondrial	3HIDH_HUMAN	P31937	P31937	4.01992	0.002	0.740281	9.15642
IGF2BP3	Insulin-like growth factor 2 mRNA-binding protein 3	IF2B3_HUMAN	O00425	O00425	0.838558	0.186825	0.739927	1.67465
PDHX	Pyruvate dehydrogenase protein X component, mitochondrial	ODPX_HUMAN	O00330	O00330	2.51038	0.0125318	0.739364	4.77216
IQGAP2	Ras GTPase-activating-like protein IQGAP2	IQGA2_HUMAN	Q13576	Q13576	4.3293	0.00120548	0.736415	10.3783
ACAT1	Acetyl-CoA acetyltransferase, mitochondrial	THIL_HUMAN	P24752	P24752	3.97965	0.00194393	0.735329	9.00721
CCDC187	Coiled-coil domain-containing protein 187	CC187_HUMAN	A0A096LP49	A0A096LP49	1.27788	0.0857336	0.734004	2.40771
DTD1	D-aminoacyl-tRNA deacylase 1	DTD1_HUMAN	Q8TEA8	Q8TEA8	0.658067	0.261916	0.731395	1.36996
CCDC74A	Coiled-coil domain-containing protein 74A	CC74A_HUMAN	Q96AQ1;Q96LY2	Q96AQ1	1.11823	0.111181	0.729582	2.13984
CPLANE2	Ciliogenesis and planar polarity effector 2	CPLN2_HUMAN	Q9BU20	Q9BU20	0.898028	0.165817	0.729295	1.77375
PDLIM3	PDZ and LIM domain protein 3	PDLI3_HUMAN	Q53GG5	Q53GG5	1.32898	0.0790405	0.727637	2.49438
ATP2A2	Sarcoplasmic/endoplasmic reticulum calcium ATPase 2	AT2A2_HUMAN	P16615	P16615	3.60756	0.00293168	0.726824	7.72538
DZANK1	Double zinc ribbon and ankyrin repeat-containing protein 1	DZAN1_HUMAN	Q9NVP4	Q9NVP4	1.6105	0.0476726	0.725413	2.98371
VTI1B	Vesicle transport through interaction with t-SNAREs homolog 1B	VTI1B_HUMAN	Q9UEU0	Q9UEU0	0.768083	0.213109	0.724518	1.55658
ODF2	Outer dense fiber protein 2	ODFP2_HUMAN	Q5BJF6	Q5BJF6	1.9844	0.0267844	0.724218	3.67715
WDR45B	WD repeat domain phosphoinositide-interacting protein 3	WIPI3_HUMAN	Q5MNZ6	Q5MNZ6	0.571773	0.308365	0.721731	1.22051
DCDC2	Doublecortin domain-containing protein 2	DCDC2_HUMAN	Q9UHG0	Q9UHG0	0.386509	0.449777	0.719948	0.884096
HSP90AA1;HSP90AA2P;HSP90AB1;HSP90AB2P	Heat shock protein HSP 90-alpha	H90B2_HUMAN;HS902_HUMAN;HS90A_HUMAN;HS90B_HUMAN	P07900;P08238;Q14568;Q58FF8	P07900;P08238;Q14568;Q58FF8	6.34563	0	0.718701	22.9262
TUBB;TUBB2A;TUBB2B;TUBB3;TUBB4A;TUBB4B	Tubulin beta-4A chain	TBB2A_HUMAN;TBB2B_HUMAN;TBB3_HUMAN;TBB4A_HUMAN;TBB4B_HUMAN;TBB5_HUMAN	P04350;P07437;P68371;Q13509;Q13885;Q9BVA1	P04350;P07437;P68371;Q13509;Q13885;Q9BVA1	2.66866	0.010131	0.718379	5.13591
CYB561	Cytochrome b561	CY561_HUMAN	P49447	P49447	1.5004	0.0580825	0.717722	2.78961
PCYOX1L	Prenylcysteine oxidase-like	PCYXL_HUMAN	Q8NBM8	Q8NBM8	0.28997	0.55176	0.71727	0.695274
PRDX5	Peroxiredoxin-5, mitochondrial	PRDX5_HUMAN	P30044	P30044	6.08033	0	0.715986	20.6835
ARSA	Arylsulfatase A	ARSA_HUMAN	P15289	P15289	2.34565	0.0157862	0.713289	4.41155
KIF3A	Kinesin-like protein KIF3A	KIF3A_HUMAN	Q9Y496	Q9Y496	2.04132	0.024399	0.712816	3.7882
HSPA4;HSPH1	Heat shock 70 kDa protein 4	HS105_HUMAN;HSP74_HUMAN	P34932;Q92598	P34932;Q92598	0.564654	0.31296	0.711873	1.20803
MAOA	Amine oxidase [flavin-containing] A	AOFA_HUMAN	P21397	P21397	1.58958	0.049123	0.710831	2.94652
TK2	Thymidine kinase 2, mitochondrial	KITM_HUMAN	O00142	O00142	0.469265	0.380027	0.710304	1.03768
KATNB1	Katanin p80 WD40 repeat-containing subunit B1	KTNB1_HUMAN	Q9BVA0	Q9BVA0	1.15832	0.103632	0.709686	2.20677
FARS2	Phenylalanine--tRNA ligase, mitochondrial	SYFM_HUMAN	O95363	O95363	2.16443	0.0204628	0.709671	4.03413
FBXW9	F-box/WD repeat-containing protein 9	FBXW9_HUMAN	Q5XUX1	Q5XUX1	1.31573	0.0800362	0.709657	2.47186
CFAP77	Cilia- and flagella-associated protein 77	CFA77_HUMAN	Q6ZQR2	Q6ZQR2	1.36098	0.0755669	0.709268	2.54893
NUDT19	Nucleoside diphosphate-linked moiety X motif 19	NUD19_HUMAN	A8MXV4	A8MXV4	1.74515	0.0373357	0.708991	3.22681
AZGP1	Zinc-alpha-2-glycoprotein	ZA2G_HUMAN	P25311	P25311	0.669859	0.256383	0.708896	1.39014
UGDH	UDP-glucose 6-dehydrogenase	UGDH_HUMAN	O60701	O60701	3.36916	0.00413462	0.708681	6.9881
THSD4	Thrombospondin type-1 domain-containing protein 4	THSD4_HUMAN	Q6ZMP0	Q6ZMP0	0.439245	0.401311	0.708107	0.982691
CCDC57	Coiled-coil domain-containing protein 57	CCD57_HUMAN	Q2TAC2	Q2TAC2	2.4667	0.0128112	0.706748	4.67481
MAP7D2	MAP7 domain-containing protein 2	MA7D2_HUMAN	Q96T17	Q96T17	0.568887	0.310406	0.705351	1.21545
TXNL4A	Thioredoxin-like protein 4A	TXN4A_HUMAN	P83876	P83876	2.06937	0.0238193	0.705097	3.84353
GGCX	Vitamin K-dependent gamma-carboxylase	VKGC_HUMAN	P38435	P38435	1.6518	0.0441522	0.704806	3.05756
RP1	Oxygen-regulated protein 1	RP1_HUMAN	P56715	P56715	0.791727	0.203318	0.704586	1.59629
ECSIT	Evolutionarily conserved signaling intermediate in Toll pathway, mitochondrial	ECSIT_HUMAN	Q9BQ95	Q9BQ95	0.686023	0.246668	0.704369	1.41772
SRCIN1	SRC kinase signaling inhibitor 1	SRCN1_HUMAN	Q9C0H9	Q9C0H9	3.04802	0.00603322	0.701848	6.0856
IFT22	Intraflagellar transport protein 22 homolog	IFT22_HUMAN	Q9H7X7	Q9H7X7	1.79489	0.0346679	0.69993	3.31838
CDC42BPG	Serine/threonine-protein kinase MRCK gamma	MRCKG_HUMAN	Q6DT37	Q6DT37	3.32396	0.00390909	0.699909	6.85505
RSPH14	Radial spoke head 14 homolog	RSP14_HUMAN	Q9UHP6	Q9UHP6	2.1859	0.0198587	0.698734	4.07786
TNXB	Tenascin-X	TENX_HUMAN	P22105	P22105	0.607204	0.288094	0.698441	1.28228
CCDC103	Coiled-coil domain-containing protein 103	CC103_HUMAN	Q8IW40	Q8IW40	0.903546	0.163892	0.697681	1.78293
ICOSLG	ICOS ligand	ICOSL_HUMAN	A0A087X1L8;O75144	O75144	0.811057	0.196471	0.696468	1.62867
ABCB7	ATP-binding cassette sub-family B member 7, mitochondrial	ABCB7_HUMAN	O75027	O75027	2.77226	0.00852427	0.696035	5.38388
TOM1L2	TOM1-like protein 2	TM1L2_HUMAN	Q6ZVM7	Q6ZVM7	0.353958	0.482478	0.695573	0.821768
PTBP3	Polypyrimidine tract-binding protein 3	PTBP3_HUMAN	O95758	O95758	2.35677	0.0154149	0.694003	4.43534
DNMT1	DNA (cytosine-5)-methyltransferase 1	DNMT1_HUMAN	P26358	P26358	1.24134	0.0896185	0.692538	2.34607
IDH3B	Isocitrate dehydrogenase [NAD] subunit beta, mitochondrial	IDH3B_HUMAN	O43837	O43837	2.74123	0.00897424	0.692447	5.30876
BSCL2	Seipin	BSCL2_HUMAN	Q96G97	Q96G97	1.55588	0.052492	0.692385	2.88694
ABCB8	ATP-binding cassette sub-family B member 8, mitochondrial	ABCB8_HUMAN	Q9NUT2	Q9NUT2	0.935048	0.155693	0.692241	1.8353
AKR1D1	Aldo-keto reductase family 1 member D1	AK1D1_HUMAN	P51857	P51857	1.3581	0.0757881	0.692129	2.54401
BBS7	Bardet-Biedl syndrome 7 protein	BBS7_HUMAN	Q8IWZ6	Q8IWZ6	1.89433	0.029885	0.6906	3.5046
MRPL53	39S ribosomal protein L53, mitochondrial	RM53_HUMAN	Q96EL3	Q96EL3	0.628217	0.278627	0.688878	1.31863
TSPAN3	Tetraspanin-3	TSN3_HUMAN	O60637	O60637	3.21853	0.004864	0.688832	6.55257
HDGF;HDGFL2;HDGFL3;PSIP1	PC4 and SFRS1-interacting protein	HDGF_HUMAN;HDGR2_HUMAN;HDGR3_HUMAN;PSIP1_HUMAN	O75475;P51858;Q7Z4V5;Q9Y3E1	O75475;P51858;Q7Z4V5;Q9Y3E1	0.31387	0.522912	0.688133	0.743196
HKDC1	Hexokinase HKDC1	HKDC1_HUMAN	Q2TB90	Q2TB90	0.917337	0.160659	0.686663	1.80587
UBAC2	Ubiquitin-associated domain-containing protein 2	UBAC2_HUMAN	Q8NBM4	Q8NBM4	0.878063	0.172313	0.686312	1.74052
SNX7	Sorting nexin-7	SNX7_HUMAN	Q9UNH6	Q9UNH6	1.33085	0.0787295	0.685265	2.49756
IMPACT	Protein IMPACT	IMPCT_HUMAN	Q9P2X3	Q9P2X3	0.96874	0.145883	0.685226	1.89127
C11orf16	Uncharacterized protein C11orf16	CK016_HUMAN	Q9NQ32	Q9NQ32	1.64138	0.04484	0.684477	3.03887
INTS7	Integrator complex subunit 7	INT7_HUMAN	Q9NVH2	Q9NVH2	0.207005	0.654318	0.683546	0.521253
HSP90AA1;HSP90AB1	Heat shock protein HSP 90-alpha	HS90A_HUMAN;HS90B_HUMAN	P07900;P08238	P07900;P08238	2.96997	0.00639521	0.682445	5.88056
NDE1;NDEL1	Nuclear distribution protein nudE-like 1	NDE1_HUMAN;NDEL1_HUMAN	Q9GZM8;Q9NXR1	Q9GZM8;Q9NXR1	0.793436	0.202631	0.681981	1.59915
PON1	Serum paraoxonase/arylesterase 1	PON1_HUMAN	P27169	P27169	0.650066	0.266762	0.679883	1.35623
CRYZ	Quinone oxidoreductase	QOR_HUMAN	Q08257	Q08257	5.9066	0	0.679819	19.3326
CCDC151	Coiled-coil domain-containing protein 151	CC151_HUMAN	A5D8V7	A5D8V7	1.42677	0.0668571	0.679332	2.66187
MYCBP	c-Myc-binding protein	MYCBP_HUMAN	Q99417	Q99417	3.13772	0.00528889	0.679049	6.32793
TRAF3IP1	TRAF3-interacting protein 1	MIPT3_HUMAN	Q8TDR0	Q8TDR0	1.594	0.0488354	0.67793	2.95437
GOT2	Aspartate aminotransferase, mitochondrial	AATM_HUMAN	P00505	P00505	2.53703	0.0120078	0.677781	4.83217
EZR	Ezrin	EZRI_HUMAN	P15311	P15311	2.25009	0.0182043	0.676402	4.21015
DNAJB6	DnaJ homolog subfamily B member 6	DNJB6_HUMAN	O75190;Q8WWF6	O75190	1.5029	0.0580118	0.675457	2.79397
ACADM	Medium-chain specific acyl-CoA dehydrogenase, mitochondrial	ACADM_HUMAN	P11310	P11310	2.44593	0.013363	0.675351	4.62897
SMAP2	Stromal membrane-associated protein 2	SMAP2_HUMAN	Q8WU79	Q8WU79	1.39812	0.0698914	0.674629	2.61255
VPS13A	Vacuolar protein sorting-associated protein 13A	VP13A_HUMAN	Q96RL7	Q96RL7	2.47209	0.0126737	0.674166	4.68675
C2CD3	C2 domain-containing protein 3	C2CD3_HUMAN	Q4AC94	Q4AC94	1.05203	0.12414	0.672458	2.02962
NANS	Sialic acid synthase	SIAS_HUMAN	Q9NR45	Q9NR45	3.96785	0.00190826	0.669023	8.96388
BTD	Biotinidase	BTD_HUMAN	P43251	P43251	0.633274	0.275594	0.666806	1.32735
COL15A1	Collagen alpha-1(XV) chain	COFA1_HUMAN	P39059	P39059	0.685498	0.246783	0.666691	1.41683
COQ8B	Atypical kinase COQ8B, mitochondrial	COQ8B_HUMAN	Q96D53	Q96D53	0.837311	0.187235	0.666573	1.67257
GCLM	Glutamate--cysteine ligase regulatory subunit	GSH0_HUMAN	P48507	P48507	1.61754	0.0473118	0.665723	2.99626
HSP90AA1;HSP90AA2P;HSP90AB1	Heat shock protein HSP 90-alpha	HS902_HUMAN;HS90A_HUMAN;HS90B_HUMAN	P07900;P08238;Q14568;Q58FF8	P07900;P08238;Q14568	4.13768	0.00165217	0.66567	9.60542
TRA2A	Transformer-2 protein homolog alpha	TRA2A_HUMAN	Q13595	Q13595	2.49243	0.0125527	0.663935	4.732
CEP162	Centrosomal protein of 162 kDa	CE162_HUMAN	Q5TB80	Q5TB80	1.48437	0.0601837	0.663557	2.76168
TP53BP1	TP53-binding protein 1	TP53B_HUMAN	Q12888	Q12888	3.14644	0.00513433	0.66306	6.35186
CAND2	Cullin-associated NEDD8-dissociated protein 2	CAND2_HUMAN	O75155	O75155	0.553018	0.318578	0.663003	1.18755
ZNF638	Zinc finger protein 638	ZN638_HUMAN	Q14966	Q14966	0.704578	0.239029	0.66259	1.44928
PCYT2	Ethanolamine-phosphate cytidylyltransferase	PCY2_HUMAN	Q99447	Q99447	2.67906	0.0101729	0.66225	5.16044
URB1	Nucleolar pre-ribosomal-associated protein 1	NPA1P_HUMAN	O60287	O60287	0.323372	0.513733	0.661883	0.762016
ATP5IF1	ATPase inhibitor, mitochondrial	ATIF1_HUMAN	Q9UII2	Q9UII2	2.03106	0.0251624	0.661616	3.76808
GALM	Aldose 1-epimerase	GALM_HUMAN	Q96C23	Q96C23	3.23432	0.00463934	0.660702	6.59717
HYDIN	Hydrocephalus-inducing protein homolog	HYDIN_HUMAN	Q4G0P3	Q4G0P3	0.73567	0.224807	0.660544	1.50194
AKAP17A	A-kinase anchor protein 17A	AK17A_HUMAN	Q02040	Q02040	0.738868	0.223936	0.660131	1.50735
ACACA	Acetyl-CoA carboxylase 1	ACACA_HUMAN	Q13085	Q13085	0.816571	0.194884	0.658417	1.6379
QSOX2	Sulfhydryl oxidase 2	QSOX2_HUMAN	Q6ZRP7	Q6ZRP7	1.69317	0.0413149	0.65808	3.13215
POLR2G	DNA-directed RNA polymerase II subunit RPB7	RPB7_HUMAN	P62487	P62487	1.01082	0.13391	0.656375	1.96114
CCDC88C	Protein Daple	DAPLE_HUMAN	Q9P219	Q9P219	3.00973	0.00621086	0.653732	5.98435
TMEM63A	CSC1-like protein 1	CSCL1_HUMAN	O94886	O94886	1.87186	0.0310683	0.653344	3.46216
CTH	Cystathionine gamma-lyase	CGL_HUMAN	P32929	P32929	1.20054	0.0956462	0.652583	2.27748
KLC1;KLC4	Kinesin light chain 1	KLC1_HUMAN;KLC4_HUMAN	Q07866;Q9NSK0	Q07866;Q9NSK0	0.314492	0.522822	0.65252	0.744433
QTRT2	Queuine tRNA-ribosyltransferase accessory subunit 2	QTRT2_HUMAN	Q9H974	Q9H974	0.399574	0.436631	0.652262	0.90878
WDR47	WD repeat-containing protein 47	WDR47_HUMAN	O94967	O94967	3.00195	0.0061519	0.652194	5.96393
HNRNPF	Heterogeneous nuclear ribonucleoprotein F	HNRPF_HUMAN	P52597	P52597	2.1526	0.0209275	0.652064	4.01015
FAM160B1	Protein FAM160B1	F16B1_HUMAN	Q5W0V3	Q5W0V3	0.433248	0.405835	0.649029	0.971613
POLR2D	DNA-directed RNA polymerase II subunit RPB4	RPB4_HUMAN	O15514	O15514	0.761044	0.21536	0.648988	1.54473
TUBB;TUBB3;TUBB4B	Tubulin beta chain	TBB3_HUMAN;TBB4B_HUMAN;TBB5_HUMAN	P07437;P68371;Q13509	P07437;P68371;Q13509	2.02414	0.0252415	0.648084	3.75452
BBS2	Bardet-Biedl syndrome 2 protein	BBS2_HUMAN	Q9BXC9	Q9BXC9	2.6707	0.0101754	0.64674	5.14073
CEP135	Centrosomal protein of 135 kDa	CP135_HUMAN	Q66GS9	Q66GS9	2.19207	0.0198904	0.646729	4.09048
SLC25A24	Calcium-binding mitochondrial carrier protein SCaMC-1	SCMC1_HUMAN	Q6NUK1	Q6NUK1	2.93207	0.00754155	0.645735	5.78286
HSPB11	Intraflagellar transport protein 25 homolog	IFT25_HUMAN	Q9Y547	Q9Y547	1.04454	0.125816	0.644832	2.01718
FAM92B	Protein FAM92B	FA92B_HUMAN	Q6ZTR7	Q6ZTR7	3.01192	0.00627097	0.643501	5.99011
KIAA1211L	Uncharacterized protein KIAA1211-like	K121L_HUMAN	Q6NV74	Q6NV74	2.12762	0.0216368	0.64306	3.95975
GLT8D1	Glycosyltransferase 8 domain-containing protein 1	GL8D1_HUMAN	Q68CQ7	Q68CQ7	1.34529	0.0767215	0.641732	2.52216
SIGIRR	Single Ig IL-1-related receptor	SIGIR_HUMAN	Q6IA17	Q6IA17	3.01482	0.00616883	0.64156	5.99772
GRPEL1	GrpE protein homolog 1, mitochondrial	GRPE1_HUMAN	Q9HAV7	Q9HAV7	2.67338	0.0102203	0.641036	5.14704
ALDH5A1	Succinate-semialdehyde dehydrogenase, mitochondrial	SSDH_HUMAN	P51649	P51649	2.4988	0.0124199	0.64078	4.74621
HBB	Hemoglobin subunit beta	HBB_HUMAN	P68871	P68871	0.270538	0.575129	0.640147	0.655647
MTCH2	Mitochondrial carrier homolog 2	MTCH2_HUMAN	Q9Y6C9	Q9Y6C9	2.38778	0.01489	0.639999	4.50212
TUFM	Elongation factor Tu, mitochondrial	EFTU_HUMAN	P49411	P49411	3.22337	0.004583	0.639726	6.56622
OCC1	Overexpressed in colon carcinoma 1 protein	OCC1_HUMAN	Q8TAD7	Q8TAD7	0.560391	0.314861	0.63936	1.20053
MYEF2	Myelin expression factor 2	MYEF2_HUMAN	Q9P2K5	Q9P2K5	4.28367	0.0011	0.639105	10.1894
PCM1	Pericentriolar material 1 protein	PCM1_HUMAN	Q15154	Q15154	2.98389	0.00623853	0.638061	5.91673
MIPEP	Mitochondrial intermediate peptidase	MIPEP_HUMAN	Q99797	Q99797	2.10001	0.0225194	0.638043	3.90444
IFT80	Intraflagellar transport protein 80 homolog	IFT80_HUMAN	Q9P2H3	Q9P2H3	3.84902	0.00262295	0.637341	8.53776
PDE4DIP	Myomegalin	MYOME_HUMAN	Q5VU43	Q5VU43	3.19948	0.00476863	0.635863	6.49907
BNIP1	Vesicle transport protein SEC20	SEC20_HUMAN	Q12981	Q12981	0.656036	0.263264	0.635751	1.36647
NT5DC1	5'-nucleotidase domain-containing protein 1	NT5D1_HUMAN	Q5TFE4	Q5TFE4	4.22596	0.000977778	0.633426	9.9548
TTC9	Tetratricopeptide repeat protein 9A	TTC9A_HUMAN	Q92623	Q92623	1.9141	0.0291134	0.633184	3.54216
VASN	Vasorin	VASN_HUMAN	Q6EMK4	Q6EMK4	0.535142	0.330843	0.631762	1.15595
SPATA6L	Spermatogenesis associated 6-like protein	SPA6L_HUMAN	Q8N4H0	Q8N4H0	1.73521	0.0380516	0.631065	3.20863
DHX40	Probable ATP-dependent RNA helicase DHX40	DHX40_HUMAN	Q8IX18	Q8IX18	0.779426	0.208785	0.630787	1.57564
VPS39	Vam6/Vps39-like protein	VPS39_HUMAN	Q96JC1	Q96JC1	1.29748	0.0822146	0.630513	2.44089
CAST	Calpastatin	ICAL_HUMAN	P20810	P20810	4.22998	0.000988764	0.630071	9.97098
ATP5MD	ATP synthase membrane subunit DAPIT, mitochondrial	ATPMD_HUMAN	Q96IX5	Q96IX5	1.4873	0.0595854	0.629896	2.76677
TMEM68	Transmembrane protein 68	TMM68_HUMAN	Q96MH6	Q96MH6	3.4911	0.00324022	0.627182	7.3576
NUDT5	ADP-sugar pyrophosphatase	NUDT5_HUMAN	Q9UKK9	Q9UKK9	1.22591	0.0920793	0.626992	2.32009
HSBP1	Heat shock factor-binding protein 1	HSBP1_HUMAN	O75506	O75506	2.18384	0.0198753	0.626507	4.07365
CFAP20	Cilia- and flagella-associated protein 20	CFA20_HUMAN	Q9Y6A4	Q9Y6A4	1.74985	0.0370876	0.626047	3.23542
WDR13	WD repeat-containing protein 13	WDR13_HUMAN	Q9H1Z4	Q9H1Z4	2.11388	0.0220837	0.625986	3.93217
ATP6V0D1	V-type proton ATPase subunit d 1	VA0D1_HUMAN	P61421	P61421	3.12133	0.00517391	0.625209	6.28312
IRAK1BP1	Interleukin-1 receptor-associated kinase 1-binding protein 1	IKBP1_HUMAN	Q5VVH5	Q5VVH5	0.665936	0.257889	0.624813	1.38343
TUBB;TUBB2A;TUBB2B;TUBB4B	Tubulin beta chain	TBB2A_HUMAN;TBB2B_HUMAN;TBB4B_HUMAN;TBB5_HUMAN	A6NNZ2;P07437;P68371;Q13885;Q3ZCM7;Q9BVA1;Q9H4B7	P07437;P68371;Q13885;Q9BVA1	1.82546	0.0332883	0.624415	3.37519
MT-ATP6	ATP synthase subunit a	ATP6_HUMAN	P00846	P00846	0.601347	0.291982	0.62406	1.27211
UBL5	Ubiquitin-like protein 5	UBL5_HUMAN	Q9BZL1	Q9BZL1	0.419063	0.417872	0.623238	0.945278
TMF1	TATA element modulatory factor	TMF1_HUMAN	P82094	P82094	0.692143	0.24421	0.623176	1.42814
KPNA3	Importin subunit alpha-4	IMA4_HUMAN	O00505	O00505	0.62982	0.277747	0.622878	1.3214
PIN1	Peptidyl-prolyl cis-trans isomerase NIMA-interacting 1	PIN1_HUMAN	Q13526	Q13526	3.10672	0.0051	0.62236	6.24336
ATAD3A;ATAD3B	ATPase family AAA domain-containing protein 3B	ATD3A_HUMAN;ATD3B_HUMAN	Q5T9A4;Q9NVI7	Q5T9A4;Q9NVI7	3.16697	0.00511877	0.621423	6.40853
TUBB;TUBB4A;TUBB4B	Tubulin beta-4A chain	TBB4A_HUMAN;TBB4B_HUMAN;TBB5_HUMAN	P04350;P07437;P68371	P04350;P07437;P68371	2.63071	0.0110886	0.620929	5.04707
TMEM30A;TMEM30B	Cell cycle control protein 50B	CC50A_HUMAN;CC50B_HUMAN	Q3MIR4;Q9NV96	Q3MIR4;Q9NV96	0.425642	0.412292	0.620222	0.957516
PLXNB1	Plexin-B1	PLXB1_HUMAN	O43157	O43157	0.630389	0.277633	0.620205	1.32238
DYNLL1	Dynein light chain 1, cytoplasmic	DYL1_HUMAN	P63167;Q96FJ2	P63167	1.64164	0.0448768	0.620124	3.03933
CEP164	Centrosomal protein of 164 kDa	CE164_HUMAN	Q9UPV0	Q9UPV0	2.21297	0.0192434	0.618382	4.13335
MIEN1	Migration and invasion enhancer 1	MIEN1_HUMAN	Q9BRT3	Q9BRT3	0.474454	0.375591	0.616551	1.04711
SPART	Spartin	SPART_HUMAN	Q8N0X7	Q8N0X7	1.50562	0.0578932	0.616319	2.79873
CDHR3	Cadherin-related family member 3	CDHR3_HUMAN	Q6ZTQ4	Q6ZTQ4	3.03678	0.0059541	0.616018	6.05574
RPGRIP1L	Protein fantom	FTM_HUMAN	Q68CZ1	Q68CZ1	1.04021	0.126943	0.615678	2.00998
CFAP299	Cilia- and flagella-associated protein 299	CF299_HUMAN	Q6V702	Q6V702	1.89082	0.0297896	0.613528	3.49797
FSD1L	FSD1-like protein	FSD1L_HUMAN	Q9BXM9	Q9BXM9	1.07878	0.118337	0.6126	2.07412
ABHD10	Mycophenolic acid acyl-glucuronide esterase, mitochondrial	ABHDA_HUMAN	Q9NUJ1	Q9NUJ1	3.28793	0.00413675	0.612232	6.75046
HMGN5	High mobility group nucleosome-binding domain-containing protein 5	HMGN5_HUMAN	P82970	P82970	2.90553	0.00755056	0.611058	5.71517
MRPL4	39S ribosomal protein L4, mitochondrial	RM04_HUMAN	Q9BYD3	Q9BYD3	1.00549	0.135448	0.60937	1.95229
LRRC49	Leucine-rich repeat-containing protein 49	LRC49_HUMAN	Q8IUZ0	Q8IUZ0	0.813797	0.19579	0.608898	1.63326
BAG3	BAG family molecular chaperone regulator 3	BAG3_HUMAN	O95817	O95817	0.775142	0.21012	0.608845	1.56844
SUGT1	Protein SGT1 homolog	SGT1_HUMAN	Q9Y2Z0	Q9Y2Z0	4.06484	0.00153535	0.607103	9.32544
CCZ1;CCZ1B	Vacuolar fusion protein CCZ1 homolog B	CCZ1B_HUMAN;CCZ1_HUMAN	P86790;P86791	P86790;P86791	0.894909	0.166761	0.605118	1.76856
TCTN2	Tectonic-2	TECT2_HUMAN	Q96GX1	Q96GX1	1.55433	0.0525788	0.604775	2.88419
EXD2	Exonuclease 3'-5' domain-containing protein 2	EXD2_HUMAN	Q9NVH0	Q9NVH0	0.685622	0.246738	0.604356	1.41704
LRRC45	Leucine-rich repeat-containing protein 45	LRC45_HUMAN	Q96CN5	Q96CN5	1.95267	0.0278208	0.604338	3.61594
DDX17;DDX3X;DDX5	ATP-dependent RNA helicase DDX3X	DDX17_HUMAN;DDX3X_HUMAN;DDX5_HUMAN	O00571;O15523;P17844;Q92841	O00571;P17844;Q92841	2.05495	0.0240337	0.604169	3.81504
LRRFIP1;LRRFIP2	Leucine-rich repeat flightless-interacting protein 1	LRRF1_HUMAN;LRRF2_HUMAN	Q32MZ4;Q9Y608	Q32MZ4;Q9Y608	0.698106	0.241241	0.604028	1.43829
STK11IP	Serine/threonine-protein kinase 11-interacting protein	S11IP_HUMAN	Q8N1F8	Q8N1F8	2.57301	0.0118793	0.602746	4.91398
EEF1E1	Eukaryotic translation elongation factor 1 epsilon-1	MCA3_HUMAN	O43324	O43324	1.56307	0.0517935	0.602726	2.89961
SCAF4	SR-related and CTD-associated factor 4	SCAF4_HUMAN	O95104	O95104	1.92124	0.0287442	0.602568	3.55577
AMZ2	Archaemetzincin-2	AMZ2_HUMAN	Q86W34	Q86W34	0.565827	0.312428	0.602275	1.21008
USE1	Vesicle transport protein USE1	USE1_HUMAN	Q9NZ43	Q9NZ43	0.875607	0.173217	0.602155	1.73643
KRT85	Keratin, type II cuticular Hb5	KRT85_HUMAN	P78386	P78386	0.106406	0.804667	0.601061	0.288463
MFN1;MFN2	Mitofusin-2	MFN1_HUMAN;MFN2_HUMAN	O95140;Q8IWA4	O95140;Q8IWA4	0.682777	0.248173	0.600741	1.41219
DNAJC30	DnaJ homolog subfamily C member 30, mitochondrial	DJC30_HUMAN	Q96LL9	Q96LL9	0.624909	0.28028	0.599736	1.31292
LGALS4	Galectin-4	LEG4_HUMAN	P56470	P56470	0.437669	0.402526	0.599569	0.979781
ABR;BCR	Breakpoint cluster region protein	ABR_HUMAN;BCR_HUMAN	P11274;Q12979	P11274;Q12979	1.15782	0.1037	0.598503	2.20593
TUBB2A;TUBB4B	Tubulin beta-4B chain	TBB2A_HUMAN;TBB4B_HUMAN	P68371;Q13885;Q9BVA1	P68371;Q13885	0.0935943	0.826398	0.597546	0.256503
ACADS	Short-chain specific acyl-CoA dehydrogenase, mitochondrial	ACADS_HUMAN	P16219	P16219	3.47782	0.00340984	0.59666	7.31658
RHBDD2	Rhomboid domain-containing protein 2	RHBD2_HUMAN	Q6NTF9	Q6NTF9	1.07581	0.119226	0.595986	2.06918
METAP2	Methionine aminopeptidase 2	MAP2_HUMAN	P50579	P50579	0.477948	0.372503	0.595441	1.05345
IFT43	Intraflagellar transport protein 43 homolog	IFT43_HUMAN	Q96FT9	Q96FT9	0.746425	0.221454	0.594983	1.5201
ACTN2	Alpha-actinin-2	ACTN2_HUMAN	P35609	P35609	0.322709	0.514402	0.59453	0.760708
CFAP410	Cilia- and flagella-associated protein 410	CF410_HUMAN	O43822	O43822	2.57441	0.0119032	0.593335	4.91718
RAVER1	Ribonucleoprotein PTB-binding 1	RAVR1_HUMAN	Q8IY67	Q8IY67	4.10517	0.0016	0.593222	9.47956
SLC3A2	4F2 cell-surface antigen heavy chain	4F2_HUMAN	P08195	P08195	0.449583	0.39404	0.593145	1.00171
ALMS1	Alstrom syndrome protein 1	ALMS1_HUMAN	Q8TCU4	Q8TCU4	0.440283	0.400993	0.592117	0.984605
ANKRD65	Ankyrin repeat domain-containing protein 65	ANR65_HUMAN	E5RJM6	E5RJM6	2.17904	0.0201027	0.591572	4.06387
RAB4A	Ras-related protein Rab-4A	RAB4A_HUMAN	P20338	P20338	2.74782	0.0088171	0.59142	5.32464
GBE1	1,4-alpha-glucan-branching enzyme	GLGB_HUMAN	Q04446	Q04446	6.27642	0	0.591175	22.3192
CFAP74	Cilia- and flagella-associated protein 74	CFA74_HUMAN	Q9C0B2	Q9C0B2	1.65899	0.0435777	0.588864	3.07048
RIN1	Ras and Rab interactor 1	RIN1_HUMAN	Q13671	Q13671	2.50238	0.0124658	0.588854	4.75424
SPEF1	Sperm flagellar protein 1	SPEF1_HUMAN	Q9Y4P9	Q9Y4P9	0.58533	0.301184	0.588335	1.24422
B4GALT5	Beta-1,4-galactosyltransferase 5	B4GT5_HUMAN	O43286	O43286	0.822184	0.19258	0.587837	1.64729
TUBA4A;TUBAL3	Tubulin alpha chain-like 3	TBA4A_HUMAN;TBAL3_HUMAN	A6NHL2;P0DPH7;P0DPH8;P68363;P68366;Q71U36;Q9BQE3;Q9NY65	A6NHL2;P68366	1.49823	0.0583588	0.586857	2.78583
TFIP11	Tuftelin-interacting protein 11	TFP11_HUMAN	Q9UBB9	Q9UBB9	0.346635	0.488582	0.58668	0.807573
TUBA4A	Tubulin alpha-4A chain	TBA4A_HUMAN	P0DPH7;P0DPH8;P68363;P68366;Q6PEY2;Q71U36;Q9BQE3;Q9NY65	P68366	2.21232	0.0192778	0.586439	4.13203
AHSA1	Activator of 90 kDa heat shock protein ATPase homolog 1	AHSA1_HUMAN	O95433	O95433	3.37323	0.00415459	0.585864	7.0002
VIRMA	Protein virilizer homolog	VIR_HUMAN	Q69YN4	Q69YN4	0.532532	0.333019	0.585658	1.15132
ENY2	Transcription and mRNA export factor ENY2	ENY2_HUMAN	Q9NPA8	Q9NPA8	0.442033	0.400385	0.585577	0.98783
TBC1D1	TBC1 domain family member 1	TBCD1_HUMAN	Q86TI0	Q86TI0	1.4935	0.0589211	0.585225	2.77757
NR2F2	COUP transcription factor 2	COT2_HUMAN	P24468	P24468	0.519626	0.34135	0.585169	1.12836
TPP1	Tripeptidyl-peptidase 1	TPP1_HUMAN	O14773	O14773	2.72221	0.0091455	0.584176	5.26307
DNAJA1	DnaJ homolog subfamily A member 1	DNJA1_HUMAN	P31689	P31689	3.35541	0.00407583	0.582617	6.94742
PTGES3	Prostaglandin E synthase 3	TEBP_HUMAN	Q15185	Q15185	1.19432	0.0966071	0.582607	2.26705
HEATR3	HEAT repeat-containing protein 3	HEAT3_HUMAN	Q7Z4Q2	Q7Z4Q2	1.97424	0.027232	0.582168	3.65749
MISP	Mitotic interactor and substrate of PLK1	MISP_HUMAN	Q8IVT2	Q8IVT2	1.24789	0.0887073	0.581148	2.3571
SPTB;SPTBN1	Spectrin beta chain, erythrocytic	SPTB1_HUMAN;SPTB2_HUMAN	P11277;Q01082	P11277;Q01082	2.41328	0.0141703	0.58106	4.55748
FAM166B	Protein FAM166B	F166B_HUMAN	A8MTA8	A8MTA8	0.588091	0.299271	0.58081	1.24904
AKAP9	A-kinase anchor protein 9	AKAP9_HUMAN	Q99996	Q99996	2.8535	0.00798945	0.579967	5.58413
UEVLD	Ubiquitin-conjugating enzyme E2 variant 3	UEVLD_HUMAN	Q8IX04	Q8IX04	1.26812	0.086665	0.579909	2.39122
CFAP58	Cilia- and flagella-associated protein 58	CFA58_HUMAN	Q5T655	Q5T655	1.60626	0.0476712	0.579634	2.97616
UNC93B1	Protein unc-93 homolog B1	UN93B_HUMAN	Q9H1C4	Q9H1C4	0.316551	0.521013	0.579093	0.74852
OSBPL8	Oxysterol-binding protein-related protein 8	OSBL8_HUMAN	Q9BZF1	Q9BZF1	2.91669	0.00747727	0.578416	5.74355
CNTRL	Centriolin	CNTRL_HUMAN	Q7Z7A1	Q7Z7A1	1.70348	0.0408606	0.578007	3.15085
MMAB	Corrinoid adenosyltransferase	MMAB_HUMAN	Q96EY8	Q96EY8	3.77469	0.00275758	0.575215	8.28023
CAPN5	Calpain-5	CAN5_HUMAN	O15484	O15484	0.444787	0.397816	0.57468	0.992899
CBY1	Protein chibby homolog 1	CBY1_HUMAN	Q9Y3M2	Q9Y3M2	0.982263	0.141995	0.574301	1.91372
CCDC96	Coiled-coil domain-containing protein 96	CCD96_HUMAN	Q2M329	Q2M329	0.4505	0.393289	0.574175	1.0034
OFD1	Oral-facial-digital syndrome 1 protein	OFD1_HUMAN	O75665	O75665	0.613265	0.285877	0.573236	1.29279
CRYGA;CRYGB;CRYGC	Gamma-crystallin C	CRGA_HUMAN;CRGB_HUMAN;CRGC_HUMAN	P07315;P07316;P11844	P07315;P07316;P11844	0.138749	0.749636	0.5732	0.36656
NADK2	NAD kinase 2, mitochondrial	NAKD2_HUMAN	Q4G0N4	Q4G0N4	2.86563	0.00818378	0.571984	5.61448
KIF1A	Kinesin-like protein KIF1A	KIF1A_HUMAN	Q12756	Q12756	0.306942	0.53005	0.57175	0.729393
ACAD10	Acyl-CoA dehydrogenase family member 10	ACD10_HUMAN	Q6JQN1	Q6JQN1	0.830873	0.188927	0.571414	1.66181
HSPD1	60 kDa heat shock protein, mitochondrial	CH60_HUMAN	P10809	P10809	2.64686	0.0108255	0.570231	5.08474
METTL7A	Methyltransferase-like protein 7A	MET7A_HUMAN	Q9H8H3	Q9H8H3	2.4669	0.0128336	0.569846	4.67527
SLC12A2	Solute carrier family 12 member 2	S12A2_HUMAN	P55011	P55011	0.433823	0.405412	0.569133	0.972676
RMDN3	Regulator of microtubule dynamics protein 3	RMD3_HUMAN	Q96TC7	Q96TC7	2.49805	0.0124771	0.568918	4.74456
HBA2	Hemoglobin subunit alpha	HBA_HUMAN	P69905	P69905	0.378142	0.457706	0.568541	0.86819
RIDA	2-iminobutanoate/2-iminopropanoate deaminase	RIDA_HUMAN	P52758	P52758	0.867542	0.175907	0.568319	1.72299
NUCB2	Nucleobindin-2	NUCB2_HUMAN	P80303	P80303	3.14263	0.00530855	0.568178	6.3414
SHOC2	Leucine-rich repeat protein SHOC-2	SHOC2_HUMAN	Q9UQ13	Q9UQ13	0.730674	0.226947	0.568171	1.4935
FKBP5	Peptidyl-prolyl cis-trans isomerase FKBP5	FKBP5_HUMAN	Q13451	Q13451	2.40429	0.0144917	0.568151	4.53793
POLR1D	DNA-directed RNA polymerases I and III subunit RPAC2	RPAC2_HUMAN	P0DPB6	P0DPB6	0.509686	0.348229	0.567884	1.1106
CHTOP	Chromatin target of PRMT1 protein	CHTOP_HUMAN	Q9Y3Y2	Q9Y3Y2	0.738001	0.224213	0.566027	1.50588
WDR66	Cilia- and flagella-associated protein 251	CF251_HUMAN	Q8TBY9	Q8TBY9	0.46875	0.37999	0.564965	1.03674
LXN	Latexin	LXN_HUMAN	Q9BS40	Q9BS40	2.38634	0.0148412	0.564726	4.49901
CCDC40	Coiled-coil domain-containing protein 40	CCD40_HUMAN	Q4G0X9	Q4G0X9	1.91332	0.0290524	0.562929	3.54067
ATP2C1	Calcium-transporting ATPase type 2C member 1	AT2C1_HUMAN	P98194	P98194	0.775381	0.210285	0.561461	1.56885
PPP1CA;PPP1CB	Serine/threonine-protein phosphatase PP1-alpha catalytic subunit	PP1A_HUMAN;PP1B_HUMAN	P62136;P62140	P62136;P62140	1.09112	0.116117	0.560986	2.09466
PDXP	Pyridoxal phosphate phosphatase	PLPP_HUMAN	Q96GD0	Q96GD0	1.47874	0.0607415	0.559982	2.75187
CEP131	Centrosomal protein of 131 kDa	CP131_HUMAN	Q9UPN4	Q9UPN4	1.67559	0.0423486	0.559412	3.10038
BBS1	Bardet-Biedl syndrome 1 protein	BBS1_HUMAN	Q8NFJ9	Q8NFJ9	1.59399	0.0487968	0.558615	2.95435
WARS2	Tryptophan--tRNA ligase, mitochondrial	SYWM_HUMAN	Q9UGM6	Q9UGM6	1.68034	0.0419813	0.557695	3.10896
ZC2HC1A	Zinc finger C2HC domain-containing protein 1A	ZC21A_HUMAN	Q96GY0	Q96GY0	2.52854	0.0124101	0.557412	4.81301
TULP3	Tubby-related protein 3	TULP3_HUMAN	O75386	O75386	1.03456	0.128424	0.557396	2.00059
PYCR3	Pyrroline-5-carboxylate reductase 3	P5CR3_HUMAN	Q53H96	Q53H96	2.59427	0.0116497	0.55713	4.96274
ANXA11;ANXA13	Annexin A13	ANX11_HUMAN;ANX13_HUMAN	P27216;P50995	P27216;P50995	2.04868	0.0244556	0.554659	3.80268
LYZ	Lysozyme C	LYSC_HUMAN	P61626	P61626	0.445138	0.3977	0.55409	0.993546
POC1A	POC1 centriolar protein homolog A	POC1A_HUMAN	Q8NBT0	Q8NBT0	0.455311	0.389379	0.553996	1.01221
MLYCD	Malonyl-CoA decarboxylase, mitochondrial	DCMC_HUMAN	O95822	O95822	1.61664	0.0473543	0.553289	2.99466
MNS1	Meiosis-specific nuclear structural protein 1	MNS1_HUMAN	Q8NEH6	Q8NEH6	1.0038	0.135954	0.552385	1.94948
COX6C	Cytochrome c oxidase subunit 6C	COX6C_HUMAN	P09669	P09669	1.8481	0.0322176	0.552051	3.4175
HSPA8	Heat shock cognate 71 kDa protein	HSP7C_HUMAN	P11142	P11142	5.76167	0.00338462	0.551644	18.2716
ACO2	Aconitate hydratase, mitochondrial	ACON_HUMAN	Q99798	Q99798	2.96744	0.00655522	0.551291	5.87397
TCIRG1	V-type proton ATPase 116 kDa subunit a isoform 3	VPP3_HUMAN	Q13488	Q13488	1.74029	0.0376622	0.549493	3.21792
NCALD	Neurocalcin-delta	NCALD_HUMAN	P61601	P61601	2.90491	0.00752941	0.549259	5.71357
CACYBP	Calcyclin-binding protein	CYBP_HUMAN	Q9HB71	Q9HB71	2.86032	0.00807467	0.548897	5.60117
ABHD11	Protein ABHD11	ABHDB_HUMAN	Q8NFV4	Q8NFV4	2.74021	0.00905607	0.548633	5.3063
HBS1L	HBS1-like protein	HBS1L_HUMAN	Q9Y450	Q9Y450	0.944734	0.153297	0.548226	1.85139
DDX5	Probable ATP-dependent RNA helicase DDX5	DDX5_HUMAN	P17844	P17844	2.26427	0.0178803	0.547908	4.2397
FBXL20	F-box/LRR-repeat protein 20	FXL20_HUMAN	Q96IG2	Q96IG2	0.959199	0.148795	0.546055	1.87542
TRAPPC11	Trafficking protein particle complex subunit 11	TPC11_HUMAN	Q7Z392	Q7Z392	0.494299	0.358821	0.545995	1.08298
DNAH6	Dynein heavy chain 6, axonemal	DYH6_HUMAN	Q9C0G6	Q9C0G6	1.874	0.0308911	0.54548	3.46618
NIPSNAP2	Protein NipSnap homolog 2	NIPS2_HUMAN	O75323	O75323	3.03943	0.00597368	0.54547	6.06277
MRPS16	28S ribosomal protein S16, mitochondrial	RT16_HUMAN	Q9Y3D3	Q9Y3D3	0.352882	0.482876	0.545159	0.819686
HSD17B7	3-keto-steroid reductase	DHB7_HUMAN	P56937	P56937	0.502461	0.353441	0.542972	1.09766
GOLT1B	Vesicle transport protein GOT1B	GOT1B_HUMAN	Q9Y3E0	Q9Y3E0	0.884473	0.16993	0.542089	1.75119
MYO6	Unconventional myosin-VI	MYO6_HUMAN	Q9UM54	Q9UM54	3.37666	0.00421569	0.540669	7.01039
HTRA2	Serine protease HTRA2, mitochondrial	HTRA2_HUMAN	O43464;P83110	O43464	2.89555	0.00774515	0.540607	5.68987
EXOC5	Exocyst complex component 5	EXOC5_HUMAN	O00471	O00471	0.360334	0.475832	0.540246	0.834075
RNF123	E3 ubiquitin-protein ligase RNF123	RN123_HUMAN	Q5XPI4	Q5XPI4	0.579776	0.304203	0.539919	1.23452
TTC1	Tetratricopeptide repeat protein 1	TTC1_HUMAN	Q99614	Q99614	0.655569	0.263567	0.539239	1.36567
SERPINB6	Serpin B6	SPB6_HUMAN	P35237	P35237	3.62101	0.00300637	0.538242	7.76886
ANXA7	Annexin A7	ANXA7_HUMAN	P20073	P20073	3.81228	0.00286614	0.538139	8.40962
FHAD1	Forkhead-associated domain-containing protein 1	FHAD1_HUMAN	B1AJZ9	B1AJZ9	1.21141	0.0938132	0.537589	2.29573
LRBA	Lipopolysaccharide-responsive and beige-like anchor protein	LRBA_HUMAN	P50851	P50851	4.59734	0.000846154	0.537297	11.5545
PARS2	Probable proline--tRNA ligase, mitochondrial	SYPM_HUMAN	Q7L3T8	Q7L3T8	1.76501	0.0362507	0.535849	3.26325
SDSL	Serine dehydratase-like	SDSL_HUMAN	Q96GA7	Q96GA7	0.505556	0.351163	0.534321	1.10321
SEC16B	Protein transport protein Sec16B	SC16B_HUMAN	Q96JE7	Q96JE7	0.194504	0.672119	0.534243	0.493813
CYB5R2	NADH-cytochrome b5 reductase 2	NB5R2_HUMAN	Q6BCY4	Q6BCY4	1.03178	0.12869	0.534183	1.99597
TAPT1	Transmembrane anterior posterior transformation protein 1 homolog	TAPT1_HUMAN	Q6NXT6	Q6NXT6	3.5742	0.00284337	0.533809	7.61851
RBM5	RNA-binding protein 5	RBM5_HUMAN	P52756	P52756	0.461547	0.38502	0.533452	1.02361
HSPA2;HSPA8	Heat shock cognate 71 kDa protein	HSP72_HUMAN;HSP7C_HUMAN	P0DMV8;P0DMV9;P11142;P34931;P54652	P11142;P54652	3.77011	0.00271642	0.533055	8.2646
ABCB10	ATP-binding cassette sub-family B member 10, mitochondrial	ABCBA_HUMAN	Q9NRK6	Q9NRK6	2.88911	0.00770248	0.532269	5.67358
CDC42BPB;CDC42BPG	Serine/threonine-protein kinase MRCK gamma	MRCKB_HUMAN;MRCKG_HUMAN	Q6DT37;Q9Y5S2	Q6DT37;Q9Y5S2	1.13156	0.108119	0.531593	2.16208
IARS2	Isoleucine--tRNA ligase, mitochondrial	SYIM_HUMAN	Q9NSE4	Q9NSE4	3.4272	0.00358549	0.531553	7.16202
DNAJB4	DnaJ homolog subfamily B member 4	DNJB4_HUMAN	Q9UDY4	Q9UDY4	1.28047	0.0850627	0.531102	2.41209
NFRKB	Nuclear factor related to kappa-B-binding protein	NFRKB_HUMAN	Q6P4R8	Q6P4R8	0.25617	0.593458	0.530757	0.62593
STAU1	Double-stranded RNA-binding protein Staufen homolog 1	STAU1_HUMAN	O95793	O95793	3.73839	0.00313043	0.529604	8.1569
HS1BP3	HCLS1-binding protein 3	H1BP3_HUMAN	Q53T59	Q53T59	1.09574	0.115017	0.529579	2.10236
TPP2	Tripeptidyl-peptidase 2	TPP2_HUMAN	P29144	P29144	5.21519	0.00176	0.529443	14.7542
GGA1;GGA2	ADP-ribosylation factor-binding protein GGA2	GGA1_HUMAN;GGA2_HUMAN	Q9NZ52;Q9UJY4;Q9UJY5	Q9UJY4;Q9UJY5	1.64617	0.0445625	0.529358	3.04745
MRPL27	39S ribosomal protein L27, mitochondrial	RM27_HUMAN	Q9P0M9	Q9P0M9	0.424803	0.413498	0.528036	0.955957
ABCD3	ATP-binding cassette sub-family D member 3	ABCD3_HUMAN	P28288	P28288	3.70591	0.003	0.527711	8.04791
COX7A2	Cytochrome c oxidase subunit 7A2, mitochondrial	CX7A2_HUMAN	P14406	P14406	1.86474	0.0310649	0.526912	3.44874
TFRC	Transferrin receptor protein 1	TFR1_HUMAN	P02786	P02786	1.15743	0.103777	0.526809	2.20529
DNAH2	Dynein heavy chain 2, axonemal	DYH2_HUMAN	Q9P225	Q9P225	1.05757	0.122499	0.525817	2.03883
MICU1	Calcium uptake protein 1, mitochondrial	MICU1_HUMAN	Q9BPX6	Q9BPX6	2.74688	0.00877541	0.525587	5.32238
FLNC	Filamin-C	FLNC_HUMAN	Q14315	Q14315	0.15926	0.720112	0.524848	0.414367
MRPS7	28S ribosomal protein S7, mitochondrial	RT07_HUMAN	Q9Y2R9	Q9Y2R9	1.55348	0.0527275	0.524404	2.8827
LRWD1	Leucine-rich repeat and WD repeat-containing protein 1	LRWD1_HUMAN	Q9UFC0	Q9UFC0	1.076	0.119098	0.52425	2.0695
EPPK1	Epiplakin	EPIPL_HUMAN	P58107	P58107	4.42087	0.000647059	0.524055	10.7672
CARS2	Probable cysteine--tRNA ligase, mitochondrial	SYCM_HUMAN	Q9HA77	Q9HA77	4.01443	0.00198095	0.52405	9.13596
TRADD	Tumor necrosis factor receptor type 1-associated DEATH domain protein	TRADD_HUMAN	Q15628	Q15628	3.07759	0.00571034	0.523087	6.16469
B3GAT3	Galactosylgalactosylxylosylprotein 3-beta-glucuronosyltransferase 3	B3GA3_HUMAN	O94766	O94766	0.460324	0.385837	0.522849	1.02138
SNX4	Sorting nexin-4	SNX4_HUMAN	O95219	O95219	2.65279	0.0108534	0.522801	5.09863
PLS1	Plastin-1	PLSI_HUMAN	Q14651	Q14651	3.26066	0.00431799	0.521566	6.67215
WFS1	Wolframin	WFS1_HUMAN	O76024	O76024	1.76055	0.0366728	0.521403	3.25506
PRORP	Mitochondrial ribonuclease P catalytic subunit	MRPP3_HUMAN	O15091	O15091	0.671259	0.255649	0.520827	1.39253
PHKA2	Phosphorylase b kinase regulatory subunit alpha, liver isoform	KPB2_HUMAN	P46019	P46019	0.588218	0.299223	0.520696	1.24926
KTN1	Kinectin	KTN1_HUMAN	Q86UP2	Q86UP2	3.58519	0.00289571	0.519344	7.65358
COG1	Conserved oligomeric Golgi complex subunit 1	COG1_HUMAN	A0A087WVI0;Q8WTW3	Q8WTW3	0.414815	0.421802	0.519084	0.937355
CIB1	Calcium and integrin-binding protein 1	CIB1_HUMAN	Q99828	Q99828	2.72569	0.00907407	0.519017	5.27141
CALM1;CALM2;CALM3	Calmodulin-1	CALM1_HUMAN;CALM2_HUMAN;CALM3_HUMAN	P02585;P0DP23;P0DP24;P0DP25;P27482	P0DP23;P0DP24;P0DP25	3.41955	0.00354872	0.518259	7.1389
SCYL2	SCY1-like protein 2	SCYL2_HUMAN	Q6P3W7	Q6P3W7	1.28131	0.0849555	0.517706	2.41352
IDI1	Isopentenyl-diphosphate Delta-isomerase 1	IDI1_HUMAN	Q13907	Q13907	1.14243	0.106953	0.517547	2.18023
DDX20	Probable ATP-dependent RNA helicase DDX20	DDX20_HUMAN	Q9UHI6	Q9UHI6	0.781681	0.207384	0.517329	1.57943
NME9	Thioredoxin domain-containing protein 6	TXND6_HUMAN	Q86XW9	Q86XW9	0.980597	0.142293	0.517205	1.91096
SLC25A4;SLC25A6	ADP/ATP translocase 1	ADT1_HUMAN;ADT3_HUMAN	P12235;P12236	P12235;P12236	1.13609	0.107751	0.517055	2.16964
TCTEX1D4	Tctex1 domain-containing protein 4	TC1D4_HUMAN	Q5JR98	Q5JR98	1.12901	0.108655	0.516989	2.15781
LBR	Delta(14)-sterol reductase LBR	LBR_HUMAN	Q14739	Q14739	1.40818	0.068511	0.515882	2.62984
IFT88	Intraflagellar transport protein 88 homolog	IFT88_HUMAN	Q13099	Q13099	2.71841	0.00922299	0.515711	5.25399
RAB13	Ras-related protein Rab-13	RAB13_HUMAN	P51153	P51153	0.658488	0.26175	0.515542	1.37068
SNAP23	Synaptosomal-associated protein 23	SNP23_HUMAN	O00161	O00161	0.403233	0.433107	0.514845	0.915661
CBFB	Core-binding factor subunit beta	PEBB_HUMAN	Q13951	Q13951	0.276168	0.567407	0.514415	0.667193
CEP170	Centrosomal protein of 170 kDa	CE170_HUMAN	Q5SW79;Q96L14	Q5SW79	1.35599	0.0761447	0.51434	2.54041
STOML2	Stomatin-like protein 2, mitochondrial	STML2_HUMAN	Q9UJZ1	Q9UJZ1	3.05981	0.00588552	0.513859	6.11704
OTUD4	OTU domain-containing protein 4	OTUD4_HUMAN	Q01804	Q01804	1.02152	0.131116	0.512038	1.97893
VDAC2	Voltage-dependent anion-selective channel protein 2	VDAC2_HUMAN	P45880	P45880	2.43585	0.0135782	0.511999	4.60683
PDLIM1	PDZ and LIM domain protein 1	PDLI1_HUMAN	O00151	O00151	2.93844	0.00736782	0.510865	5.79918
CCDC78	Coiled-coil domain-containing protein 78	CCD78_HUMAN	A2IDD5	A2IDD5	1.13834	0.107339	0.510687	2.1734
TUBAL3	Tubulin alpha chain-like 3	TBAL3_HUMAN	A6NHL2	A6NHL2	1.74254	0.0375542	0.510647	3.22203
ACOT9	Acyl-coenzyme A thioesterase 9, mitochondrial	ACOT9_HUMAN	Q9Y305	Q9Y305	2.34363	0.0157367	0.509866	4.40723
MRPS24	28S ribosomal protein S24, mitochondrial	RT24_HUMAN	Q96EL2	Q96EL2	0.555333	0.317293	0.509435	1.19163
RRAS2	Ras-related protein R-Ras2	RRAS2_HUMAN	P62070	P62070	0.863703	0.177114	0.508692	1.7166
KIF2A	Kinesin-like protein KIF2A	KIF2A_HUMAN	O00139	O00139	2.7587	0.00842206	0.507787	5.35097
GATB	Glutamyl-tRNA(Gln) amidotransferase subunit B, mitochondrial	GATB_HUMAN	O75879	O75879	0.400069	0.436448	0.506242	0.909713
KIFAP3	Kinesin-associated protein 3	KIFA3_HUMAN	Q92845	Q92845	0.984457	0.141476	0.50596	1.91737
CHCHD6	MICOS complex subunit MIC25	MIC25_HUMAN	Q9BRQ6	Q9BRQ6	1.49352	0.0589642	0.50367	2.7776
PEX6	Peroxisome assembly factor 2	PEX6_HUMAN	Q13608	Q13608	1.63732	0.0451905	0.503377	3.0316
HSD17B8	Estradiol 17-beta-dehydrogenase 8	DHB8_HUMAN	Q92506	Q92506	2.4862	0.0125189	0.502965	4.71811
CTSH	Pro-cathepsin H	CATH_HUMAN	P09668	P09668	0.546864	0.32272	0.502439	1.17669
UQCC1	Ubiquinol-cytochrome-c reductase complex assembly factor 1	UQCC1_HUMAN	Q9NVA1	Q9NVA1	1.25163	0.0883311	0.502331	2.36339
TUBB;TUBB2A;TUBB2B;TUBB4A;TUBB4B	Tubulin beta-4A chain	TBB2A_HUMAN;TBB2B_HUMAN;TBB4A_HUMAN;TBB4B_HUMAN;TBB5_HUMAN	P04350;P07437;P68371;Q13885;Q9BVA1	P04350;P07437;P68371;Q13885;Q9BVA1	1.60648	0.0477474	0.502083	2.97654
CCDC15	Coiled-coil domain-containing protein 15	CCD15_HUMAN	Q0P6D6	Q0P6D6	0.858639	0.179614	0.499916	1.70815
PPM1B	Protein phosphatase 1B	PPM1B_HUMAN	O75688	O75688	1.77296	0.0358999	0.498732	3.27789
USP11	Ubiquitin carboxyl-terminal hydrolase 11	UBP11_HUMAN	P51784	P51784	1.25701	0.0875958	0.498424	2.37247
SLC25A10	Mitochondrial dicarboxylate carrier	DIC_HUMAN	Q9UBX3	Q9UBX3	2.18876	0.0198857	0.498244	4.08371
PLPP2	Phospholipid phosphatase 2	PLPP2_HUMAN	O43688	O43688	1.34371	0.0768344	0.49772	2.51947
RDH14	Retinol dehydrogenase 14	RDH14_HUMAN	Q9HBH5	Q9HBH5	4.85607	0.00104762	0.497556	12.8056
SLC25A4;SLC25A5;SLC25A6	ADP/ATP translocase 2	ADT1_HUMAN;ADT2_HUMAN;ADT3_HUMAN	P05141;P12235;P12236;Q9H0C2	P05141;P12235;P12236	1.72645	0.0389216	0.496588	3.19264
ENKUR	Enkurin	ENKUR_HUMAN	Q8TC29	Q8TC29	0.84587	0.183923	0.496407	1.68686
DTX3L	E3 ubiquitin-protein ligase DTX3L	DTX3L_HUMAN	Q8TDB6	Q8TDB6	0.262063	0.58668	0.496241	0.638163
CEP290	Centrosomal protein of 290 kDa	CE290_HUMAN	O15078	O15078	1.82907	0.0330793	0.495347	3.38191
CEP128	Centrosomal protein of 128 kDa	CE128_HUMAN	Q6ZU80	Q6ZU80	2.06427	0.0238882	0.494816	3.83345
ZC3H14	Zinc finger CCCH domain-containing protein 14	ZC3HE_HUMAN	Q6PJT7	Q6PJT7	1.38865	0.0713443	0.494721	2.5963
CEP68	Centrosomal protein of 68 kDa	CEP68_HUMAN	Q76N32	Q76N32	1.22627	0.0920601	0.494444	2.32069
SPEF2	Sperm flagellar protein 2	SPEF2_HUMAN	Q9C093	Q9C093	1.55783	0.0522021	0.494362	2.89037
ARAF	Serine/threonine-protein kinase A-Raf	ARAF_HUMAN	P04049;P10398;P15056	P10398	0.5628	0.313432	0.494096	1.20477
ARL6IP1	ADP-ribosylation factor-like protein 6-interacting protein 1	AR6P1_HUMAN	Q15041	Q15041	0.502704	0.353292	0.493547	1.09809
KDM2A	Lysine-specific demethylase 2A	KDM2A_HUMAN	Q9Y2K7	Q9Y2K7	0.218104	0.640557	0.493152	0.545321
CNPY4	Protein canopy homolog 4	CNPY4_HUMAN	Q8N129	Q8N129	0.551301	0.319749	0.490171	1.18453
CLMN	Calmin	CLMN_HUMAN	Q96JQ2	Q96JQ2	3.08333	0.00560839	0.49009	6.18014
YIPF6	Protein YIPF6	YIPF6_HUMAN	Q96EC8	Q96EC8	0.282536	0.559668	0.489046	0.680187
HSP90AB1;HSP90AB2P	Heat shock protein HSP 90-beta	H90B2_HUMAN;HS90B_HUMAN	P08238;Q58FF8	P08238;Q58FF8	0.892428	0.167204	0.487972	1.76444
P4HTM	Transmembrane prolyl 4-hydroxylase	P4HTM_HUMAN	Q9NXG6	Q9NXG6	0.669822	0.256189	0.48688	1.39007
SQOR	Sulfide:quinone oxidoreductase, mitochondrial	SQOR_HUMAN	Q9Y6N5	Q9Y6N5	2.72904	0.00901395	0.486825	5.27945
HSPE1	10 kDa heat shock protein, mitochondrial	CH10_HUMAN	P61604	P61604	1.91107	0.0290939	0.486772	3.53639
DECR1	2,4-dienoyl-CoA reductase, mitochondrial	DECR_HUMAN	Q16698	Q16698	1.67277	0.0425105	0.486608	3.0953
HBB;HBD	Hemoglobin subunit delta	HBB_HUMAN;HBD_HUMAN	P02042;P68871	P02042;P68871	0.193015	0.674169	0.485817	0.490519
IKBKG	NF-kappa-B essential modulator	NEMO_HUMAN	Q9Y6K9	Q9Y6K9	1.12868	0.108676	0.485759	2.15727
INSR	Insulin receptor	INSR_HUMAN	P06213	P06213	1.7105	0.0401818	0.485417	3.1636
TUBB2A;TUBB2B;TUBB4B	Tubulin beta-4B chain	TBB2A_HUMAN;TBB2B_HUMAN;TBB4B_HUMAN	P68371;Q13885;Q9BVA1	P68371;Q13885;Q9BVA1	0.563613	0.313208	0.485276	1.2062
DDX41	Probable ATP-dependent RNA helicase DDX41	DDX41_HUMAN	Q9UJV9	Q9UJV9	1.01049	0.133867	0.485224	1.9606
SRSF3;SRSF7	Serine/arginine-rich splicing factor 3	SRSF3_HUMAN;SRSF7_HUMAN	P84103;Q16629	P84103;Q16629	0.599788	0.292527	0.485107	1.2694
DIS3L2	DIS3-like exonuclease 2	DI3L2_HUMAN	Q8IYB7	Q8IYB7	0.609448	0.287518	0.484982	1.28617
PEX12	Peroxisome assembly protein 12	PEX12_HUMAN	O00623	O00623	0.285571	0.556183	0.484593	0.686358
RNF2	E3 ubiquitin-protein ligase RING2	RING2_HUMAN	Q99496	Q99496	0.796866	0.201791	0.484386	1.6049
HPCAL1;NCALD	Hippocalcin-like protein 1	HPCL1_HUMAN;NCALD_HUMAN	P37235;P61601;P84074	P37235;P61601	1.87396	0.03086	0.482825	3.4661
SMIM20	Small integral membrane protein 20	SIM20_HUMAN	Q8N5G0	Q8N5G0	1.27222	0.0863452	0.482659	2.39815
CLASP2	CLIP-associating protein 2	CLAP2_HUMAN	O75122	O75122	1.80697	0.0336812	0.482212	3.34079
TATDN3	Putative deoxyribonuclease TATDN3	TATD3_HUMAN	Q17R31	Q17R31	0.356238	0.480295	0.481904	0.826174
ECI1	Enoyl-CoA delta isomerase 1, mitochondrial	ECI1_HUMAN	P42126	P42126	1.92011	0.0288152	0.481615	3.5536
SPAG9	C-Jun-amino-terminal kinase-interacting protein 4	JIP4_HUMAN	O60271;Q9UPT6	O60271	1.08065	0.118011	0.48147	2.07723
ATP5MF	ATP synthase subunit f, mitochondrial	ATPK_HUMAN	P56134	P56134	1.00552	0.135515	0.480242	1.95235
ENO2	Gamma-enolase	ENOG_HUMAN	P09104	P09104	2.48347	0.0127286	0.478553	4.71204
RPAP3	RNA polymerase II-associated protein 3	RPAP3_HUMAN	Q9H6T3	Q9H6T3	1.56608	0.0515487	0.478293	2.90492
GNA11	Guanine nucleotide-binding protein subunit alpha-11	GNA11_HUMAN	P29992	P29992	4.26624	0.00103529	0.47805	10.118
PSMD10	26S proteasome non-ATPase regulatory subunit 10	PSD10_HUMAN	O75832	O75832	0.803818	0.198833	0.477989	1.61655
CXorf56	UPF0428 protein CXorf56	CX056_HUMAN	Q9H5V9	Q9H5V9	0.231058	0.626471	0.476963	0.573077
CLASP1;CLASP2	CLIP-associating protein 2	CLAP1_HUMAN;CLAP2_HUMAN	O75122;Q7Z460	O75122;Q7Z460	2.12828	0.0217202	0.476835	3.96107
FYCO1	FYVE and coiled-coil domain-containing protein 1	FYCO1_HUMAN	Q9BQS8	Q9BQS8	0.941725	0.154099	0.476126	1.84639
IGLV1-47	Immunoglobulin lambda variable 1-47	LV147_HUMAN	P01700	P01700	0.29004	0.551814	0.475827	0.695416
HLA-B	HLA class I histocompatibility antigen, B-73 alpha chain	1B73_HUMAN	Q31612	Q31612	0.794552	0.202448	0.475659	1.60102
PNPT1	Polyribonucleotide nucleotidyltransferase 1, mitochondrial	PNPT1_HUMAN	Q8TCS8	Q8TCS8	2.81173	0.0078005	0.475635	5.48052
HINT2	Histidine triad nucleotide-binding protein 2, mitochondrial	HINT2_HUMAN	Q9BX68	Q9BX68	3.09111	0.00524382	0.475132	6.20112
VAMP2;VAMP3	Vesicle-associated membrane protein 2	VAMP2_HUMAN;VAMP3_HUMAN	P63027;Q15836	P63027;Q15836	0.237431	0.617448	0.475089	0.586607
MRPL58	Peptidyl-tRNA hydrolase ICT1, mitochondrial	ICT1_HUMAN	Q14197	Q14197	3.60885	0.00295	0.472065	7.72956
CUL7;CUL9	Cullin-7	CUL7_HUMAN;CUL9_HUMAN	Q14999;Q8IWT3	Q14999;Q8IWT3	0.304466	0.53342	0.471268	0.724443
DPYSL4	Dihydropyrimidinase-related protein 4	DPYL4_HUMAN	O14531	O14531	0.27414	0.569858	0.470985	0.663039
C7orf50	Uncharacterized protein C7orf50	CG050_HUMAN	Q9BRJ6	Q9BRJ6	1.01418	0.133078	0.468607	1.96672
SYTL1	Synaptotagmin-like protein 1	SYTL1_HUMAN	Q8IYJ3	Q8IYJ3	2.56759	0.0119679	0.468492	4.90159
ARFIP2	Arfaptin-2	ARFP2_HUMAN	P53365	P53365	1.12112	0.110641	0.467892	2.14465
NDUFAF7	Protein arginine methyltransferase NDUFAF7, mitochondrial	NDUF7_HUMAN	Q7L592	Q7L592	0.414292	0.421862	0.467701	0.936378
TGFBI	Transforming growth factor-beta-induced protein ig-h3	BGH3_HUMAN	Q15582	Q15582	0.691372	0.244682	0.467369	1.42683
TMPPE	Transmembrane protein with metallophosphoesterase domain	TMPPE_HUMAN	Q6ZT21	Q6ZT21	0.932787	0.156171	0.466291	1.83154
SNTB1	Beta-1-syntrophin	SNTB1_HUMAN	Q13884	Q13884	0.996576	0.137854	0.465476	1.93749
RINT1	RAD50-interacting protein 1	RINT1_HUMAN	Q6NUQ1	Q6NUQ1	0.365702	0.47007	0.46506	0.844397
AP5S1	AP-5 complex subunit sigma-1	AP5S1_HUMAN	Q9NUS5	Q9NUS5	0.64111	0.271224	0.465013	1.34084
TACC2	Transforming acidic coiled-coil-containing protein 2	TACC2_HUMAN	O95359	O95359	1.6032	0.0479649	0.46489	2.97071
SLTM	SAFB-like transcription modulator	SLTM_HUMAN	Q9NWH9	Q9NWH9	1.0544	0.123461	0.463566	2.03358
PLD2	Phospholipase D2	PLD2_HUMAN	O14939	O14939	0.309619	0.527122	0.46295	0.734736
TBK1	Serine/threonine-protein kinase TBK1	TBK1_HUMAN	Q9UHD2	Q9UHD2	0.415839	0.420981	0.462705	0.939266
ATP5PD	ATP synthase subunit d, mitochondrial	ATP5H_HUMAN	O75947	O75947	1.29745	0.0821624	0.462541	2.44085
TWF1;TWF2	Twinfilin-1	TWF1_HUMAN;TWF2_HUMAN	Q12792;Q6IBS0	Q12792;Q6IBS0	1.18732	0.0979386	0.462233	2.25531
ENKD1	Enkurin domain-containing protein 1	ENKD1_HUMAN	Q9H0I2	Q9H0I2	1.07326	0.119508	0.461546	2.06493
MT-CO1	Cytochrome c oxidase subunit 1	COX1_HUMAN	P00395	P00395	0.430079	0.408336	0.460147	0.965746
EFCAB1	EF-hand calcium-binding domain-containing protein 1	EFCB1_HUMAN	Q9HAE3	Q9HAE3	1.89872	0.0296742	0.45961	3.51293
AGPAT4	1-acyl-sn-glycerol-3-phosphate acyltransferase delta	PLCD_HUMAN	Q9NRZ5	Q9NRZ5	0.692716	0.243997	0.458742	1.42912
ATP6AP1	V-type proton ATPase subunit S1	VAS1_HUMAN	Q15904	Q15904	1.2121	0.0937315	0.458388	2.29688
RALGAPA2	Ral GTPase-activating protein subunit alpha-2	RGPA2_HUMAN	Q2PPJ7	Q2PPJ7	1.61024	0.0476696	0.458113	2.98324
TUBB;TUBB2A;TUBB2B;TUBB3;TUBB4B	Tubulin beta chain	TBB2A_HUMAN;TBB2B_HUMAN;TBB3_HUMAN;TBB4B_HUMAN;TBB5_HUMAN	P07437;P68371;Q13509;Q13885;Q9BVA1	P07437;P68371;Q13509;Q13885;Q9BVA1	1.38287	0.0723413	0.458108	2.58639
TASOR	Protein TASOR	TASOR_HUMAN	Q9UK61	Q9UK61	0.599014	0.292997	0.457385	1.26806
HSP90AB1	Heat shock protein HSP 90-beta	HS90B_HUMAN	P08238	P08238	3.00668	0.00617143	0.457317	5.97633
VDAC1	Voltage-dependent anion-selective channel protein 1	VDAC1_HUMAN	P21796	P21796	2.04848	0.0244263	0.455672	3.80229
CSTF1	Cleavage stimulation factor subunit 1	CSTF1_HUMAN	Q05048	Q05048	1.65257	0.0442254	0.45505	3.05894
SLC2A1	Solute carrier family 2, facilitated glucose transporter member 1	GTR1_HUMAN	P11166	P11166	1.4079	0.0685383	0.45451	2.62936
ACLY	ATP-citrate synthase	ACLY_HUMAN	P53396	P53396	4.04731	0.00150495	0.454178	9.25917
TDRD7	Tudor domain-containing protein 7	TDRD7_HUMAN	Q8NHU6	Q8NHU6	0.581497	0.303531	0.454175	1.23753
MRPL37	39S ribosomal protein L37, mitochondrial	RM37_HUMAN	Q9BZE1	Q9BZE1	1.49754	0.0583654	0.453977	2.78462
EPB41L4B	Band 4.1-like protein 4B	E41LB_HUMAN	Q9H329	Q9H329	0.266939	0.580379	0.453825	0.648236
DYNLRB1;DYNLRB2	Dynein light chain roadblock-type 2	DLRB1_HUMAN;DLRB2_HUMAN	Q8TF09;Q9NP97	Q8TF09;Q9NP97	3.01092	0.00623077	0.453551	5.98747
SUGP2	SURP and G-patch domain-containing protein 2	SUGP2_HUMAN	Q8IX01	Q8IX01	2.49683	0.0124314	0.452339	4.74183
CYSTM1	Cysteine-rich and transmembrane domain-containing protein 1	CYTM1_HUMAN	Q9H1C7	Q9H1C7	1.2602	0.0872905	0.452148	2.37785
DARS2	Aspartate--tRNA ligase, mitochondrial	SYDM_HUMAN	Q6PI48	Q6PI48	1.71681	0.0398107	0.451124	3.17508
NDUFS8	NADH dehydrogenase [ubiquinone] iron-sulfur protein 8, mitochondrial	NDUS8_HUMAN	O00217	O00217	0.686436	0.246641	0.450593	1.41843
XRN1	5'-3' exoribonuclease 1	XRN1_HUMAN	Q8IZH2	Q8IZH2	0.807527	0.197059	0.450071	1.62276
RTN4IP1	Reticulon-4-interacting protein 1, mitochondrial	RT4I1_HUMAN	Q8WWV3	Q8WWV3	0.494481	0.358731	0.449471	1.08331
RAB12	Ras-related protein Rab-12	RAB12_HUMAN	Q6IQ22	Q6IQ22	0.570852	0.309042	0.448233	1.2189
SCLY	Selenocysteine lyase	SCLY_HUMAN	Q96I15	Q96I15	2.02835	0.0253239	0.448039	3.76277
ACOT13	Acyl-coenzyme A thioesterase 13	ACO13_HUMAN	Q9NPJ3	Q9NPJ3	1.48534	0.0600584	0.447629	2.76335
SDHA	Succinate dehydrogenase [ubiquinone] flavoprotein subunit, mitochondrial	SDHA_HUMAN	P31040	P31040	2.5068	0.0124156	0.447546	4.76412
PSMG1	Proteasome assembly chaperone 1	PSMG1_HUMAN	O95456	O95456	0.392318	0.444041	0.44709	0.895094
GSK3A;GSK3B	Glycogen synthase kinase-3 alpha	GSK3A_HUMAN;GSK3B_HUMAN	P49840;P49841	P49840;P49841	0.867276	0.175979	0.446936	1.72255
FIP1L1	Pre-mRNA 3'-end-processing factor FIP1	FIP1_HUMAN	Q6UN15	Q6UN15	1.54503	0.0535492	0.446814	2.86782
AFG1L	AFG1-like ATPase	AFG1L_HUMAN	Q8WV93	Q8WV93	1.58528	0.0494097	0.44623	2.93889
TEKT4	Tektin-4	TEKT4_HUMAN	Q8WW24	Q8WW24	0.918313	0.160483	0.445687	1.80749
MRPL17	39S ribosomal protein L17, mitochondrial	RM17_HUMAN	Q9NRX2	Q9NRX2	2.99621	0.0063354	0.4455	5.9489
SLC25A22	Mitochondrial glutamate carrier 1	GHC1_HUMAN	Q9H936	Q9H936	2.39088	0.0148336	0.445385	4.50883
SCPEP1	Retinoid-inducible serine carboxypeptidase	RISC_HUMAN	Q9HB40	Q9HB40	0.441078	0.400844	0.445328	0.986069
TKT	Transketolase	TKT_HUMAN	P29401	P29401	2.0708	0.0237164	0.445283	3.84637
SDC1	Syndecan-1	SDC1_HUMAN	P18827	P18827	1.14798	0.105841	0.445112	2.1895
KLC1;KLC2	Kinesin light chain 1	KLC1_HUMAN;KLC2_HUMAN	Q07866;Q9H0B6	Q07866;Q9H0B6	1.02172	0.131155	0.44413	1.97926
RRM2B	Ribonucleoside-diphosphate reductase subunit M2 B	RIR2B_HUMAN	Q7LG56	Q7LG56	1.18826	0.0979489	0.443223	2.25688
UGP2	UTP--glucose-1-phosphate uridylyltransferase	UGPA_HUMAN	Q16851	Q16851	3.52443	0.00274419	0.443146	7.46133
TMX4	Thioredoxin-related transmembrane protein 4	TMX4_HUMAN	Q9H1E5	Q9H1E5	2.30231	0.0170848	0.442903	4.31953
BDH1	D-beta-hydroxybutyrate dehydrogenase, mitochondrial	BDH_HUMAN	Q02338	Q02338	0.77536	0.210226	0.442652	1.56881
ACAD9	Acyl-CoA dehydrogenase family member 9, mitochondrial	ACAD9_HUMAN	Q9H845	Q9H845	4.49451	0.000733333	0.442177	11.0895
COX5B	Cytochrome c oxidase subunit 5B, mitochondrial	COX5B_HUMAN	P10606	P10606	1.88561	0.0302073	0.441711	3.48809
ESYT1	Extended synaptotagmin-1	ESYT1_HUMAN	Q9BSJ8	Q9BSJ8	2.94694	0.0070814	0.441326	5.82103
ATP5F1B	ATP synthase subunit beta, mitochondrial	ATPB_HUMAN	P06576	P06576	2.01253	0.025786	0.441076	3.73183
GRSF1	G-rich sequence factor 1	GRSF1_HUMAN	Q12849	Q12849	1.10532	0.113042	0.440521	2.11832
OSBPL11	Oxysterol-binding protein-related protein 11	OSB11_HUMAN	Q9BXB4;Q9BXB5	Q9BXB4	1.18115	0.0990029	0.440494	2.24498
STIP1	Stress-induced-phosphoprotein 1	STIP1_HUMAN	P31948	P31948	4.56578	0.000785714	0.44041	11.4099
MRPL55	39S ribosomal protein L55, mitochondrial	RM55_HUMAN	Q7Z7F7	Q7Z7F7	0.45823	0.387027	0.440133	1.01755
TWF1	Twinfilin-1	TWF1_HUMAN	Q12792	Q12792	2.47959	0.0127758	0.440093	4.70342
UGGT2	UDP-glucose:glycoprotein glucosyltransferase 2	UGGG2_HUMAN	Q9NYU1	Q9NYU1	0.563366	0.313232	0.43983	1.20576
STXBP1	Syntaxin-binding protein 1	STXB1_HUMAN	P61764	P61764	6.668	0	0.439492	25.9738
KCNRG	Potassium channel regulatory protein	KCNRG_HUMAN	Q8N5I3	Q8N5I3	0.785681	0.205861	0.439092	1.58614
SURF1	Surfeit locus protein 1	SURF1_HUMAN	Q15526	Q15526	1.29717	0.0821966	0.438915	2.44037
COX4I1	Cytochrome c oxidase subunit 4 isoform 1, mitochondrial	COX41_HUMAN	P13073	P13073	2.01218	0.0257268	0.43841	3.73115
SLAIN2	SLAIN motif-containing protein 2	SLAI2_HUMAN	Q9P270	Q9P270	0.481007	0.369791	0.438266	1.05899
ATP5MG	ATP synthase subunit g, mitochondrial	ATP5L_HUMAN	O75964	O75964	1.86593	0.03104	0.437813	3.45099
HDGFL3	Hepatoma-derived growth factor-related protein 3	HDGR3_HUMAN	Q9Y3E1	Q9Y3E1	0.397551	0.438692	0.437641	0.90497
PRUNE2	Protein prune homolog 2	PRUN2_HUMAN	Q8WUY3	Q8WUY3	1.20992	0.0942172	0.437214	2.29323
MMAA	Methylmalonic aciduria type A protein, mitochondrial	MMAA_HUMAN	Q8IVH4	Q8IVH4	0.700693	0.240399	0.436462	1.44268
COPS8	COP9 signalosome complex subunit 8	CSN8_HUMAN	Q99627	Q99627	0.643207	0.270394	0.436298	1.34445
MGST3	Microsomal glutathione S-transferase 3	MGST3_HUMAN	O14880	O14880	0.85669	0.180122	0.434184	1.7049
GTF3C1	General transcription factor 3C polypeptide 1	TF3C1_HUMAN	Q12789	Q12789	0.46092	0.38543	0.433203	1.02247
VAPA;VAPB	Vesicle-associated membrane protein-associated protein B/C	VAPA_HUMAN;VAPB_HUMAN	O95292;Q9P0L0	O95292;Q9P0L0	2.42951	0.0134865	0.432215	4.59292
PYGM	Glycogen phosphorylase, muscle form	PYGM_HUMAN	P11217	P11217	0.615917	0.284762	0.432116	1.29738
ERGIC3	Endoplasmic reticulum-Golgi intermediate compartment protein 3	ERGI3_HUMAN	Q9Y282	Q9Y282	0.80811	0.197102	0.431527	1.62374
TMED7	Transmembrane emp24 domain-containing protein 7	TMED7_HUMAN	Q9Y3B3	Q9Y3B3	1.88915	0.0298697	0.431175	3.4948
PCYT1A	Choline-phosphate cytidylyltransferase A	PCY1A_HUMAN	P49585	P49585	2.22796	0.0187401	0.430425	4.16427
KIF3B	Kinesin-like protein KIF3B	KIF3B_HUMAN	O14782;O15066	O15066	2.10126	0.0225761	0.430421	3.90695
NSMCE3	Non-structural maintenance of chromosomes element 3 homolog	NSE3_HUMAN	Q96MG7	Q96MG7	2.03941	0.0244597	0.428923	3.78446
TUBB;TUBB2A;TUBB3;TUBB4A;TUBB4B;TUBB6	Tubulin beta-4A chain	TBB2A_HUMAN;TBB3_HUMAN;TBB4A_HUMAN;TBB4B_HUMAN;TBB5_HUMAN;TBB6_HUMAN	P04350;P07437;P68371;Q13509;Q13885;Q9BUF5;Q9BVA1	P04350;P07437;P68371;Q13509;Q13885;Q9BUF5	0.583701	0.302142	0.428662	1.24138
FXR1	Fragile X mental retardation syndrome-related protein 1	FXR1_HUMAN	P51114	P51114	3.58632	0.00291358	0.428456	7.6572
FH	Fumarate hydratase, mitochondrial	FUMH_HUMAN	P07954	P07954	2.09056	0.0230884	0.427131	3.88561
PTGFRN	Prostaglandin F2 receptor negative regulator	FPRP_HUMAN	Q9P2B2	Q9P2B2	2.54425	0.0119922	0.427046	4.84853
IMPA1	Inositol monophosphatase 1	IMPA1_HUMAN	P29218	P29218	3.3754	0.00419512	0.426802	7.00664
NCEH1	Neutral cholesterol ester hydrolase 1	NCEH1_HUMAN	Q6PIU2	Q6PIU2	1.41549	0.0677972	0.426429	2.64241
RNF20;RNF40	E3 ubiquitin-protein ligase BRE1B	BRE1A_HUMAN;BRE1B_HUMAN	O75150;Q5VTR2	O75150;Q5VTR2	0.522019	0.340127	0.426003	1.13263
BAIAP2L1	Brain-specific angiogenesis inhibitor 1-associated protein 2-like protein 1	BI2L1_HUMAN	Q9UHR4	Q9UHR4	0.853112	0.181181	0.424311	1.69894
MTPAP	Poly(A) RNA polymerase, mitochondrial	PAPD1_HUMAN	Q9NVV4	Q9NVV4	0.285476	0.55613	0.424042	0.686164
PFN2	Profilin-2	PROF2_HUMAN	P35080	P35080	2.22619	0.0186873	0.423472	4.16062
PIBF1	Progesterone-induced-blocking factor 1	PIBF1_HUMAN	Q8WXW3	Q8WXW3	1.74667	0.0373033	0.422654	3.22959
NT5E	5'-nucleotidase	5NTD_HUMAN	P21589	P21589	1.41342	0.0679723	0.422041	2.63886
RNPEP	Aminopeptidase B	AMPB_HUMAN	Q9H4A4	Q9H4A4	4.09909	0.00158333	0.421285	9.45617
OAT	Ornithine aminotransferase, mitochondrial	OAT_HUMAN	P04181	P04181	0.642685	0.27046	0.419794	1.34355
RBM26	RNA-binding protein 26	RBM26_HUMAN	Q5T8P6	Q5T8P6	0.896148	0.166337	0.419762	1.77063
MRPL15	39S ribosomal protein L15, mitochondrial	RM15_HUMAN	Q9P015	Q9P015	1.73249	0.0382872	0.419175	3.20367
STX7	Syntaxin-7	STX7_HUMAN	O15400	O15400	2.27017	0.0176564	0.41881	4.25203
MAPK15	Mitogen-activated protein kinase 15	MK15_HUMAN	Q8TD08	Q8TD08	0.819362	0.193448	0.418466	1.64257
EWSR1	RNA-binding protein EWS	EWS_HUMAN	Q01844	Q01844	1.60714	0.047744	0.418051	2.97773
RHOT1;RHOT2	Mitochondrial Rho GTPase 2	MIRO1_HUMAN;MIRO2_HUMAN	Q8IXI1;Q8IXI2	Q8IXI1;Q8IXI2	0.21415	0.645458	0.41796	0.536778
PAPSS1	Bifunctional 3'-phosphoadenosine 5'-phosphosulfate synthase 1	PAPS1_HUMAN	O43252	O43252	2.12379	0.0219004	0.417634	3.95206
KRT23	Keratin, type I cytoskeletal 23	K1C23_HUMAN	Q9C075	Q9C075	2.5554	0.0120557	0.417604	4.87384
LRBA;NBEA	Lipopolysaccharide-responsive and beige-like anchor protein	LRBA_HUMAN;NBEA_HUMAN	P50851;Q8NFP9	P50851;Q8NFP9	0.918761	0.160394	0.415936	1.80823
PRKAR2A	cAMP-dependent protein kinase type II-alpha regulatory subunit	KAP2_HUMAN	P13861	P13861	2.97076	0.00641441	0.415195	5.88259
COA3	Cytochrome c oxidase assembly factor 3 homolog, mitochondrial	COA3_HUMAN	Q9Y2R0	Q9Y2R0	1.33368	0.0782689	0.415134	2.50238
FLOT1	Flotillin-1	FLOT1_HUMAN	O75955	O75955	2.28344	0.0173452	0.414745	4.27982
EPHX1	Epoxide hydrolase 1	HYEP_HUMAN	P07099	P07099	2.11827	0.0221299	0.41383	3.94099
CCDC91	Coiled-coil domain-containing protein 91	CCD91_HUMAN	Q7Z6B0	Q7Z6B0	0.489888	0.362514	0.413823	1.07503
USP19	Ubiquitin carboxyl-terminal hydrolase 19	UBP19_HUMAN	O94966	O94966	1.30103	0.0817562	0.413499	2.44691
KIF1BP	KIF1-binding protein	KBP_HUMAN	Q96EK5	Q96EK5	2.15805	0.0208677	0.413454	4.02118
FAM120B	Constitutive coactivator of peroxisome proliferator-activated receptor gamma	F120B_HUMAN	Q96EK7	Q96EK7	1.58025	0.0499296	0.413451	2.92999
HBD	Hemoglobin subunit delta	HBD_HUMAN	P02042	P02042	0.212966	0.646968	0.413191	0.534214
AGFG2	Arf-GAP domain and FG repeat-containing protein 2	AGFG2_HUMAN	O95081	O95081	1.68934	0.041494	0.41315	3.12523
ZSCAN18	Zinc finger and SCAN domain-containing protein 18	ZSC18_HUMAN	Q8TBC5	Q8TBC5	0.260451	0.588642	0.412991	0.634822
IQCA1	Dynein regulatory complex protein 11	DRC11_HUMAN	Q86XH1	Q86XH1	1.09314	0.115553	0.412953	2.09803
ARL8B	ADP-ribosylation factor-like protein 8B	ARL8B_HUMAN	Q9NVJ2	Q9NVJ2	2.15003	0.0212388	0.41253	4.00495
SLC25A5;SLC25A6	ADP/ATP translocase 2	ADT2_HUMAN;ADT3_HUMAN	P05141;P12236	P05141;P12236	0.55433	0.31782	0.412264	1.18986
CTCF	Transcriptional repressor CTCF	CTCF_HUMAN	P49711	P49711	0.41684	0.419957	0.412064	0.941135
TIMM50	Mitochondrial import inner membrane translocase subunit TIM50	TIM50_HUMAN	Q3ZCQ8	Q3ZCQ8	1.79668	0.034639	0.4115	3.32169
CYCS	Cytochrome c	CYC_HUMAN	P99999	P99999	1.29042	0.0838307	0.411113	2.42894
RRAD	GTP-binding protein RAD	RAD_HUMAN	P55042	P55042	0.465308	0.38242	0.410192	1.03047
FUNDC2	FUN14 domain-containing protein 2	FUND2_HUMAN	Q9BWH2	Q9BWH2	1.52834	0.0555222	0.409468	2.8385
CDC40	Pre-mRNA-processing factor 17	PRP17_HUMAN	O60508	O60508	0.688535	0.246123	0.40893	1.422
PPIL1	Peptidyl-prolyl cis-trans isomerase-like 1	PPIL1_HUMAN	Q9Y3C6	Q9Y3C6	1.23169	0.0914286	0.408113	2.32982
SLC25A1	Tricarboxylate transport protein, mitochondrial	TXTP_HUMAN	P53007	P53007	2.08663	0.0233102	0.407763	3.87779
NAA10	N-alpha-acetyltransferase 10	NAA10_HUMAN	P41227;Q9BSU3	P41227	0.97441	0.143992	0.4068	1.90068
ARAP3	Arf-GAP with Rho-GAP domain, ANK repeat and PH domain-containing protein 3	ARAP3_HUMAN	Q8WWN8	Q8WWN8	0.170937	0.703102	0.405801	0.441049
MDM1	Nuclear protein MDM1	MDM1_HUMAN	Q8TC05	Q8TC05	1.27706	0.0856615	0.405641	2.40633
C2CD5	C2 domain-containing protein 5	C2CD5_HUMAN	Q86YS7	Q86YS7	0.54856	0.321378	0.404735	1.17969
ARHGEF37	Rho guanine nucleotide exchange factor 37	ARH37_HUMAN	A1IGU5	A1IGU5	0.826168	0.190675	0.404543	1.65395
SNX5;SNX6	Sorting nexin-6	SNX5_HUMAN;SNX6_HUMAN	Q9UNH7;Q9Y5X3	Q9UNH7;Q9Y5X3	1.09754	0.11464	0.404181	2.10536
ITGAV	Integrin alpha-V	ITAV_HUMAN	P06756	P06756	2.01719	0.0254751	0.404033	3.74094
SAR1B	GTP-binding protein SAR1b	SAR1B_HUMAN	Q9Y6B6	Q9Y6B6	1.78416	0.0353838	0.40394	3.29855
FBXW8	F-box/WD repeat-containing protein 8	FBXW8_HUMAN	Q8N3Y1	Q8N3Y1	0.52002	0.341181	0.402797	1.12906
HEXB	Beta-hexosaminidase subunit beta	HEXB_HUMAN	P07686	P07686	0.427927	0.40984	0.402484	0.961756
NDUFB11	NADH dehydrogenase [ubiquinone] 1 beta subcomplex subunit 11, mitochondrial	NDUBB_HUMAN	Q9NX14	Q9NX14	2.62403	0.0111279	0.401955	5.03155
ABHD6	Monoacylglycerol lipase ABHD6	ABHD6_HUMAN	Q9BV23	Q9BV23	1.67706	0.0423511	0.401918	3.10303
KPNA1;KPNA6	Importin subunit alpha-7	IMA5_HUMAN;IMA7_HUMAN	O15131;O60684;P52294	O60684;P52294	1.25847	0.0875065	0.401587	2.37494
STAM2	Signal transducing adapter molecule 2	STAM2_HUMAN	O75886	O75886	2.17457	0.0201718	0.401149	4.05476
ERO1A	ERO1-like protein alpha	ERO1A_HUMAN	Q96HE7	Q96HE7	2.38766	0.0148656	0.400891	4.50185
RBM14	RNA-binding protein 14	RBM14_HUMAN	Q96PK6	Q96PK6	4.10567	0.00161702	0.400686	9.48148
ATP5PO	ATP synthase subunit O, mitochondrial	ATPO_HUMAN	P48047	P48047	2.07484	0.0234847	0.400466	3.85437
VWA8	von Willebrand factor A domain-containing protein 8	VWA8_HUMAN	A3KMH1	A3KMH1	1.8742	0.0309223	0.400128	3.46656
TOM1	Target of Myb protein 1	TOM1_HUMAN	O60784	O60784	4.07431	0.00156701	0.399795	9.36145
MAP9	Microtubule-associated protein 9	MAP9_HUMAN	Q49MG5	Q49MG5	1.33717	0.0777673	0.398666	2.50832
MRPL47	39S ribosomal protein L47, mitochondrial	RM47_HUMAN	Q9HD33	Q9HD33	1.49566	0.0585524	0.397796	2.78135
VAMP3	Vesicle-associated membrane protein 3	VAMP3_HUMAN	Q15836	Q15836	0.439979	0.400938	0.397146	0.984045
TKTL2	Transketolase-like protein 2	TKTL2_HUMAN	Q9H0I9	Q9H0I9	1.91905	0.0287848	0.396846	3.55158
UNC119B	Protein unc-119 homolog B	U119B_HUMAN	A6NIH7;Q13432	A6NIH7	1.34848	0.0764761	0.396608	2.52759
ABR	Active breakpoint cluster region-related protein	ABR_HUMAN	Q12979	Q12979	0.44068	0.400653	0.396524	0.985336
DAZAP1	DAZ-associated protein 1	DAZP1_HUMAN	Q96EP5	Q96EP5	0.727516	0.228201	0.396411	1.48816
HEATR5B	HEAT repeat-containing protein 5B	HTR5B_HUMAN	Q9P2D3	Q9P2D3	0.667804	0.257056	0.39596	1.38662
ETHE1	Persulfide dioxygenase ETHE1, mitochondrial	ETHE1_HUMAN	O95571	O95571	1.45695	0.0635314	0.394356	2.71404
SLC25A11	Mitochondrial 2-oxoglutarate/malate carrier protein	M2OM_HUMAN	Q02978	Q02978	2.54004	0.0119453	0.393888	4.83899
PECR	Peroxisomal trans-2-enoyl-CoA reductase	PECR_HUMAN	Q9BY49	Q9BY49	0.468093	0.380372	0.393693	1.03555
EMC2	ER membrane protein complex subunit 2	EMC2_HUMAN	Q15006	Q15006	1.19184	0.0972643	0.393506	2.26289
TMBIM6	Bax inhibitor 1	BI1_HUMAN	P55061	P55061	0.894487	0.166804	0.392774	1.76786
FAM98C	Protein FAM98C	FA98C_HUMAN	Q17RN3	Q17RN3	0.809655	0.196578	0.392322	1.62633
CLP1	Polyribonucleotide 5'-hydroxyl-kinase Clp1	CLP1_HUMAN	Q92989	Q92989	0.378929	0.457155	0.391274	0.86969
FLNB	Filamin-B	FLNB_HUMAN	O75369	O75369	3.56725	0.00280952	0.391223	7.5964
TRMT10C	tRNA methyltransferase 10 homolog C	TM10C_HUMAN	Q7L0Y3	Q7L0Y3	3.10842	0.00511828	0.391138	6.24798
DNAJC10	DnaJ homolog subfamily C member 10	DJC10_HUMAN	Q8IXB1	Q8IXB1	1.54653	0.0534405	0.389826	2.87046
POLR2C	DNA-directed RNA polymerase II subunit RPB3	RPB3_HUMAN	P19387	P19387	0.293762	0.546881	0.38967	0.702935
MRPL40	39S ribosomal protein L40, mitochondrial	RM40_HUMAN	Q9NQ50	Q9NQ50	2.20621	0.0192938	0.389374	4.11945
LACTB2	Endoribonuclease LACTB2	LACB2_HUMAN	Q53H82	Q53H82	0.77906	0.208789	0.389215	1.57503
TMED4	Transmembrane emp24 domain-containing protein 4	TMED4_HUMAN	Q7Z7H5	Q7Z7H5	1.3752	0.0730299	0.389076	2.57326
CISD1	CDGSH iron-sulfur domain-containing protein 1	CISD1_HUMAN	Q9NZ45	Q9NZ45	1.51636	0.0568889	0.388593	2.81751
DDR1	Epithelial discoidin domain-containing receptor 1	DDR1_HUMAN	Q08345	Q08345	1.1465	0.106135	0.388491	2.18703
MRPL1	39S ribosomal protein L1, mitochondrial	RM01_HUMAN	Q9BYD6	Q9BYD6	0.921724	0.159468	0.388025	1.81316
TERF2IP	Telomeric repeat-binding factor 2-interacting protein 1	TE2IP_HUMAN	Q9NYB0	Q9NYB0	0.453451	0.391127	0.387971	1.00881
FUBP1;KHSRP	Far upstream element-binding protein 2	FUBP1_HUMAN;FUBP2_HUMAN	Q92945;Q96AE4	Q92945;Q96AE4	0.321926	0.515074	0.387435	0.75916
RAB18	Ras-related protein Rab-18	RAB18_HUMAN	Q9NP72	Q9NP72	2.01606	0.0254671	0.386878	3.73873
GNAQ	Guanine nucleotide-binding protein G(q) subunit alpha	GNAQ_HUMAN	P50148	P50148	2.59962	0.011582	0.386819	4.97507
CBR4	Carbonyl reductase family member 4	CBR4_HUMAN	Q8N4T8	Q8N4T8	1.85422	0.0316829	0.386392	3.42897
RMND1	Required for meiotic nuclear division protein 1 homolog	RMND1_HUMAN	Q9NWS8	Q9NWS8	0.744062	0.222569	0.386314	1.51611
C1QBP	Complement component 1 Q subcomponent-binding protein, mitochondrial	C1QBP_HUMAN	Q07021	Q07021	1.01492	0.133047	0.386118	1.96796
HNRNPF;HNRNPH1	Heterogeneous nuclear ribonucleoprotein H	HNRH1_HUMAN;HNRPF_HUMAN	P31943;P52597	P31943;P52597	1.35018	0.0764237	0.384626	2.5305
SERPINB1	Leukocyte elastase inhibitor	ILEU_HUMAN	P30740	P30740	3.71952	0.00306383	0.384354	8.09344
VPS11	Vacuolar protein sorting-associated protein 11 homolog	VPS11_HUMAN	Q9H270	Q9H270	1.69791	0.0410182	0.384333	3.14075
GATAD2A;GATAD2B	Transcriptional repressor p66-alpha	P66A_HUMAN;P66B_HUMAN	Q86YP4;Q8WXI9	Q86YP4;Q8WXI9	0.424106	0.413739	0.384283	0.954661
LPCAT3	Lysophospholipid acyltransferase 5	MBOA5_HUMAN	Q6P1A2	Q6P1A2	0.254736	0.595177	0.384276	0.622946
HIBCH	3-hydroxyisobutyryl-CoA hydrolase, mitochondrial	HIBCH_HUMAN	Q6NVY1	Q6NVY1	1.91728	0.0290011	0.384223	3.54821
AGPAT3	1-acyl-sn-glycerol-3-phosphate acyltransferase gamma	PLCC_HUMAN	Q9NRZ7	Q9NRZ7	1.94293	0.0278443	0.383722	3.59723
CHCHD3	MICOS complex subunit MIC19	MIC19_HUMAN	Q9NX63	Q9NX63	2.15084	0.0210512	0.381732	4.00659
LRRC41	Leucine-rich repeat-containing protein 41	LRC41_HUMAN	Q15345	Q15345	0.629046	0.278125	0.381085	1.32006
ARIH1	E3 ubiquitin-protein ligase ARIH1	ARI1_HUMAN	Q9Y4X5	Q9Y4X5	0.348097	0.487851	0.380571	0.810411
ARHGAP32	Rho GTPase-activating protein 32	RHG32_HUMAN	A7KAX9	A7KAX9	0.294847	0.545283	0.380284	0.705123
ATP5F1A	ATP synthase subunit alpha, mitochondrial	ATPA_HUMAN	P25705	P25705	1.67162	0.0426072	0.379987	3.09322
MFSD10	Major facilitator superfamily domain-containing protein 10	MFS10_HUMAN	Q14728	Q14728	1.40317	0.0692287	0.379784	2.62123
SIRT2	NAD-dependent protein deacetylase sirtuin-2	SIR2_HUMAN	Q8IXJ6	Q8IXJ6	1.10194	0.113737	0.379764	2.11268
CLIP1	CAP-Gly domain-containing linker protein 1	CLIP1_HUMAN	P30622	P30622	0.762241	0.214966	0.37962	1.54675
STRBP	Spermatid perinuclear RNA-binding protein	STRBP_HUMAN	Q96SI9	Q96SI9	4.43259	0.000676923	0.379449	10.8179
PRPF4B	Serine/threonine-protein kinase PRP4 homolog	PRP4B_HUMAN	Q13523	Q13523	2.16378	0.0205259	0.379445	4.03282
PPP5C	Serine/threonine-protein phosphatase 5	PPP5_HUMAN	P53041	P53041	2.10418	0.0223426	0.379158	3.91277
NAGA	Alpha-N-acetylgalactosaminidase	NAGAB_HUMAN	P17050	P17050	0.392796	0.443449	0.378913	0.895997
EFHD2	EF-hand domain-containing protein D2	EFHD2_HUMAN	Q96C19	Q96C19	1.5232	0.0562909	0.378878	2.8295
SLC30A9	Zinc transporter 9	ZNT9_HUMAN	Q6PML9	Q6PML9	2.06737	0.0238149	0.378636	3.83958
CACHD1	VWFA and cache domain-containing protein 1	CAHD1_HUMAN	Q5VU97	Q5VU97	0.41405	0.421941	0.378289	0.935927
GPN1	GPN-loop GTPase 1	GPN1_HUMAN	Q9HCN4	Q9HCN4	1.07497	0.119292	0.378226	2.06778
KIF5A;KIF5B	Kinesin-1 heavy chain	KIF5A_HUMAN;KINH_HUMAN	O60282;P33176;Q12840	P33176;Q12840	2.07846	0.0235714	0.378091	3.86157
PPME1	Protein phosphatase methylesterase 1	PPME1_HUMAN	Q9Y570	Q9Y570	2.52324	0.0123916	0.378086	4.80105
FOXRED1	FAD-dependent oxidoreductase domain-containing protein 1	FXRD1_HUMAN	Q96CU9	Q96CU9	0.259526	0.589776	0.377944	0.632905
CHD1L	Chromodomain-helicase-DNA-binding protein 1-like	CHD1L_HUMAN	Q86WJ1	Q86WJ1	1.10215	0.113723	0.377715	2.11304
GDI1	Rab GDP dissociation inhibitor alpha	GDIA_HUMAN	P31150	P31150	2.07943	0.0236296	0.377408	3.86349
ACADSB	Short/branched chain specific acyl-CoA dehydrogenase, mitochondrial	ACDSB_HUMAN	P45954	P45954	1.88877	0.0299003	0.377343	3.49407
NBAS	Neuroblastoma-amplified sequence	NBAS_HUMAN	A2RRP1	A2RRP1	1.09574	0.114955	0.377172	2.10235
SDHB	Succinate dehydrogenase [ubiquinone] iron-sulfur subunit, mitochondrial	SDHB_HUMAN	P21912	P21912	2.41261	0.0141467	0.37714	4.55601
MPP7	MAGUK p55 subfamily member 7	MPP7_HUMAN	Q5T2T1	Q5T2T1	1.08514	0.117295	0.37705	2.0847
UBAC1	Ubiquitin-associated domain-containing protein 1	UBAC1_HUMAN	Q9BSL1	Q9BSL1	0.783496	0.206444	0.376858	1.58248
ARL3	ADP-ribosylation factor-like protein 3	ARL3_HUMAN	P36405	P36405	1.98676	0.0265561	0.376535	3.68172
POLDIP3	Polymerase delta-interacting protein 3	PDIP3_HUMAN	Q9BY77	Q9BY77	0.554652	0.317635	0.376472	1.19043
MT-CO2	Cytochrome c oxidase subunit 2	COX2_HUMAN	P00403	P00403	1.68869	0.0413871	0.376471	3.12404
USP8	Ubiquitin carboxyl-terminal hydrolase 8	UBP8_HUMAN	P40818	P40818	0.949634	0.151509	0.374545	1.85953
MRPL12	39S ribosomal protein L12, mitochondrial	RM12_HUMAN	P52815	P52815	1.59647	0.0487746	0.374256	2.95876
CEP83	Centrosomal protein of 83 kDa	CEP83_HUMAN	Q9Y592	Q9Y592	1.11117	0.11205	0.373721	2.12806
CCDC13	Coiled-coil domain-containing protein 13	CCD13_HUMAN	Q8IYE1	Q8IYE1	1.02319	0.130655	0.373521	1.98169
ZNF512	Zinc finger protein 512	ZN512_HUMAN	Q96ME7	Q96ME7	0.206221	0.655229	0.373237	0.519543
LYPLA1	Acyl-protein thioesterase 1	LYPA1_HUMAN	O75608	O75608	2.35911	0.0152727	0.372899	4.44037
SMYD3	Histone-lysine N-methyltransferase SMYD3	SMYD3_HUMAN	Q9H7B4	Q9H7B4	3.29223	0.00415451	0.372529	6.76287
PDSS2	Decaprenyl-diphosphate synthase subunit 2	DLP1_HUMAN	Q86YH6	Q86YH6	0.856534	0.180105	0.372153	1.70464
SAFB	Scaffold attachment factor B1	SAFB1_HUMAN	Q15424	Q15424	1.50202	0.0580266	0.372005	2.79244
WDR92	WD repeat-containing protein 92	WDR92_HUMAN	Q96MX6	Q96MX6	1.70256	0.0408738	0.371705	3.14918
DNAJA3	DnaJ homolog subfamily A member 3, mitochondrial	DNJA3_HUMAN	Q96EY1	Q96EY1	1.83675	0.0330539	0.371628	3.39625
RBM27	RNA-binding protein 27	RBM27_HUMAN	Q9P2N5	Q9P2N5	0.707849	0.237519	0.371506	1.45484
PAPOLA	Poly(A) polymerase alpha	PAPOA_HUMAN	P51003;Q9NRJ5	P51003	1.47611	0.0609011	0.371428	2.74729
POLD1	DNA polymerase delta catalytic subunit	DPOD1_HUMAN	P28340	P28340	2.71011	0.00915982	0.371403	5.23415
TDP1	Tyrosyl-DNA phosphodiesterase 1	TYDP1_HUMAN	Q9NUW8	Q9NUW8	0.218305	0.64048	0.371283	0.545754
PTPRK	Receptor-type tyrosine-protein phosphatase kappa	PTPRK_HUMAN	Q15262	Q15262	1.03858	0.127364	0.37096	2.00727
MEN1	Menin	MEN1_HUMAN	O00255	O00255	0.559381	0.315154	0.370812	1.19876
FLNB;FLNC	Filamin-B	FLNB_HUMAN;FLNC_HUMAN	O75369;Q14315	O75369;Q14315	1.89693	0.0298208	0.370479	3.50954
IRF9	Interferon regulatory factor 9	IRF9_HUMAN	Q00978	Q00978	1.30564	0.0811805	0.370144	2.45473
PRXL2B	Prostamide/prostaglandin F synthase	PXL2B_HUMAN	Q8TBF2	Q8TBF2	0.579132	0.30437	0.36978	1.23339
HSP90AB1;HSP90B1	Heat shock protein HSP 90-beta	ENPL_HUMAN;HS90B_HUMAN	P08238;P14625	P08238;P14625	1.97824	0.0271324	0.369303	3.66523
LHPP	Phospholysine phosphohistidine inorganic pyrophosphate phosphatase	LHPP_HUMAN	Q9H008	Q9H008	2.45615	0.0128	0.368575	4.65149
TANK	TRAF family member-associated NF-kappa-B activator	TANK_HUMAN	Q92844	Q92844	0.504258	0.352105	0.368476	1.10088
GMPPB	Mannose-1-phosphate guanyltransferase beta	GMPPB_HUMAN	Q9Y5P6	Q9Y5P6	2.22141	0.0189706	0.368296	4.15074
SYNE1	Nesprin-1	SYNE1_HUMAN	Q8NF91	Q8NF91	2.05783	0.0238601	0.367569	3.82073
GGA1	ADP-ribosylation factor-binding protein GGA1	GGA1_HUMAN	Q9UJY5	Q9UJY5	1.57624	0.050438	0.367429	2.92289
ANKMY2	Ankyrin repeat and MYND domain-containing protein 2	ANKY2_HUMAN	Q8IV38	Q8IV38	1.28364	0.0846738	0.366106	2.41745
HADHB	Trifunctional enzyme subunit beta, mitochondrial	ECHB_HUMAN	P55084	P55084	3.20055	0.0047874	0.365005	6.50205
FBXO7	F-box only protein 7	FBX7_HUMAN	Q9Y3I1	Q9Y3I1	0.186748	0.682939	0.36499	0.476602
ERP29	Endoplasmic reticulum resident protein 29	ERP29_HUMAN	P30040	P30040	2.25892	0.0179855	0.364525	4.22853
TRAP1	Heat shock protein 75 kDa, mitochondrial	TRAP1_HUMAN	Q12931	Q12931	2.88712	0.00768132	0.364516	5.66854
MRPL18	39S ribosomal protein L18, mitochondrial	RM18_HUMAN	Q9H0U6	Q9H0U6	1.42641	0.0668728	0.363471	2.66123
HDAC2	Histone deacetylase 2	HDAC2_HUMAN	Q92769	Q92769	0.494922	0.358652	0.363191	1.0841
TRMT1L	TRMT1-like protein	TRM1L_HUMAN	Q7Z2T5	Q7Z2T5	0.931927	0.156348	0.362958	1.83011
RBP1	Retinol-binding protein 1	RET1_HUMAN	P09455	P09455	3.4845	0.00318681	0.36293	7.3372
DHX30	ATP-dependent RNA helicase DHX30	DHX30_HUMAN	Q7L2E3	Q7L2E3	2.29841	0.017086	0.36285	4.3113
CLDN3	Claudin-3	CLD3_HUMAN	O14493;O15551;O95484;P56747	O15551	2.20905	0.0192752	0.362847	4.12531
HIP1R	Huntingtin-interacting protein 1-related protein	HIP1R_HUMAN	O75146	O75146	0.344943	0.490393	0.362582	0.804283
RIBC1	RIB43A-like with coiled-coils protein 1	RIBC1_HUMAN	Q8N443	Q8N443	0.549083	0.321076	0.361217	1.18061
TM9SF1	Transmembrane 9 superfamily member 1	TM9S1_HUMAN	O15321	O15321	1.41411	0.0679167	0.360834	2.64005
CAT	Catalase	CATA_HUMAN	P04040	P04040	2.70393	0.00922449	0.358567	5.21944
CD46	Membrane cofactor protein	MCP_HUMAN	P15529	P15529	0.721099	0.230699	0.358438	1.4773
PRKACA	cAMP-dependent protein kinase catalytic subunit alpha	KAPCA_HUMAN	P17612;P22694	P17612	1.77937	0.035546	0.358399	3.2897
UBAP2L	Ubiquitin-associated protein 2-like	UBP2L_HUMAN	Q14157	Q14157	0.560839	0.314691	0.357435	1.20132
MRPL22	39S ribosomal protein L22, mitochondrial	RM22_HUMAN	Q9NWU5	Q9NWU5	1.22323	0.0924351	0.357306	2.31559
SPICE1	Spindle and centriole-associated protein 1	SPICE_HUMAN	Q8N0Z3	Q8N0Z3	0.306964	0.530155	0.356533	0.729437
MCEE	Methylmalonyl-CoA epimerase, mitochondrial	MCEE_HUMAN	Q96PE7	Q96PE7	0.47165	0.378174	0.355844	1.04201
GOLGA7	Golgin subfamily A member 7	GOGA7_HUMAN	Q7Z5G4	Q7Z5G4	0.492218	0.360497	0.355694	1.07924
HARS2	Probable histidine--tRNA ligase, mitochondrial	SYHM_HUMAN	P49590	P49590	1.59327	0.0489194	0.355454	2.95307
SAFB;SAFB2	Scaffold attachment factor B2	SAFB1_HUMAN;SAFB2_HUMAN	Q14151;Q15424	Q14151;Q15424	1.66665	0.0430167	0.354452	3.08426
RHPN2	Rhophilin-2	RHPN2_HUMAN	Q8IUC4	Q8IUC4	1.12314	0.110247	0.354246	2.14803
LAMB3	Laminin subunit beta-3	LAMB3_HUMAN	Q13751	Q13751	0.403241	0.433237	0.353701	0.915678
GALNT3	Polypeptide N-acetylgalactosaminyltransferase 3	GALT3_HUMAN	Q14435	Q14435	1.52967	0.0552752	0.353284	2.84083
OGDH	2-oxoglutarate dehydrogenase, mitochondrial	ODO1_HUMAN	Q02218	Q02218	3.34518	0.00403756	0.35324	6.91726
VPS35L	VPS35 endosomal protein sorting factor-like	VP35L_HUMAN	Q7Z3J2	Q7Z3J2	0.32411	0.513128	0.353211	0.763473
HSPA2;HSPA5;HSPA8	Endoplasmic reticulum chaperone BiP	BIP_HUMAN;HSP72_HUMAN;HSP7C_HUMAN	P11021;P11142;P34931;P54652	P11021;P11142;P54652	1.89516	0.0299157	0.352907	3.50618
PGGT1B	Geranylgeranyl transferase type-1 subunit beta	PGTB1_HUMAN	P53609	P53609	0.860796	0.178946	0.351973	1.71175
PRDX3	Thioredoxin-dependent peroxide reductase, mitochondrial	PRDX3_HUMAN	P30048	P30048	2.19103	0.0199234	0.351887	4.08835
ENAH	Protein enabled homolog	ENAH_HUMAN	Q8N8S7	Q8N8S7	2.45036	0.0129416	0.351296	4.63873
MSI2	RNA-binding protein Musashi homolog 2	MSI2H_HUMAN	Q96DH6	Q96DH6	1.00569	0.135473	0.351075	1.95264
PSAP	Prosaposin	SAP_HUMAN	P07602	P07602	1.08462	0.117466	0.3507	2.08384
GNG7	Guanine nucleotide-binding protein G(I)/G(S)/G(O) subunit gamma-7	GBG7_HUMAN	O60262	O60262	0.719716	0.231277	0.349988	1.47496
EMD	Emerin	EMD_HUMAN	P50402	P50402	3.22704	0.00460163	0.349478	6.57658
EPB41L5	Band 4.1-like protein 5	E41L5_HUMAN	Q9HCM4	Q9HCM4	0.326018	0.511521	0.349347	0.767234
CD44	CD44 antigen	CD44_HUMAN	P16070	P16070	0.7065	0.238184	0.348995	1.45255
YME1L1	ATP-dependent zinc metalloprotease YME1L1	YMEL1_HUMAN	Q96TA2	Q96TA2	0.325652	0.511807	0.348203	0.766514
SLC25A13	Calcium-binding mitochondrial carrier protein Aralar2	CMC2_HUMAN	Q9UJS0	Q9UJS0	1.2227	0.0925185	0.34765	2.31469
H2AFY	Core histone macro-H2A.1	H2AY_HUMAN	O75367	O75367	2.29242	0.0172613	0.347505	4.29868
SGSM1	Small G protein signaling modulator 1	SGSM1_HUMAN	Q2NKQ1	Q2NKQ1	0.270698	0.575016	0.347423	0.655975
MRPL38	39S ribosomal protein L38, mitochondrial	RM38_HUMAN	Q96DV4	Q96DV4	1.06884	0.120526	0.347278	2.05759
PHAX	Phosphorylated adapter RNA export protein	PHAX_HUMAN	Q9H814	Q9H814	0.55736	0.316198	0.347175	1.1952
MACROD1	ADP-ribose glycohydrolase MACROD1	MACD1_HUMAN	Q9BQ69	Q9BQ69	0.688811	0.246057	0.34716	1.42247
SLC25A12;SLC25A13	Calcium-binding mitochondrial carrier protein Aralar1	CMC1_HUMAN;CMC2_HUMAN	O75746;Q9UJS0	O75746;Q9UJS0	1.00543	0.135407	0.347025	1.9522
GLUD1	Glutamate dehydrogenase 1, mitochondrial	DHE3_HUMAN	P00367;P49448	P00367	1.82123	0.0333257	0.346231	3.36729
HADHA	Trifunctional enzyme subunit alpha, mitochondrial	ECHA_HUMAN	P40939	P40939	3.42549	0.00356701	0.346041	7.15685
SLC25A6	ADP/ATP translocase 3	ADT3_HUMAN	P12236	P12236	0.724075	0.229619	0.346016	1.48234
RCOR1;RCOR3	REST corepressor 3	RCOR1_HUMAN;RCOR3_HUMAN	Q9P2K3;Q9UKL0	Q9P2K3;Q9UKL0	0.732904	0.22581	0.345463	1.49727
ECH1	Delta(3,5)-Delta(2,4)-dienoyl-CoA isomerase, mitochondrial	ECH1_HUMAN	Q13011	Q13011	3.6379	0.00308497	0.343967	7.82371
CARD19	Caspase recruitment domain-containing protein 19	CAR19_HUMAN	Q96LW7	Q96LW7	1.12993	0.108492	0.342561	2.15935
EXOC8	Exocyst complex component 8	EXOC8_HUMAN	Q8IYI6	Q8IYI6	0.745033	0.222165	0.342304	1.51775
HSPA9	Stress-70 protein, mitochondrial	GRP75_HUMAN	P38646	P38646	2.29702	0.0171386	0.342025	4.30837
FMR1;FXR1;FXR2	Fragile X mental retardation syndrome-related protein 1	FMR1_HUMAN;FXR1_HUMAN;FXR2_HUMAN	P51114;P51116;Q06787	P51114;P51116;Q06787	0.957245	0.149499	0.341782	1.87218
TSFM	Elongation factor Ts, mitochondrial	EFTS_HUMAN	P43897	P43897	1.45476	0.0639372	0.341398	2.71024
PLG	Plasminogen	PLMN_HUMAN	P00747	P00747	1.23826	0.0901853	0.341338	2.34087
GNAI1	Guanine nucleotide-binding protein G(i) subunit alpha-1	GNAI1_HUMAN	P63096	P63096	1.3045	0.0813419	0.340546	2.4528
GLB1	Beta-galactosidase	BGAL_HUMAN	P16278	P16278	0.759622	0.215928	0.340206	1.54234
SETD3	Actin-histidine N-methyltransferase	SETD3_HUMAN	Q86TU7	Q86TU7	0.611443	0.286648	0.340187	1.28963
RAB4B	Ras-related protein Rab-4B	RAB4B_HUMAN	P61018	P61018	0.9196	0.160123	0.339356	1.80963
WDR70	WD repeat-containing protein 70	WDR70_HUMAN	Q9NW82	Q9NW82	0.272384	0.572583	0.338607	0.659437
POMGNT2	Protein O-linked-mannose beta-1,4-N-acetylglucosaminyltransferase 2	PMGT2_HUMAN	Q8NAT1	Q8NAT1	2.83727	0.00780412	0.338536	5.54371
DNAJB2	DnaJ homolog subfamily B member 2	DNJB2_HUMAN	P25686	P25686	0.527968	0.336013	0.338204	1.14321
MRPS2	28S ribosomal protein S2, mitochondrial	RT02_HUMAN	Q9Y399	Q9Y399	1.67468	0.0423682	0.337913	3.09874
SRSF3	Serine/arginine-rich splicing factor 3	SRSF3_HUMAN	P84103	P84103	2.01079	0.0258211	0.337865	3.72845
DSTN	Destrin	DEST_HUMAN	P60981	P60981	1.89136	0.02982	0.337499	3.49899
LRRC59	Leucine-rich repeat-containing protein 59	LRC59_HUMAN	Q96AG4	Q96AG4	2.47585	0.0126408	0.336726	4.69511
NIPSNAP3A	Protein NipSnap homolog 3A	NPS3A_HUMAN	Q9BS92;Q9UFN0	Q9UFN0	1.58155	0.0498481	0.336675	2.93228
VAPA	Vesicle-associated membrane protein-associated protein A	VAPA_HUMAN	Q9P0L0	Q9P0L0	1.91024	0.0292042	0.335969	3.53481
TM7SF2	Delta(14)-sterol reductase TM7SF2	ERG24_HUMAN	O76062	O76062	1.29708	0.0821698	0.335539	2.44021
NAP1L1	Nucleosome assembly protein 1-like 1	NP1L1_HUMAN	P55209	P55209	0.907622	0.162756	0.335524	1.78971
KLC4	Kinesin light chain 4	KLC4_HUMAN	Q9NSK0	Q9NSK0	1.22511	0.0920719	0.335392	2.31875
CHMP2B	Charged multivesicular body protein 2b	CHM2B_HUMAN	Q9UQN3	Q9UQN3	1.40964	0.0683596	0.335297	2.63235
KYAT3	Kynurenine--oxoglutarate transaminase 3	KAT3_HUMAN	Q6YP21	Q6YP21	1.69825	0.0410893	0.33449	3.14137
LNPEP	Leucyl-cystinyl aminopeptidase	LCAP_HUMAN	Q9UIQ6	Q9UIQ6	0.546102	0.323217	0.334105	1.17535
ZNHIT2	Zinc finger HIT domain-containing protein 2	ZNHI2_HUMAN	Q9UHR6	Q9UHR6	1.11302	0.11182	0.333305	2.13116
METTL14	N6-adenosine-methyltransferase non-catalytic subunit	MET14_HUMAN	Q9HCE5	Q9HCE5	0.541725	0.32577	0.333083	1.16761
TMX3	Protein disulfide-isomerase TMX3	TMX3_HUMAN	Q96JJ7	Q96JJ7	1.8281	0.0333205	0.333033	3.3801
SRP68	Signal recognition particle subunit SRP68	SRP68_HUMAN	Q9UHB9	Q9UHB9	1.7672	0.0362659	0.332448	3.26729
VPS33A	Vacuolar protein sorting-associated protein 33A	VP33A_HUMAN	Q96AX1	Q96AX1	0.556275	0.3169	0.332233	1.19329
IGF2BP2	Insulin-like growth factor 2 mRNA-binding protein 2	IF2B2_HUMAN	Q9Y6M1	Q9Y6M1	1.94544	0.027757	0.331959	3.60205
BCL2L13	Bcl-2-like protein 13	B2L13_HUMAN	Q9BXK5	Q9BXK5	0.931736	0.156274	0.331546	1.8298
SFXN1	Sideroflexin-1	SFXN1_HUMAN	Q9H9B4	Q9H9B4	1.18129	0.0990231	0.331129	2.24521
ANXA4	Annexin A4	ANXA4_HUMAN	P09525	P09525	1.14486	0.106481	0.331124	2.18428
MFN1	Mitofusin-1	MFN1_HUMAN	Q8IWA4	Q8IWA4	0.575997	0.306558	0.330985	1.22791
GMPR2	GMP reductase 2	GMPR2_HUMAN	Q9P2T1	Q9P2T1	1.42472	0.0670295	0.330562	2.65832
ROCK1	Rho-associated protein kinase 1	ROCK1_HUMAN	Q13464	Q13464	0.846313	0.183824	0.330261	1.68759
MANF	Mesencephalic astrocyte-derived neurotrophic factor	MANF_HUMAN	P55145	P55145	0.786586	0.205435	0.32987	1.58766
NLRX1	NLR family member X1	NLRX1_HUMAN	Q86UT6	Q86UT6	2.03683	0.0246226	0.329573	3.77939
FAAH	Fatty-acid amide hydrolase 1	FAAH1_HUMAN	O00519	O00519	0.154268	0.727199	0.329539	0.402846
MYO1E	Unconventional myosin-Ie	MYO1E_HUMAN	Q12965	Q12965	3.19306	0.00475	0.329416	6.48111
COMMD5	COMM domain-containing protein 5	COMD5_HUMAN	Q9GZQ3	Q9GZQ3	0.291709	0.549531	0.32915	0.698791
P4HA1	Prolyl 4-hydroxylase subunit alpha-1	P4HA1_HUMAN	P13674	P13674	1.33594	0.0778607	0.328271	2.50622
LSM4	U6 snRNA-associated Sm-like protein LSm4	LSM4_HUMAN	Q9Y4Z0;U3KQK1	Q9Y4Z0	0.674329	0.253781	0.327135	1.39777
DYNC1LI1	Cytoplasmic dynein 1 light intermediate chain 1	DC1L1_HUMAN	Q9Y6G9	Q9Y6G9	1.75513	0.0367471	0.326919	3.24511
SSB	Lupus La protein	LA_HUMAN	P05455	P05455	2.47908	0.0127305	0.326405	4.70228
DDAH1	N(G),N(G)-dimethylarginine dimethylaminohydrolase 1	DDAH1_HUMAN	O94760	O94760	2.67112	0.0101978	0.326236	5.1417
TAF15	TATA-binding protein-associated factor 2N	RBP56_HUMAN	Q92804	Q92804	1.0109	0.133947	0.32612	1.96129
RFX2	DNA-binding protein RFX2	RFX2_HUMAN	P48378	P48378	0.951757	0.15094	0.323817	1.86306
FKBP15	FK506-binding protein 15	FKB15_HUMAN	Q5T1M5	Q5T1M5	1.97597	0.02716	0.322717	3.66083
ARFIP1	Arfaptin-1	ARFP1_HUMAN	P53367	P53367	2.14592	0.0213473	0.322555	3.99663
ATPAF2	ATP synthase mitochondrial F1 complex assembly factor 2	ATPF2_HUMAN	Q8N5M1	Q8N5M1	0.40165	0.43472	0.322002	0.912686
STARD10	START domain-containing protein 10	STA10_HUMAN	Q9Y365	Q9Y365	3.05414	0.00607358	0.32153	6.10192
RELL1	RELT-like protein 1	RELL1_HUMAN	Q8IUW5	Q8IUW5	0.604427	0.290202	0.321481	1.27746
KCTD1	BTB/POZ domain-containing protein KCTD1	KCTD1_HUMAN	Q4G0X4;Q719H9	Q719H9	1.63874	0.0451433	0.321452	3.03414
DNAJC5	DnaJ homolog subfamily C member 5	DNJC5_HUMAN	Q9H3Z4	Q9H3Z4	0.255885	0.593702	0.321317	0.625337
LRRC1	Leucine-rich repeat-containing protein 1	LRRC1_HUMAN	Q9BTT6	Q9BTT6	0.465142	0.382522	0.32024	1.03017
PSMB5	Proteasome subunit beta type-5	PSB5_HUMAN	P28074	P28074	2.15829	0.0208954	0.320085	4.02168
APOA2	Apolipoprotein A-II	APOA2_HUMAN	P02652	P02652	0.269505	0.576488	0.319709	0.653522
LIMA1	LIM domain and actin-binding protein 1	LIMA1_HUMAN	Q9UHB6	Q9UHB6	1.53235	0.0551668	0.319565	2.84553
SAMM50	Sorting and assembly machinery component 50 homolog	SAM50_HUMAN	Q9Y512	Q9Y512	1.11619	0.111276	0.319184	2.13644
CTNNBL1	Beta-catenin-like protein 1	CTBL1_HUMAN	Q8WYA6	Q8WYA6	1.07488	0.11923	0.318797	2.06764
JPT2	Jupiter microtubule associated homolog 2	JUPI2_HUMAN	Q9H910	Q9H910	1.51574	0.0567619	0.318724	2.81642
CEP350	Centrosome-associated protein 350	CE350_HUMAN	Q5VT06	Q5VT06	0.456613	0.388672	0.318277	1.01459
NPTN	Neuroplastin	NPTN_HUMAN	Q9Y639	Q9Y639	1.5465	0.0534	0.317416	2.87041
LSM12	Protein LSM12 homolog	LSM12_HUMAN	Q3MHD2	Q3MHD2	0.614812	0.285187	0.317057	1.29546
SCLT1	Sodium channel and clathrin linker 1	SCLT1_HUMAN	Q96NL6	Q96NL6	0.855161	0.180456	0.31635	1.70236
ST13	Hsc70-interacting protein	F10A1_HUMAN	P50502;Q8IZP2	P50502	2.54704	0.0120157	0.315799	4.85485
ASNA1	ATPase ASNA1	ASNA_HUMAN	O43681	O43681	1.31692	0.0799638	0.315798	2.47388
ARID2	AT-rich interactive domain-containing protein 2	ARID2_HUMAN	Q68CP9	Q68CP9	0.419547	0.417596	0.315731	0.94618
KLC1	Kinesin light chain 1	KLC1_HUMAN	Q07866	Q07866	1.98062	0.0269107	0.315706	3.66983
MISP3	Uncharacterized protein MISP3	MISP3_HUMAN	Q96FF7	Q96FF7	0.569758	0.309688	0.315647	1.21698
SRP54	Signal recognition particle 54 kDa protein	SRP54_HUMAN	P61011	P61011	0.874324	0.173468	0.3154	1.73429
MRPL23	39S ribosomal protein L23, mitochondrial	RM23_HUMAN	Q16540	Q16540	1.42382	0.0669356	0.315396	2.65677
ACSL3	Long-chain-fatty-acid--CoA ligase 3	ACSL3_HUMAN	O95573	O95573	2.26163	0.0179242	0.315094	4.23418
PRKRA	Interferon-inducible double-stranded RNA-dependent protein kinase activator A	PRKRA_HUMAN	O75569	O75569	0.948887	0.151827	0.31502	1.85829
POR	NADPH--cytochrome P450 reductase	NCPR_HUMAN	P16435	P16435	3.30178	0.00426432	0.314766	6.7905
FLOT2	Flotillin-2	FLOT2_HUMAN	Q14254	Q14254	1.47816	0.0607728	0.314749	2.75086
TRIOBP	TRIO and F-actin-binding protein	TARA_HUMAN	Q9H2D6	Q9H2D6	1.44097	0.065022	0.314599	2.68638
FLII	Protein flightless-1 homolog	FLII_HUMAN	Q13045	Q13045	2.81719	0.00771	0.313719	5.49398
MRPL49	39S ribosomal protein L49, mitochondrial	RM49_HUMAN	Q13405	Q13405	0.375009	0.460433	0.313675	0.862215
	Putative uncharacterized protein FLJ37218	YI025_HUMAN	Q8N1Y9	Q8N1Y9	2.43717	0.0134991	0.313374	4.60973
PRPF3	U4/U6 small nuclear ribonucleoprotein Prp3	PRPF3_HUMAN	O43395	O43395	0.992949	0.138847	0.312805	1.93147
VWA1	von Willebrand factor A domain-containing protein 1	VWA1_HUMAN	Q6PCB0	Q6PCB0	0.627673	0.278948	0.312779	1.31769
KHDRBS1	KH domain-containing, RNA-binding, signal transduction-associated protein 1	KHDR1_HUMAN	O75525;Q07666;Q5VWX1	Q07666	2.45431	0.0128675	0.3118	4.64744
KIF5B	Kinesin-1 heavy chain	KINH_HUMAN	P33176	P33176	2.62003	0.0113138	0.311343	5.02227
CA1	Carbonic anhydrase 1	CAH1_HUMAN	P00915	P00915	0.218077	0.64042	0.310305	0.545262
GHITM	Growth hormone-inducible transmembrane protein	GHITM_HUMAN	Q9H3K2	Q9H3K2	1.24709	0.0886521	0.310227	2.35575
GPR39	G-protein coupled receptor 39	GPR39_HUMAN	O43194	O43194	0.508127	0.349625	0.309863	1.10781
NDUFA4	Cytochrome c oxidase subunit NDUFA4	NDUA4_HUMAN	O00483	O00483	0.748726	0.220732	0.309486	1.52398
RBM38	RNA-binding protein 38	RBM38_HUMAN	Q9H0Z9	Q9H0Z9	0.310228	0.526565	0.309483	0.735949
VPS28	Vacuolar protein sorting-associated protein 28 homolog	VPS28_HUMAN	Q9UK41	Q9UK41	0.142927	0.744061	0.309391	0.376401
ERMP1	Endoplasmic reticulum metallopeptidase 1	ERMP1_HUMAN	Q7Z2K6	Q7Z2K6	1.93683	0.0279313	0.30892	3.58555
SMU1	WD40 repeat-containing protein SMU1	SMU1_HUMAN	Q2TAY7	Q2TAY7	2.01647	0.0254457	0.308872	3.73952
IMMT	MICOS complex subunit MIC60	MIC60_HUMAN	Q16891	Q16891	2.51076	0.0125553	0.308447	4.773
DNAJC7	DnaJ homolog subfamily C member 7	DNJC7_HUMAN	Q99615	Q99615	1.78716	0.0351536	0.308387	3.30409
ATP13A1	Manganese-transporting ATPase 13A1	AT131_HUMAN	Q9HD20	Q9HD20	2.68966	0.00964126	0.308192	5.18552
EXOC6B	Exocyst complex component 6B	EXC6B_HUMAN	Q9Y2D4	Q9Y2D4	1.29183	0.0837268	0.308052	2.43133
DNPEP	Aspartyl aminopeptidase	DNPEP_HUMAN	Q9ULA0	Q9ULA0	0.856973	0.180286	0.306735	1.70538
CPT2	Carnitine O-palmitoyltransferase 2, mitochondrial	CPT2_HUMAN	P23786	P23786	1.13845	0.10737	0.306537	2.17358
AP1M2	AP-1 complex subunit mu-2	AP1M2_HUMAN	Q9Y6Q5	Q9Y6Q5	1.75491	0.0367138	0.306368	3.2447
UCKL1	Uridine-cytidine kinase-like 1	UCKL1_HUMAN	Q9NWZ5	Q9NWZ5	1.21934	0.0928662	0.305683	2.30904
EHF	ETS homologous factor	EHF_HUMAN	Q9NZC4	Q9NZC4	0.238753	0.616615	0.305621	0.589402
ADRM1	Proteasomal ubiquitin receptor ADRM1	ADRM1_HUMAN	Q16186	Q16186	0.68614	0.246714	0.305425	1.41792
ITPRID2	Protein ITPRID2	ITPI2_HUMAN	P28290	P28290	0.427687	0.409961	0.305401	0.961311
HSDL2	Hydroxysteroid dehydrogenase-like protein 2	HSDL2_HUMAN	Q6YN16	Q6YN16	2.08762	0.0233391	0.304802	3.87975
ANXA1	Annexin A1	ANXA1_HUMAN	P04083	P04083	4.5166	0.000745763	0.30479	11.1879
TRIM27	Zinc finger protein RFP	TRI27_HUMAN	P14373	P14373	0.178888	0.692421	0.304506	0.459008
LAMC2	Laminin subunit gamma-2	LAMC2_HUMAN	Q13753	Q13753	0.521404	0.340514	0.304188	1.13153
MYO18A	Unconventional myosin-XVIIIa	MY18A_HUMAN	Q92614	Q92614	0.219266	0.63966	0.304084	0.547825
ACTA2	Actin, aortic smooth muscle	ACTA_HUMAN	P62736;P63267;P68032;P68133	P62736	0.469089	0.379955	0.303557	1.03736
RAP1A	Ras-related protein Rap-1A	RAP1A_HUMAN	P62834	P62834	0.1529	0.729311	0.303447	0.399677
HMGCL	Hydroxymethylglutaryl-CoA lyase, mitochondrial	HMGCL_HUMAN	P35914	P35914	2.1715	0.0202563	0.303385	4.04851
YIPF5	Protein YIPF5	YIPF5_HUMAN	Q969M3	Q969M3	0.550574	0.320079	0.303206	1.18324
TRAPPC9	Trafficking protein particle complex subunit 9	TPPC9_HUMAN	Q96Q05	Q96Q05	1.85863	0.0312731	0.303041	3.43726
DHRS7B	Dehydrogenase/reductase SDR family member 7B	DRS7B_HUMAN	Q6IAN0	Q6IAN0	1.54131	0.053861	0.302346	2.86127
PTK2	Focal adhesion kinase 1	FAK1_HUMAN	Q05397	Q05397	1.85829	0.031373	0.302267	3.43661
GNB2	Guanine nucleotide-binding protein G(I)/G(S)/G(T) subunit beta-2	GBB2_HUMAN	P16520;P62873;P62879	P62879	1.14231	0.106947	0.302245	2.18003
SMARCA1	Probable global transcription activator SNF2L1	SMCA1_HUMAN	P28370	P28370	0.596444	0.293963	0.302055	1.26359
CDC16	Cell division cycle protein 16 homolog	CDC16_HUMAN	Q13042	Q13042	0.609048	0.287458	0.301995	1.28548
UTP20	Small subunit processome component 20 homolog	UTP20_HUMAN	O75691	O75691	0.311957	0.524382	0.301991	0.739392
ATP5F1C	ATP synthase subunit gamma, mitochondrial	ATPG_HUMAN	P36542	P36542	1.50423	0.0578534	0.301369	2.7963
PHF2	Lysine-specific demethylase PHF2	PHF2_HUMAN	O75151	O75151	0.324173	0.513188	0.300873	0.763598
PHIP	PH-interacting protein	PHIP_HUMAN	Q8WWQ0	Q8WWQ0	1.50544	0.0578503	0.300394	2.79842
PMPCA	Mitochondrial-processing peptidase subunit alpha	MPPA_HUMAN	Q10713	Q10713	1.67175	0.0426431	0.299722	3.09345
DLST	Dihydrolipoyllysine-residue succinyltransferase component of 2-oxoglutarate dehydrogenase complex, mitochondrial	ODO2_HUMAN	P36957	P36957	1.66734	0.0429824	0.299309	3.0855
RTCA	RNA 3'-terminal phosphate cyclase	RTCA_HUMAN	O00442	O00442	0.510425	0.347642	0.299	1.11193
AKIP1	A-kinase-interacting protein 1	AKIP1_HUMAN	Q9NQ31	Q9NQ31	0.203876	0.659047	0.298964	0.514418
ME2	NAD-dependent malic enzyme, mitochondrial	MAOM_HUMAN	P23368	P23368	1.51183	0.0571263	0.298784	2.80959
CPT1A	Carnitine O-palmitoyltransferase 1, liver isoform	CPT1A_HUMAN	P50416	P50416	1.89418	0.0298544	0.298315	3.50433
IGKV4-1	Immunoglobulin kappa variable 4-1	KV401_HUMAN	P06312	P06312	0.506293	0.350756	0.297742	1.10453
PPP4C	Serine/threonine-protein phosphatase 4 catalytic subunit	PP4C_HUMAN	P60510	P60510	2.20736	0.0193204	0.296831	4.12182
CKAP5	Cytoskeleton-associated protein 5	CKAP5_HUMAN	Q14008	Q14008	3.48811	0.00320442	0.296831	7.34834
CERS2	Ceramide synthase 2	CERS2_HUMAN	Q96G23	Q96G23	0.615768	0.284733	0.296285	1.29712
UQCRC1	Cytochrome b-c1 complex subunit 1, mitochondrial	QCR1_HUMAN	P31930	P31930	1.43776	0.0654653	0.295762	2.68083
LRCH4	Leucine-rich repeat and calponin homology domain-containing protein 4	LRCH4_HUMAN	O75427	O75427	0.330758	0.506353	0.295604	0.776559
FTO	Alpha-ketoglutarate-dependent dioxygenase FTO	FTO_HUMAN	Q9C0B1	Q9C0B1	0.273587	0.570421	0.295193	0.661905
PLCH1	1-phosphatidylinositol 4,5-bisphosphate phosphodiesterase eta-1	PLCH1_HUMAN	Q4KWH8	Q4KWH8	1.02748	0.12932	0.294961	1.98883
METTL26	Methyltransferase-like 26	MTL26_HUMAN	Q96S19	Q96S19	0.193769	0.673043	0.294747	0.492188
FAS	Tumor necrosis factor receptor superfamily member 6	TNR6_HUMAN	P25445	P25445	0.287571	0.553827	0.294727	0.690415
C1orf158	Uncharacterized protein C1orf158	CA158_HUMAN	Q8N1D5	Q8N1D5	0.687268	0.246438	0.294669	1.41984
ABI1;ABI2	Abl interactor 1	ABI1_HUMAN;ABI2_HUMAN	Q8IZP0;Q9NYB9	Q8IZP0;Q9NYB9	0.996549	0.137808	0.294247	1.93745
ATP2B1;ATP2B3;ATP2B4	Plasma membrane calcium-transporting ATPase 1	AT2B1_HUMAN;AT2B3_HUMAN;AT2B4_HUMAN	P20020;P23634;Q01814;Q16720	P20020;P23634;Q16720	1.86969	0.0310461	0.294067	3.45806
KRT80	Keratin, type II cytoskeletal 80	K2C80_HUMAN	Q6KB66	Q6KB66	1.53046	0.0551121	0.29166	2.84223
PRDX1	Peroxiredoxin-1	PRDX1_HUMAN	Q06830	Q06830	3.4016	0.00349495	0.291431	7.0849
SEPTIN11	Septin-11	SEP11_HUMAN	Q9NVA2	Q9NVA2	1.12736	0.109056	0.291265	2.15506
GTF3C3	General transcription factor 3C polypeptide 3	TF3C3_HUMAN	Q9Y5Q9	Q9Y5Q9	0.663408	0.259585	0.291151	1.3791
C11orf52	Uncharacterized protein C11orf52	CK052_HUMAN	Q96A22	Q96A22	0.579712	0.304156	0.290435	1.23441
S100A11	Protein S100-A11	S10AB_HUMAN	P31949	P31949	2.52365	0.0124154	0.290281	4.80197
ELP1	Elongator complex protein 1	ELP1_HUMAN	O95163	O95163	0.223779	0.633883	0.289886	0.557523
MTX2	Metaxin-2	MTX2_HUMAN	O75431	O75431	0.508546	0.349256	0.289386	1.10856
SRSF4;SRSF5;SRSF6	Serine/arginine-rich splicing factor 4	SRSF4_HUMAN;SRSF5_HUMAN;SRSF6_HUMAN	Q08170;Q13243;Q13247	Q08170;Q13243;Q13247	1.48071	0.0605922	0.289146	2.7553
HNRNPH2	Heterogeneous nuclear ribonucleoprotein H2	HNRH2_HUMAN	P55795	P55795	1.6688	0.0428188	0.288622	3.08813
MRPS27	28S ribosomal protein S27, mitochondrial	RT27_HUMAN	Q92552	Q92552	1.68488	0.0415897	0.288554	3.11716
C4orf47	UPF0602 protein C4orf47	CD047_HUMAN	A7E2U8	A7E2U8	0.603936	0.290508	0.288306	1.27661
DYNC1I2	Cytoplasmic dynein 1 intermediate chain 2	DC1I2_HUMAN	Q13409	Q13409	2.03719	0.0246296	0.28791	3.78011
TRAPPC4	Trafficking protein particle complex subunit 4	TPPC4_HUMAN	Q9Y296	Q9Y296	2.0093	0.0258813	0.287888	3.72553
ANXA5	Annexin A5	ANXA5_HUMAN	P08758	P08758	3.3606	0.00409524	0.287757	6.96277
IGF1R	Insulin-like growth factor 1 receptor	IGF1R_HUMAN	P08069	P08069	0.884567	0.169947	0.287651	1.75135
FBF1	Fas-binding factor 1	FBF1_HUMAN	Q8TES7	Q8TES7	0.482559	0.368913	0.287492	1.0618
SNX24	Sorting nexin-24	SNX24_HUMAN	Q9Y343	Q9Y343	0.612668	0.286233	0.287391	1.29175
FARP2	FERM, ARHGEF and pleckstrin domain-containing protein 2	FARP2_HUMAN	O94887	O94887	0.74167	0.223304	0.287338	1.51208
HNRNPL	Heterogeneous nuclear ribonucleoprotein L	HNRPL_HUMAN	P14866	P14866	1.87258	0.0309065	0.286963	3.46351
HSPA2;HSPA6;HSPA8	Heat shock cognate 71 kDa protein	HSP72_HUMAN;HSP76_HUMAN;HSP7C_HUMAN	P0DMV8;P0DMV9;P11142;P17066;P34931;P48741;P54652	P11142;P17066;P54652	2.68645	0.0101208	0.286885	5.17793
EPPK1;PLEC	Epiplakin	EPIPL_HUMAN;PLEC_HUMAN	P58107;Q15149	P58107;Q15149	1.82259	0.0333	0.286652	3.36983
RNASEH2A	Ribonuclease H2 subunit A	RNH2A_HUMAN	O75792	O75792	0.344122	0.491228	0.286396	0.802686
RMDN1	Regulator of microtubule dynamics protein 1	RMD1_HUMAN	Q96DB5	Q96DB5	1.22738	0.0919759	0.28629	2.32256
NCSTN	Nicastrin	NICA_HUMAN	Q92542	Q92542	2.13651	0.0214767	0.286219	3.97765
GMPPA	Mannose-1-phosphate guanyltransferase alpha	GMPPA_HUMAN	Q96IJ6	Q96IJ6	1.4778	0.0607693	0.285324	2.75024
CS	Citrate synthase, mitochondrial	CISY_HUMAN	O75390	O75390	2.77037	0.00848309	0.285171	5.37929
GFPT1	Glutamine--fructose-6-phosphate aminotransferase [isomerizing] 1	GFPT1_HUMAN	Q06210	Q06210	2.28389	0.0173711	0.284936	4.28076
AP1G1	AP-1 complex subunit gamma-1	AP1G1_HUMAN	O43747	O43747	1.90675	0.0294069	0.284899	3.52818
H1FX	Histone H1x	H1X_HUMAN	Q92522	Q92522	1.24091	0.0897098	0.284681	2.34533
DHODH	Dihydroorotate dehydrogenase (quinone), mitochondrial	PYRD_HUMAN	Q02127	Q02127	0.884175	0.170028	0.284648	1.7507
MYD88	Myeloid differentiation primary response protein MyD88	MYD88_HUMAN	Q99836	Q99836	0.917214	0.160614	0.284594	1.80566
2-Mar	Mitochondrial amidoxime reducing component 2	MARC2_HUMAN	Q969Z3	Q969Z3	0.74147	0.223129	0.283526	1.51174
LARP4B	La-related protein 4B	LAR4B_HUMAN	Q92615	Q92615	1.25041	0.088467	0.283431	2.36134
LONP1	Lon protease homolog, mitochondrial	LONM_HUMAN	P36776	P36776	1.55841	0.0521748	0.282997	2.89139
NR2F6	Nuclear receptor subfamily 2 group F member 6	NR2F6_HUMAN	P10588;P10589;P24468	P10588	0.603057	0.290837	0.281932	1.27508
MARS2	Methionine--tRNA ligase, mitochondrial	SYMM_HUMAN	Q96GW9	Q96GW9	0.195473	0.670266	0.281803	0.495953
HNRNPDL	Heterogeneous nuclear ribonucleoprotein D-like	HNRDL_HUMAN	O14979	O14979	2.90976	0.00759322	0.281568	5.7259
ERH	Enhancer of rudimentary homolog	ERH_HUMAN	P84090	P84090	1.62774	0.0458099	0.281241	3.01446
XRN2	5'-3' exoribonuclease 2	XRN2_HUMAN	Q9H0D6	Q9H0D6	2.18975	0.0199128	0.281025	4.08573
NFS1	Cysteine desulfurase, mitochondrial	NFS1_HUMAN	Q9Y697	Q9Y697	1.61315	0.0476492	0.280385	2.98842
MRPL46	39S ribosomal protein L46, mitochondrial	RM46_HUMAN	Q9H2W6	Q9H2W6	2.01938	0.0254107	0.279317	3.7452
CAPRIN1	Caprin-1	CAPR1_HUMAN	Q14444	Q14444	0.637965	0.272924	0.279171	1.33543
DDAH1;DDAH2	N(G),N(G)-dimethylarginine dimethylaminohydrolase 1	DDAH1_HUMAN;DDAH2_HUMAN	O94760;O95865	O94760;O95865	1.99159	0.0262722	0.279113	3.69109
NEK7	Serine/threonine-protein kinase Nek7	NEK7_HUMAN	Q8TDX7	Q8TDX7	1.17331	0.100298	0.279049	2.23185
NDUFB8	NADH dehydrogenase [ubiquinone] 1 beta subcomplex subunit 8, mitochondrial	NDUB8_HUMAN	O95169	O95169	0.700107	0.240539	0.27887	1.44169
CAPN7	Calpain-7	CAN7_HUMAN	Q9Y6W3	Q9Y6W3	0.543975	0.324412	0.278788	1.17159
SCRN2	Secernin-2	SCRN2_HUMAN	Q96FV2	Q96FV2	0.567632	0.311169	0.277859	1.21325
OPA1	Dynamin-like 120 kDa protein, mitochondrial	OPA1_HUMAN	O60313	O60313	1.80855	0.0336882	0.277524	3.34371
PPP2R5E	Serine/threonine-protein phosphatase 2A 56 kDa regulatory subunit epsilon isoform	2A5E_HUMAN	Q16537	Q16537	1.11987	0.110901	0.277444	2.14257
HNRNPM	Heterogeneous nuclear ribonucleoprotein M	HNRPM_HUMAN	P52272	P52272	1.01993	0.131469	0.277395	1.97628
FCHO2	F-BAR domain only protein 2	FCHO2_HUMAN	Q0JRZ9	Q0JRZ9	0.209369	0.651147	0.276991	0.526403
MICAL1	[F-actin]-monooxygenase MICAL1	MICA1_HUMAN	Q8TDZ2	Q8TDZ2	0.322693	0.514268	0.276927	0.760676
SRSF7	Serine/arginine-rich splicing factor 7	SRSF7_HUMAN	Q16629	Q16629	2.86595	0.00820596	0.276358	5.61529
SELENOT	Thioredoxin reductase-like selenoprotein T	SELT_HUMAN	P62341	P62341	0.414743	0.421718	0.276261	0.937221
HNRNPA3	Heterogeneous nuclear ribonucleoprotein A3	ROA3_HUMAN	A0A2R8Y4L2;P09651;P51991;Q32P51	P51991	2.55088	0.0119606	0.276199	4.86356
PPWD1	Peptidylprolyl isomerase domain and WD repeat-containing protein 1	PPWD1_HUMAN	Q96BP3	Q96BP3	1.06137	0.121643	0.276066	2.04516
PRDX1;PRDX4	Peroxiredoxin-1	PRDX1_HUMAN;PRDX4_HUMAN	Q06830;Q13162	Q06830;Q13162	2.37963	0.0146731	0.275805	4.4845
TJP3	Tight junction protein ZO-3	ZO3_HUMAN	O95049	O95049	1.45143	0.0641739	0.275311	2.70448
FAM107B	Protein FAM107B	F107B_HUMAN	Q9H098	Q9H098	0.248904	0.603309	0.274978	0.610761
LSM7	U6 snRNA-associated Sm-like protein LSm7	LSM7_HUMAN	Q9UK45	Q9UK45	0.197811	0.666996	0.274962	0.501106
EZR;MSN;RDX	Ezrin	EZRI_HUMAN;MOES_HUMAN;RADI_HUMAN	P15311;P26038;P35241	P15311;P26038;P35241	0.890661	0.167902	0.274903	1.76149
NUTF2	Nuclear transport factor 2	NTF2_HUMAN	P61970	P61970	1.13694	0.107432	0.274752	2.17105
SYAP1	Synapse-associated protein 1	SYAP1_HUMAN	Q96A49	Q96A49	0.906443	0.163037	0.274561	1.78775
ATP5PF	ATP synthase-coupling factor 6, mitochondrial	ATP5J_HUMAN	P18859	P18859	3.2992	0.00424561	0.274513	6.78304
SON	Protein SON	SON_HUMAN	P18583	P18583	2.04583	0.0243099	0.274088	3.79708
PFDN1	Prefoldin subunit 1	PFD1_HUMAN	O60925	O60925	0.69702	0.241948	0.27391	1.43644
CSNK1A1	Casein kinase I isoform alpha	KC1A_HUMAN	P48729;Q8N752	P48729	0.719865	0.231318	0.273746	1.47521
TRAPPC3	Trafficking protein particle complex subunit 3	TPPC3_HUMAN	O43617	O43617	1.58727	0.04924	0.272949	2.94242
SENP3	Sentrin-specific protease 3	SENP3_HUMAN	Q9H4L4	Q9H4L4	0.188165	0.681092	0.272782	0.479757
AIMP2	Aminoacyl tRNA synthase complex-interacting multifunctional protein 2	AIMP2_HUMAN	Q13155	Q13155	0.807652	0.197162	0.272312	1.62297
AP1B1	AP-1 complex subunit beta-1	AP1B1_HUMAN	Q10567	Q10567	1.90671	0.0294304	0.272015	3.5281
HLA-A	HLA class I histocompatibility antigen, A-68 alpha chain	1A68_HUMAN	P01891	P01891	1.17478	0.0999312	0.27189	2.2343
ELAVL1	ELAV-like protein 1	ELAV1_HUMAN	Q15717	Q15717	2.28332	0.0173195	0.270982	4.27955
PHB	Prohibitin	PHB_HUMAN	P35232	P35232	1.45171	0.0642197	0.270428	2.70497
NDUFA2	NADH dehydrogenase [ubiquinone] 1 alpha subcomplex subunit 2	NDUA2_HUMAN	O43678	O43678	0.656929	0.262599	0.270367	1.36801
BTF3L4	Transcription factor BTF3 homolog 4	BT3L4_HUMAN	Q96K17	Q96K17	0.0916835	0.828744	0.270086	0.251682
PPP1R12C	Protein phosphatase 1 regulatory subunit 12C	PP12C_HUMAN	Q9BZL4	Q9BZL4	0.421342	0.416022	0.270085	0.949522
BCAS3	Breast carcinoma-amplified sequence 3	BCAS3_HUMAN	Q9H6U6	Q9H6U6	0.400233	0.436365	0.269992	0.910021
MAP4	Microtubule-associated protein 4	MAP4_HUMAN	P27816	P27816	2.73582	0.00903497	0.269898	5.29573
MOCS3	Adenylyltransferase and sulfurtransferase MOCS3	MOCS3_HUMAN	O95396	O95396	1.10893	0.112183	0.269696	2.12433
ARFGEF1	Brefeldin A-inhibited guanine nucleotide-exchange protein 1	BIG1_HUMAN	Q9Y6D6	Q9Y6D6	0.356027	0.480337	0.269606	0.825767
RAB10;RAB13	Ras-related protein Rab-13	RAB10_HUMAN;RAB13_HUMAN	P51153;P61026	P51153;P61026	0.890325	0.168027	0.269399	1.76093
TTC21A	Tetratricopeptide repeat protein 21A	TT21A_HUMAN	Q8NDW8	Q8NDW8	0.738082	0.224264	0.269071	1.50602
TST	Thiosulfate sulfurtransferase	THTR_HUMAN	Q16762	Q16762	1.57337	0.050735	0.268524	2.91782
FGB	Fibrinogen beta chain	FIBB_HUMAN	P02675	P02675	0.345558	0.489734	0.26841	0.80548
S100A6	Protein S100-A6	S10A6_HUMAN	P06703	P06703	0.501757	0.353965	0.26772	1.09639
GLYR1	Putative oxidoreductase GLYR1	GLYR1_HUMAN	Q49A26	Q49A26	1.18944	0.0976698	0.2672	2.25887
HLA-A;HLA-B;HLA-C	HLA class I histocompatibility antigen, A-68 alpha chain	1A68_HUMAN;1B73_HUMAN;1C17_HUMAN	P01891;P01893;Q31612;Q95604	P01891;Q31612;Q95604	0.12767	0.766824	0.266925	0.340204
PHB2	Prohibitin-2	PHB2_HUMAN	Q99623	Q99623	2.17646	0.0199946	0.266843	4.05861
RGS10	Regulator of G-protein signaling 10	RGS10_HUMAN	O43665	O43665	0.609149	0.287468	0.266814	1.28565
PPP6R3	Serine/threonine-protein phosphatase 6 regulatory subunit 3	PP6R3_HUMAN	Q5H9R7	Q5H9R7	0.363286	0.472418	0.266761	0.839756
HNRNPD;HNRNPDL	Heterogeneous nuclear ribonucleoprotein D-like	HNRDL_HUMAN;HNRPD_HUMAN	O14979;Q14103	O14979;Q14103	1.13756	0.10736	0.266163	2.1721
LAD1	Ladinin-1	LAD1_HUMAN	O00515	O00515	0.903225	0.164051	0.265471	1.7824
NDUFB2	NADH dehydrogenase [ubiquinone] 1 beta subcomplex subunit 2, mitochondrial	NDUB2_HUMAN	O95178	O95178	0.550226	0.320219	0.265155	1.18263
SERPING1	Plasma protease C1 inhibitor	IC1_HUMAN	P05155	P05155	0.78731	0.205104	0.26508	1.58888
PSPC1	Paraspeckle component 1	PSPC1_HUMAN	Q8WXF1	Q8WXF1	4.47884	0.000709677	0.265042	11.0202
ZC3H15	Zinc finger CCCH domain-containing protein 15	ZC3HF_HUMAN	Q8WU90	Q8WU90	0.601095	0.291976	0.264707	1.27167
RBM8A	RNA-binding protein 8A	RBM8A_HUMAN	Q9Y5S9	Q9Y5S9	1.40716	0.0685545	0.264693	2.62809
ATP2B4	Plasma membrane calcium-transporting ATPase 4	AT2B4_HUMAN	P23634	P23634	1.98773	0.026523	0.264671	3.6836
COQ8A	Atypical kinase COQ8A, mitochondrial	COQ8A_HUMAN	Q8NI60	Q8NI60	1.0654	0.121161	0.26465	2.05186
DDX24	ATP-dependent RNA helicase DDX24	DDX24_HUMAN	Q9GZR7	Q9GZR7	0.336661	0.499157	0.264304	0.788128
CC2D1A	Coiled-coil and C2 domain-containing protein 1A	C2D1A_HUMAN	Q6P1N0	Q6P1N0	2.2304	0.0187348	0.263853	4.16932
RALB	Ras-related protein Ral-B	RALB_HUMAN	P11234	P11234	1.24815	0.0886931	0.26378	2.35754
YLPM1	YLP motif-containing protein 1	YLPM1_HUMAN	P49750	P49750	1.19435	0.0966636	0.263688	2.26709
CELSR1	Cadherin EGF LAG seven-pass G-type receptor 1	CELR1_HUMAN	Q9NYQ6	Q9NYQ6	1.31953	0.0797484	0.263455	2.47831
TUBB2A;TUBB2B	Tubulin beta-2A chain	TBB2A_HUMAN;TBB2B_HUMAN	Q13885;Q9BVA1	Q13885;Q9BVA1	0.827863	0.189911	0.263292	1.65678
ELOC	Elongin-C	ELOC_HUMAN	Q15369	Q15369	0.691072	0.244815	0.262869	1.42632
SLC4A2	Anion exchange protein 2	B3A2_HUMAN	P04920	P04920	1.90626	0.0293998	0.262752	3.52725
SLC9A3R1	Na(+)/H(+) exchange regulatory cofactor NHE-RF1	NHRF1_HUMAN	O14745	O14745	0.807538	0.197142	0.262489	1.62278
LAP3	Cytosol aminopeptidase	AMPL_HUMAN	P28838	P28838	2.64887	0.0108718	0.261933	5.08946
NCBP1	Nuclear cap-binding protein subunit 1	NCBP1_HUMAN	Q09161	Q09161	1.29041	0.0837778	0.261783	2.42892
A2M	Alpha-2-macroglobulin	A2MG_HUMAN	P01023;P20742	P01023	0.804656	0.198488	0.261595	1.61796
LRPPRC	Leucine-rich PPR motif-containing protein, mitochondrial	LPPRC_HUMAN	P42704	P42704	2.45687	0.0128221	0.260998	4.65309
CD81	CD81 antigen	CD81_HUMAN	P60033	P60033	0.402986	0.433269	0.260074	0.915198
NUBPL	Iron-sulfur protein NUBPL	NUBPL_HUMAN	Q8TB37	Q8TB37	0.747513	0.22139	0.259925	1.52193
SHMT2	Serine hydroxymethyltransferase, mitochondrial	GLYM_HUMAN	P34897	P34897	1.26895	0.0865498	0.258427	2.39262
DNAJC11	DnaJ homolog subfamily C member 11	DJC11_HUMAN	Q9NVH1	Q9NVH1	1.57738	0.0503838	0.258182	2.92491
MRPL44	39S ribosomal protein L44, mitochondrial	RM44_HUMAN	Q9H9J2	Q9H9J2	1.04938	0.124803	0.258143	2.02523
TRIM2	Tripartite motif-containing protein 2	TRIM2_HUMAN	Q9C040	Q9C040	1.18176	0.0989486	0.25808	2.24599
IGF2R	Cation-independent mannose-6-phosphate receptor	MPRI_HUMAN	P11717	P11717	0.336314	0.499522	0.257134	0.787449
MRPL41	39S ribosomal protein L41, mitochondrial	RM41_HUMAN	Q8IXM3	Q8IXM3	0.775289	0.210167	0.257051	1.56869
HDHD3	Haloacid dehalogenase-like hydrolase domain-containing protein 3	HDHD3_HUMAN	Q9BSH5	Q9BSH5	1.15954	0.10341	0.256602	2.20881
SYMPK	Symplekin	SYMPK_HUMAN	Q92797	Q92797	1.33446	0.0782377	0.256596	2.50371
TMEM192	Transmembrane protein 192	TM192_HUMAN	Q8IY95	Q8IY95	0.667538	0.25689	0.256579	1.38617
RBM47	RNA-binding protein 47	RBM47_HUMAN	A0AV96	A0AV96	1.04115	0.126739	0.256347	2.01154
MRPL43	39S ribosomal protein L43, mitochondrial	RM43_HUMAN	Q8N983	Q8N983	1.11732	0.111153	0.256344	2.13833
MDH2	Malate dehydrogenase, mitochondrial	MDHM_HUMAN	P40926	P40926	1.82239	0.0333256	0.25634	3.36945
MT-CO3	Cytochrome c oxidase subunit 3	COX3_HUMAN	P00414	P00414	0.579982	0.304158	0.256013	1.23488
NNT	NAD(P) transhydrogenase, mitochondrial	NNTM_HUMAN	Q13423	Q13423	0.980468	0.142329	0.256002	1.91074
TMED10	Transmembrane emp24 domain-containing protein 10	TMEDA_HUMAN	P49755	P49755	1.96854	0.0273149	0.255861	3.64649
WDR59	GATOR complex protein WDR59	WDR59_HUMAN	Q6PJI9	Q6PJI9	0.228093	0.6298	0.255826	0.566756
WASHC5	WASH complex subunit 5	WASC5_HUMAN	Q12768	Q12768	1.1669	0.101644	0.255637	2.22113
ATP5PB	ATP synthase F(0) complex subunit B1, mitochondrial	AT5F1_HUMAN	P24539	P24539	2.16146	0.0206366	0.25527	4.02811
FUCA1	Tissue alpha-L-fucosidase	FUCO_HUMAN	P04066	P04066	0.466398	0.381576	0.254191	1.03246
YARS2	Tyrosine--tRNA ligase, mitochondrial	SYYM_HUMAN	Q9Y2Z4	Q9Y2Z4	0.970858	0.145261	0.253401	1.89478
PLRG1	Pleiotropic regulator 1	PLRG1_HUMAN	O43660	O43660	0.852176	0.181449	0.253231	1.69738
DAP	Death-associated protein 1	DAP1_HUMAN	P51397	P51397	0.273899	0.570043	0.253008	0.662546
RALGAPB	Ral GTPase-activating protein subunit beta	RLGPB_HUMAN	Q86X10	Q86X10	0.990713	0.13932	0.252608	1.92776
PCCA	Propionyl-CoA carboxylase alpha chain, mitochondrial	PCCA_HUMAN	P05165	P05165	1.14201	0.106934	0.2524	2.17952
ACYP2	Acylphosphatase-2	ACYP2_HUMAN	P14621	P14621	0.262547	0.586213	0.252342	0.639165
UBR4	E3 ubiquitin-protein ligase UBR4	UBR4_HUMAN	Q5T4S7	Q5T4S7	2.36048	0.0152971	0.252258	4.44331
APPL2	DCC-interacting protein 13-beta	DP13B_HUMAN	Q8NEU8	Q8NEU8	1.08644	0.11707	0.251714	2.08688
MTM1	Myotubularin	MTM1_HUMAN	Q13496	Q13496	3.05191	0.00605333	0.25155	6.09596
GAPVD1	GTPase-activating protein and VPS9 domain-containing protein 1	GAPD1_HUMAN	Q14C86	Q14C86	0.521473	0.340572	0.251396	1.13165
CCAR2	Cell cycle and apoptosis regulator protein 2	CCAR2_HUMAN	Q8N163	Q8N163	2.04655	0.0243971	0.251296	3.79851
ECHDC2	Enoyl-CoA hydratase domain-containing protein 2, mitochondrial	ECHD2_HUMAN	Q86YB7	Q86YB7	2.02182	0.0253597	0.251258	3.74998
CLPP	ATP-dependent Clp protease proteolytic subunit, mitochondrial	CLPP_HUMAN	Q16740	Q16740	0.578447	0.304897	0.251154	1.2322
THYN1	Thymocyte nuclear protein 1	THYN1_HUMAN	Q9P016	Q9P016	0.874858	0.17341	0.249598	1.73518
FKBP8	Peptidyl-prolyl cis-trans isomerase FKBP8	FKBP8_HUMAN	Q14318	Q14318	1.04173	0.12676	0.249544	2.0125
MAP3K5	Mitogen-activated protein kinase kinase kinase 5	M3K5_HUMAN	O95382;Q6ZN16;Q99683	Q99683	0.0832662	0.84456	0.248585	0.23027
PTK7	Inactive tyrosine-protein kinase 7	PTK7_HUMAN	Q13308	Q13308	1.22191	0.0925418	0.248048	2.31336
PCCB	Propionyl-CoA carboxylase beta chain, mitochondrial	PCCB_HUMAN	P05166	P05166	1.005	0.135494	0.247552	1.95148
ABCB6	ATP-binding cassette sub-family B member 6, mitochondrial	ABCB6_HUMAN	Q9NP58	Q9NP58	0.801013	0.200132	0.247435	1.61185
NUP153	Nuclear pore complex protein Nup153	NU153_HUMAN	P49790	P49790	1.47309	0.0611836	0.24722	2.74205
CUL9	Cullin-9	CUL9_HUMAN	Q8IWT3	Q8IWT3	0.24637	0.606438	0.247179	0.605449
TRIQK	Triple QxxK/R motif-containing protein	TRIQK_HUMAN	Q629K1	Q629K1	0.459218	0.386281	0.247107	1.01936
FGG	Fibrinogen gamma chain	FIBG_HUMAN	P02679	P02679	0.351953	0.483435	0.247009	0.817889
APOA4	Apolipoprotein A-IV	APOA4_HUMAN	P06727	P06727	0.568738	0.310433	0.246878	1.21519
NUP50	Nuclear pore complex protein Nup50	NUP50_HUMAN	Q9UKX7	Q9UKX7	0.812339	0.196241	0.245998	1.63082
NDUFAF3	NADH dehydrogenase [ubiquinone] 1 alpha subcomplex assembly factor 3	NDUF3_HUMAN	Q9BU61	Q9BU61	0.22906	0.628157	0.245327	0.568818
NDUFAF4	NADH dehydrogenase [ubiquinone] 1 alpha subcomplex assembly factor 4	NDUF4_HUMAN	Q9P032	Q9P032	0.686591	0.246601	0.245105	1.41869
LAMTOR3	Ragulator complex protein LAMTOR3	LTOR3_HUMAN	Q9UHA4	Q9UHA4	0.651565	0.265892	0.24497	1.35881
HAX1	HCLS1-associated protein X-1	HAX1_HUMAN	O00165	O00165	0.596707	0.294183	0.244924	1.26404
CLINT1	Clathrin interactor 1	EPN4_HUMAN	Q14677	Q14677	2.24424	0.0186152	0.244514	4.19799
DCTN4	Dynactin subunit 4	DCTN4_HUMAN	Q9UJW0	Q9UJW0	1.10271	0.113668	0.244183	2.11396
UQCRFS1	Cytochrome b-c1 complex subunit Rieske, mitochondrial	UCRI_HUMAN	P0C7P4;P47985	P47985	1.80624	0.0337289	0.244062	3.33943
ACIN1	Apoptotic chromatin condensation inducer in the nucleus	ACINU_HUMAN	Q9UKV3	Q9UKV3	1.21459	0.0934298	0.243335	2.30106
ACSF3	Malonate--CoA ligase ACSF3, mitochondrial	ACSF3_HUMAN	Q4G176	Q4G176	1.11855	0.110992	0.243245	2.14037
GNA11;GNA13;GNAQ;GNAZ	Guanine nucleotide-binding protein G(z) subunit alpha	GNA11_HUMAN;GNA13_HUMAN;GNAQ_HUMAN;GNAZ_HUMAN	O95837;P19086;P29992;P50148;Q03113;Q14344	P19086;P29992;P50148;Q14344	1.87819	0.0307854	0.242696	3.47409
PDHB	Pyruvate dehydrogenase E1 component subunit beta, mitochondrial	ODPB_HUMAN	P11177	P11177	1.4066	0.068714	0.242226	2.62712
HINT1	Histidine triad nucleotide-binding protein 1	HINT1_HUMAN	P49773	P49773	1.5658	0.0515429	0.241745	2.90444
TXNRD1	Thioredoxin reductase 1, cytoplasmic	TRXR1_HUMAN	Q16881	Q16881	2.11283	0.0221215	0.24165	3.93008
MRPS34	28S ribosomal protein S34, mitochondrial	RT34_HUMAN	P82930	P82930	0.901509	0.164583	0.240893	1.77954
MRPL21	39S ribosomal protein L21, mitochondrial	RM21_HUMAN	Q7Z2W9	Q7Z2W9	0.52805	0.33609	0.240583	1.14336
ZNF592	Zinc finger protein 592	ZN592_HUMAN	Q92610	Q92610	0.466951	0.381112	0.240579	1.03347
USP40	Ubiquitin carboxyl-terminal hydrolase 40	UBP40_HUMAN	Q9NVE5	Q9NVE5	0.708013	0.237513	0.240506	1.45512
SUCLG2	Succinate--CoA ligase [GDP-forming] subunit beta, mitochondrial	SUCB2_HUMAN	Q96I99	Q96I99	0.974016	0.14405	0.240452	1.90003
PPFIA1	Liprin-alpha-1	LIPA1_HUMAN	Q13136	Q13136	0.487303	0.364881	0.240394	1.07037
HSPBP1	Hsp70-binding protein 1	HPBP1_HUMAN	Q9NZL4	Q9NZL4	1.24764	0.0886602	0.240384	2.35667
PANK4	Pantothenate kinase 4	PANK4_HUMAN	Q9NVE7	Q9NVE7	0.208043	0.6532	0.239333	0.523516
LCLAT1	Lysocardiolipin acyltransferase 1	LCLT1_HUMAN	Q6UWP7	Q6UWP7	1.04167	0.126724	0.238479	2.0124
FGA	Fibrinogen alpha chain	FIBA_HUMAN	P02671	P02671	0.392063	0.444109	0.238282	0.894611
LRRC57	Leucine-rich repeat-containing protein 57	LRC57_HUMAN	Q8N9N7	Q8N9N7	0.740887	0.223342	0.238248	1.51075
NPLOC4	Nuclear protein localization protein 4 homolog	NPL4_HUMAN	Q8TAT6	Q8TAT6	1.70507	0.0407888	0.237731	3.15373
SNRPF	Small nuclear ribonucleoprotein F	RUXF_HUMAN	P62306	P62306	0.284965	0.556712	0.237418	0.685125
MATR3	Matrin-3	MATR3_HUMAN	P43243	P43243	3.53201	0.00276023	0.237352	7.48509
HSPA5	Endoplasmic reticulum chaperone BiP	BIP_HUMAN	P11021	P11021	2.85534	0.00801058	0.237265	5.58872
SEPTIN4	Septin-4	SEPT4_HUMAN	O43236	O43236	0.735004	0.224906	0.23717	1.50082
INTS10	Integrator complex subunit 10	INT10_HUMAN	Q9NVR2	Q9NVR2	0.429691	0.408684	0.236424	0.965026
CD82	CD82 antigen	CD82_HUMAN	P27701	P27701	0.752453	0.219184	0.236185	1.53026
EXOC3	Exocyst complex component 3	EXOC3_HUMAN	O60645	O60645	1.11701	0.11122	0.236014	2.13781
MAN1B1	Endoplasmic reticulum mannosyl-oligosaccharide 1,2-alpha-mannosidase	MA1B1_HUMAN	Q9UKM7	Q9UKM7	0.161943	0.716997	0.235983	0.420532
CLTC	Clathrin heavy chain 1	CLH1_HUMAN	P53675;Q00610	Q00610	2.88426	0.00783562	0.235405	5.66132
LRRFIP1	Leucine-rich repeat flightless-interacting protein 1	LRRF1_HUMAN	Q32MZ4	Q32MZ4	1.79177	0.0349371	0.234828	3.31262
GNG12	Guanine nucleotide-binding protein G(I)/G(S)/G(O) subunit gamma-12	GBG12_HUMAN	Q9UBI6	Q9UBI6	1.14981	0.105537	0.234624	2.19254
GAS8	Dynein regulatory complex subunit 4	DRC4_HUMAN	O95995	O95995	0.608081	0.288156	0.234567	1.2838
TKFC	Triokinase/FMN cyclase	TKFC_HUMAN	Q3LXA3	Q3LXA3	1.23267	0.0915744	0.234558	2.33147
SNX3	Sorting nexin-3	SNX3_HUMAN	O60493	O60493	0.78559	0.205797	0.234223	1.58599
TBCA	Tubulin-specific chaperone A	TBCA_HUMAN	O75347	O75347	1.82188	0.0333359	0.233658	3.36851
KDM1A	Lysine-specific histone demethylase 1A	KDM1A_HUMAN	O60341	O60341	1.42324	0.0670007	0.233287	2.65578
EIF4H	Eukaryotic translation initiation factor 4H	IF4H_HUMAN	Q15056	Q15056	2.47914	0.0127531	0.233185	4.7024
MTOR	Serine/threonine-protein kinase mTOR	MTOR_HUMAN	P42345	P42345	1.22469	0.0920838	0.232996	2.31804
TMED2	Transmembrane emp24 domain-containing protein 2	TMED2_HUMAN	Q15363	Q15363	1.20181	0.0954648	0.232946	2.27962
UFD1	Ubiquitin recognition factor in ER-associated degradation protein 1	UFD1_HUMAN	Q92890	Q92890	1.10402	0.113407	0.232585	2.11616
TAB1	TGF-beta-activated kinase 1 and MAP3K7-binding protein 1	TAB1_HUMAN	Q15750	Q15750	0.38676	0.449619	0.232441	0.884572
PTCD3	Pentatricopeptide repeat domain-containing protein 3, mitochondrial	PTCD3_HUMAN	Q96EY7	Q96EY7	1.32875	0.0790568	0.232157	2.49399
CD63	CD63 antigen	CD63_HUMAN	P08962	P08962	0.619668	0.282927	0.231943	1.30386
KRT6C	Keratin, type II cytoskeletal 6C	K2C6C_HUMAN	P04259;P48668	P48668	0.290155	0.551799	0.231544	0.695648
PIH1D1	PIH1 domain-containing protein 1	PIHD1_HUMAN	Q9NWS0	Q9NWS0	0.694994	0.243127	0.230925	1.433
HNRNPF;HNRNPH1;HNRNPH2	Heterogeneous nuclear ribonucleoprotein H	HNRH1_HUMAN;HNRH2_HUMAN;HNRPF_HUMAN	P31943;P52597;P55795	P31943;P52597;P55795	0.982826	0.141955	0.230556	1.91466
G3BP1;G3BP2	Ras GTPase-activating protein-binding protein 1	G3BP1_HUMAN;G3BP2_HUMAN	Q13283;Q9UN86	Q13283;Q9UN86	1.91347	0.0290829	0.230465	3.54096
UCK1	Uridine-cytidine kinase 1	UCK1_HUMAN	Q9BZX2;Q9HA47	Q9HA47	0.926348	0.157962	0.230308	1.82084
CDK1;CDK4;CDK6;CDK9	Cyclin-dependent kinase 1	CDK1_HUMAN;CDK4_HUMAN;CDK6_HUMAN;CDK9_HUMAN	O94921;P06493;P11802;P24941;P50750;Q00526;Q00534;Q00535;Q00536;Q00537;Q07002;Q14004;Q96Q40;Q9NYV4	P06493;P11802;P50750;Q00534	0.669859	0.256286	0.229472	1.39014
CORO2B	Coronin-2B	COR2B_HUMAN	Q9UQ03	Q9UQ03	0.55007	0.320238	0.229171	1.18235
CLTA	Clathrin light chain A	CLCA_HUMAN	P09496	P09496	2.38582	0.014817	0.229151	4.49788
ELMOD2	ELMO domain-containing protein 2	ELMD2_HUMAN	Q8IZ81	Q8IZ81	0.7265	0.228623	0.228477	1.48644
AKT2	RAC-beta serine/threonine-protein kinase	AKT2_HUMAN	P31751	P31751	0.498812	0.355823	0.228399	1.0911
OSGEP	Probable tRNA N6-adenosine threonylcarbamoyltransferase	OSGEP_HUMAN	Q9NPF4	Q9NPF4	0.874535	0.173482	0.227962	1.73464
AP3D1	AP-3 complex subunit delta-1	AP3D1_HUMAN	O14617	O14617	0.753287	0.218913	0.227694	1.53167
HTATSF1	HIV Tat-specific factor 1	HTSF1_HUMAN	O43719	O43719	1.73538	0.0380801	0.227217	3.20894
PGM5	Phosphoglucomutase-like protein 5	PGM5_HUMAN	Q15124	Q15124	1.31787	0.0799146	0.226836	2.4755
RBBP5	Retinoblastoma-binding protein 5	RBBP5_HUMAN	Q15291	Q15291	1.08385	0.117475	0.226211	2.08256
ESYT2	Extended synaptotagmin-2	ESYT2_HUMAN	A0FGR8	A0FGR8	0.857715	0.180062	0.225864	1.70661
PDHA1	Pyruvate dehydrogenase E1 component subunit alpha, somatic form, mitochondrial	ODPA_HUMAN	P08559	P08559	0.996751	0.137817	0.225632	1.93778
CSDE1	Cold shock domain-containing protein E1	CSDE1_HUMAN	O75534	O75534	1.47543	0.0609928	0.225508	2.74611
EPCAM	Epithelial cell adhesion molecule	EPCAM_HUMAN	P16422	P16422	2.01248	0.0257563	0.225465	3.73174
RBM42	RNA-binding protein 42	RBM42_HUMAN	Q9BTD8	Q9BTD8	0.455628	0.389356	0.225393	1.01279
MBNL1	Muscleblind-like protein 1	MBNL1_HUMAN	Q9NR56	Q9NR56	0.230339	0.627067	0.225348	0.571545
PHF8	Histone lysine demethylase PHF8	PHF8_HUMAN	Q9UPP1	Q9UPP1	0.212728	0.6474	0.225212	0.533697
SLC37A4	Glucose-6-phosphate exchanger SLC37A4	G6PT1_HUMAN	O43826	O43826	0.257004	0.593189	0.224921	0.627666
DDX17;DDX5	Probable ATP-dependent RNA helicase DDX5	DDX17_HUMAN;DDX5_HUMAN	P17844;Q92841	P17844;Q92841	1.20439	0.09512	0.224665	2.28394
CSTF2	Cleavage stimulation factor subunit 2	CSTF2_HUMAN	P33240	P33240	1.41298	0.0680194	0.223212	2.6381
SUCLG1	Succinate--CoA ligase [ADP/GDP-forming] subunit alpha, mitochondrial	SUCA_HUMAN	P53597	P53597	0.736326	0.224712	0.22273	1.50305
FUBP1	Far upstream element-binding protein 1	FUBP1_HUMAN	Q96AE4	Q96AE4	1.80762	0.0336562	0.222614	3.34198
AKR7A2	Aflatoxin B1 aldehyde reductase member 2	ARK72_HUMAN	O43488	O43488	1.9321	0.0282689	0.222279	3.5765
	Ig-like domain-containing protein (Fragment)	A0A0G2JRQ6_HUMAN	A0A0G2JRQ6	A0A0G2JRQ6	0.869994	0.174997	0.222079	1.72708
PTGES2	Prostaglandin E synthase 2	PGES2_HUMAN	Q9H7Z7	Q9H7Z7	0.762026	0.214981	0.221985	1.54639
HNRNPA2B1	Heterogeneous nuclear ribonucleoproteins A2/B1	ROA2_HUMAN	P22626	P22626	1.55178	0.0528997	0.221683	2.8797
EIF1;EIF1B	Eukaryotic translation initiation factor 1b	EIF1B_HUMAN;EIF1_HUMAN	O60739;P41567	O60739;P41567	0.968775	0.145898	0.221653	1.89132
SRGAP3	SLIT-ROBO Rho GTPase-activating protein 3	SRGP3_HUMAN	O43295	O43295	0.752626	0.219361	0.220901	1.53055
CDC5L	Cell division cycle 5-like protein	CDC5L_HUMAN	Q99459	Q99459	1.62493	0.0464765	0.220146	3.00944
HARS;HARS2	Histidine--tRNA ligase, cytoplasmic	SYHC_HUMAN;SYHM_HUMAN	P12081;P49590	P12081;P49590	1.83062	0.0332078	0.219836	3.3848
MACF1	Microtubule-actin cross-linking factor 1, isoforms 1/2/3/5	MACF1_HUMAN	Q9UPN3	Q9UPN3	1.08385	0.117537	0.219821	2.08256
NCOA5	Nuclear receptor coactivator 5	NCOA5_HUMAN	Q9HCD5	Q9HCD5	1.42755	0.0667775	0.219754	2.6632
SS18	Protein SSXT	SSXT_HUMAN	Q15532	Q15532	0.59692	0.294213	0.219525	1.26441
PYGB	Glycogen phosphorylase, brain form	PYGB_HUMAN	P11216	P11216	1.08	0.118108	0.219311	2.07616
STX8	Syntaxin-8	STX8_HUMAN	Q9UNK0	Q9UNK0	0.450416	0.393324	0.2193	1.00324
MRPL45	39S ribosomal protein L45, mitochondrial	RM45_HUMAN	Q9BRJ2	Q9BRJ2	0.721177	0.230744	0.219192	1.47743
JAGN1	Protein jagunal homolog 1	JAGN1_HUMAN	Q8N5M9	Q8N5M9	0.21193	0.64813	0.218989	0.531966
USP12;USP46	Ubiquitin carboxyl-terminal hydrolase 12	UBP12_HUMAN;UBP46_HUMAN	O75317;P62068	O75317;P62068	0.239184	0.616539	0.218502	0.590314
TP53I11	Tumor protein p53-inducible protein 11	P5I11_HUMAN	O14683	O14683	0.209672	0.651048	0.218497	0.527061
TBCB	Tubulin-folding cofactor B	TBCB_HUMAN	Q99426	Q99426	1.25121	0.0882915	0.218488	2.36269
RBMX	RNA-binding motif protein, X chromosome	RBMX_HUMAN	P38159	P38159	1.09973	0.113986	0.21837	2.109
IGSF8	Immunoglobulin superfamily member 8	IGSF8_HUMAN	Q969P0	Q969P0	1.15152	0.10519	0.218017	2.19541
NSDHL	Sterol-4-alpha-carboxylate 3-dehydrogenase, decarboxylating	NSDHL_HUMAN	Q15738	Q15738	0.544723	0.323982	0.216984	1.17291
COX5A	Cytochrome c oxidase subunit 5A, mitochondrial	COX5A_HUMAN	P20674	P20674	0.8095	0.196537	0.21697	1.62607
SELENOF	Selenoprotein F	SEP15_HUMAN	O60613	O60613	0.636269	0.273925	0.216717	1.33251
LLGL1	Lethal(2) giant larvae protein homolog 1	L2GL1_HUMAN	Q15334	Q15334	1.09373	0.115436	0.216658	2.099
GSTK1	Glutathione S-transferase kappa 1	GSTK1_HUMAN	Q9Y2Q3	Q9Y2Q3	1.3044	0.0813768	0.216572	2.45262
GGA2	ADP-ribosylation factor-binding protein GGA2	GGA2_HUMAN	Q9UJY4	Q9UJY4	0.536837	0.329381	0.216356	1.15895
CUX1	Homeobox protein cut-like 1	CUX1_HUMAN	P39880	P39880	0.181361	0.688534	0.216265	0.46456
MRPL50	39S ribosomal protein L50, mitochondrial	RM50_HUMAN	Q8N5N7	Q8N5N7	0.685135	0.247097	0.215928	1.41621
SAP18	Histone deacetylase complex subunit SAP18	SAP18_HUMAN	O00422	O00422	1.82429	0.0332705	0.215807	3.37299
ABCB10;ABCB8;TAP2	Antigen peptide transporter 2	ABCB8_HUMAN;ABCBA_HUMAN;TAP2_HUMAN	Q03519;Q9NRK6;Q9NUT2	Q03519;Q9NRK6;Q9NUT2	0.778939	0.208688	0.215682	1.57482
SP100;SP140L	Nuclear autoantigen Sp-100	SP100_HUMAN;SP14L_HUMAN	P23497;Q9H930	P23497;Q9H930	0.711188	0.235992	0.215162	1.4605
CSTF2;CSTF2T	Cleavage stimulation factor subunit 2	CSTF2_HUMAN;CSTFT_HUMAN	P33240;Q9H0L4	P33240;Q9H0L4	0.982679	0.141933	0.215112	1.91442
COASY	Bifunctional coenzyme A synthase	COASY_HUMAN	Q13057	Q13057	2.42216	0.0140539	0.215069	4.57685
SMAD2	Mothers against decapentaplegic homolog 2	SMAD2_HUMAN	Q15796	Q15796	1.02942	0.128848	0.215006	1.99205
TPT1	Translationally-controlled tumor protein	TCTP_HUMAN	P13693;Q56UQ5	P13693	0.831252	0.189011	0.21477	1.66245
ACTR1B	Beta-centractin	ACTY_HUMAN	P42025	P42025	1.3171	0.0800155	0.213606	2.47418
LIN7C	Protein lin-7 homolog C	LIN7C_HUMAN	Q9NUP9	Q9NUP9	1.03699	0.1277	0.213243	2.00462
QKI	Protein quaking	QKI_HUMAN	Q96PU8	Q96PU8	0.726523	0.228713	0.212992	1.48648
SRSF1;SRSF9	Serine/arginine-rich splicing factor 1	SRSF1_HUMAN;SRSF9_HUMAN	Q07955;Q13242	Q07955;Q13242	0.79423	0.202264	0.212971	1.60048
WASH2P;WASH3P	Putative WAS protein family homolog 3	WASH2_HUMAN;WASH3_HUMAN	A8K0Z3;A8MWX3;C4AMC7;Q6VEQ5;Q9NQA3	C4AMC7;Q6VEQ5	0.511624	0.346749	0.212058	1.11407
MCTS1	Malignant T-cell-amplified sequence 1	MCTS1_HUMAN	A0A3B3IRV3;Q9ULC4	Q9ULC4	0.832108	0.188681	0.211952	1.66388
NDUFS5	NADH dehydrogenase [ubiquinone] iron-sulfur protein 5	NDUS5_HUMAN	O43920	O43920	0.542238	0.325589	0.21189	1.16852
PDK3	[Pyruvate dehydrogenase (acetyl-transferring)] kinase isozyme 3, mitochondrial	PDK3_HUMAN	Q15120	Q15120	0.124377	0.771962	0.211885	0.332291
C12orf10	UPF0160 protein MYG1, mitochondrial	MYG1_HUMAN	Q9HB07	Q9HB07	0.649755	0.26692	0.211652	1.3557
STK4	Serine/threonine-protein kinase 4	STK4_HUMAN	Q13043	Q13043	0.328692	0.508968	0.211491	0.772498
HDDC3	Guanosine-3',5'-bis(diphosphate) 3'-pyrophosphohydrolase MESH1	MESH1_HUMAN	Q8N4P3	Q8N4P3	0.229704	0.627421	0.211134	0.570191
RRP12	RRP12-like protein	RRP12_HUMAN	Q5JTH9	Q5JTH9	1.1407	0.107068	0.21067	2.17734
HLA-C	HLA class I histocompatibility antigen, Cw-17 alpha chain	1C17_HUMAN	Q95604	Q95604	0.428851	0.409323	0.210502	0.963469
EPM2AIP1	EPM2A-interacting protein 1	EPMIP_HUMAN	Q7L775	Q7L775	0.699598	0.240653	0.210241	1.44082
DCAF8	DDB1- and CUL4-associated factor 8	DCAF8_HUMAN	Q5TAQ9	Q5TAQ9	0.360695	0.475594	0.20965	0.83477
LAMA3	Laminin subunit alpha-3	LAMA3_HUMAN	Q16787	Q16787	0.251955	0.599607	0.209635	0.617144
PSIP1	PC4 and SFRS1-interacting protein	PSIP1_HUMAN	O75475	O75475	0.596363	0.293877	0.209529	1.26345
KRT4;KRT5	Keratin, type II cytoskeletal 5	K2C4_HUMAN;K2C5_HUMAN	P13647;P19013	P13647;P19013	0.343184	0.492361	0.20944	0.800859
IGF1R;INSR	Insulin receptor	IGF1R_HUMAN;INSR_HUMAN	P06213;P08069;P14616	P06213;P08069	0.808774	0.196823	0.209364	1.62485
HNRNPH3	Heterogeneous nuclear ribonucleoprotein H3	HNRH3_HUMAN	P31942	P31942	2.3225	0.0164431	0.209121	4.36225
PHF5A	PHD finger-like domain-containing protein 5A	PHF5A_HUMAN	Q7RTV0	Q7RTV0	0.953157	0.150457	0.208849	1.86539
GMEB2	Glucocorticoid modulatory element-binding protein 2	GMEB2_HUMAN	Q9UKD1	Q9UKD1	0.157248	0.722961	0.2086	0.409734
TCEAL3;TCEAL5	Transcription elongation factor A protein-like 5	TCAL3_HUMAN;TCAL5_HUMAN	Q5H9L2;Q969E4	Q5H9L2;Q969E4	0.676578	0.252427	0.208447	1.40161
DLD	Dihydrolipoyl dehydrogenase, mitochondrial	DLDH_HUMAN	P09622	P09622	3.40059	0.0040402	0.208303	7.08185
CLIC1	Chloride intracellular channel protein 1	CLIC1_HUMAN	O00299	O00299	1.6286	0.0458472	0.207452	3.01599
ETFA	Electron transfer flavoprotein subunit alpha, mitochondrial	ETFA_HUMAN	P13804	P13804	0.824943	0.191422	0.20744	1.6519
RER1	Protein RER1	RER1_HUMAN	O15258	O15258	0.472418	0.377712	0.207242	1.04341
SELENBP1	Methanethiol oxidase	SBP1_HUMAN	Q13228	Q13228	1.01893	0.131756	0.206823	1.97462
NELFB	Negative elongation factor B	NELFB_HUMAN	Q8WX92	Q8WX92	1.19414	0.0966138	0.206153	2.26674
GDAP1	Ganglioside-induced differentiation-associated protein 1	GDAP1_HUMAN	Q8TB36	Q8TB36	0.186378	0.683384	0.205821	0.475776
STIM1	Stromal interaction molecule 1	STIM1_HUMAN	Q13586	Q13586	0.757924	0.216439	0.205612	1.53948
TMEM11	Transmembrane protein 11, mitochondrial	TMM11_HUMAN	P17152	P17152	1.28439	0.0844855	0.205534	2.41872
OPA3	Optic atrophy 3 protein	OPA3_HUMAN	Q9H6K4	Q9H6K4	0.141945	0.744395	0.205417	0.374094
PSMC3	26S proteasome regulatory subunit 6A	PRS6A_HUMAN	P17980	P17980	1.83155	0.0332012	0.205287	3.38655
AMACR	Alpha-methylacyl-CoA racemase	AMACR_HUMAN	Q9UHK6	Q9UHK6	0.137749	0.751278	0.204794	0.364199
DDRGK1	DDRGK domain-containing protein 1	DDRGK_HUMAN	Q96HY6	Q96HY6	0.989228	0.139833	0.203292	1.92529
VCP	Transitional endoplasmic reticulum ATPase	TERA_HUMAN	P55072	P55072	1.93629	0.0279014	0.203215	3.58452
AP1M1;AP1M2	AP-1 complex subunit mu-1	AP1M1_HUMAN;AP1M2_HUMAN	Q9BXS5;Q9Y6Q5	Q9BXS5;Q9Y6Q5	0.345687	0.489967	0.203215	0.805729
ATP9A	Probable phospholipid-transporting ATPase IIA	ATP9A_HUMAN	O75110	O75110	0.56132	0.314398	0.203153	1.20217
SEPTIN11;SEPTIN6;SEPTIN8	Septin-6	SEP11_HUMAN;SEPT6_HUMAN;SEPT8_HUMAN	Q14141;Q92599;Q9NVA2	Q14141;Q92599;Q9NVA2	0.505976	0.351017	0.202812	1.10396
GNAS	Guanine nucleotide-binding protein G(s) subunit alpha isoforms XLas	GNAS1_HUMAN	Q5JWF2	Q5JWF2	1.36444	0.075327	0.202587	2.55484
UBE2V1;UBE2V2	Ubiquitin-conjugating enzyme E2 variant 1	UB2V1_HUMAN;UB2V2_HUMAN	Q13404;Q15819	Q13404;Q15819	1.07507	0.119332	0.202449	2.06795
GNAI1;GNAI2;GNAI3	Guanine nucleotide-binding protein G(i) subunit alpha-2	GNAI1_HUMAN;GNAI2_HUMAN;GNAI3_HUMAN	P04899;P08754;P09471;P63096	P04899;P08754;P63096	1.05487	0.123362	0.202269	2.03435
NBN	Nibrin	NBN_HUMAN	O60934	O60934	1.06525	0.121129	0.202097	2.05161
CUL1	Cullin-1	CUL1_HUMAN	Q13616	Q13616	0.58893	0.298854	0.20209	1.2505
GTPBP1	GTP-binding protein 1	GTPB1_HUMAN	O00178	O00178	1.22757	0.0920217	0.202041	2.32287
APOH	Beta-2-glycoprotein 1	APOH_HUMAN	P02749	P02749	0.24169	0.613927	0.201998	0.595604
ERLIN1;ERLIN2	Erlin-1	ERLN1_HUMAN;ERLN2_HUMAN	O75477;O94905	O75477;O94905	1.82452	0.0333025	0.201827	3.37342
EXOSC8	Exosome complex component RRP43	EXOS8_HUMAN	Q96B26	Q96B26	0.222099	0.63615	0.201821	0.553919
YES1	Tyrosine-protein kinase Yes	YES_HUMAN	P07947	P07947	1.3749	0.0730726	0.201693	2.57274
PIGS	GPI transamidase component PIG-S	PIGS_HUMAN	Q96S52	Q96S52	1.93011	0.0283834	0.201375	3.57268
RBM25	RNA-binding protein 25	RBM25_HUMAN	P49756	P49756	0.770258	0.212455	0.201038	1.56024
OSTF1	Osteoclast-stimulating factor 1	OSTF1_HUMAN	Q92882	Q92882	0.308659	0.527998	0.201017	0.732821
TARS2	Threonine--tRNA ligase, mitochondrial	SYTM_HUMAN	Q9BW92	Q9BW92	1.2099	0.0941061	0.200564	2.29319
SCIN	Adseverin	ADSV_HUMAN	Q9Y6U3	Q9Y6U3	0.249296	0.603056	0.200242	0.611583
RPRD2	Regulation of nuclear pre-mRNA domain-containing protein 2	RPRD2_HUMAN	Q5VT52	Q5VT52	0.317503	0.519586	0.200045	0.750408
FUBP1;FUBP3	Far upstream element-binding protein 1	FUBP1_HUMAN;FUBP3_HUMAN	Q96AE4;Q96I24	Q96AE4;Q96I24	1.14616	0.106199	0.200001	2.18645
SLC44A1	Choline transporter-like protein 1	CTL1_HUMAN	Q8WWI5	Q8WWI5	0.301059	0.537485	0.19982	0.717617
PPT1	Palmitoyl-protein thioesterase 1	PPT1_HUMAN	P50897	P50897	1.10562	0.113038	0.199309	2.11882
KATNAL2	Katanin p60 ATPase-containing subunit A-like 2	KATL2_HUMAN	Q8IYT4	Q8IYT4	0.617505	0.284354	0.199139	1.30012
RPRD1B	Regulation of nuclear pre-mRNA domain-containing protein 1B	RPR1B_HUMAN	Q9NQG5	Q9NQG5	1.18252	0.0988201	0.198586	2.24727
HP	Haptoglobin	HPT_HUMAN	P00738	P00738	0.893174	0.167156	0.198413	1.76568
CYB5R3	NADH-cytochrome b5 reductase 3	NB5R3_HUMAN	P00387	P00387	1.315	0.0800258	0.19826	2.47062
FIBP	Acidic fibroblast growth factor intracellular-binding protein	FIBP_HUMAN	O43427	O43427	0.313109	0.523298	0.197811	0.741683
EIF4G3	Eukaryotic translation initiation factor 4 gamma 3	IF4G3_HUMAN	O43432	O43432	0.497091	0.356981	0.197799	1.08801
POSTN	Periostin	POSTN_HUMAN	Q15063	Q15063	0.206761	0.654682	0.197672	0.52072
SNX18	Sorting nexin-18	SNX18_HUMAN	Q96RF0	Q96RF0	0.494517	0.358893	0.197651	1.08338
CCDC93	Coiled-coil domain-containing protein 93	CCD93_HUMAN	Q567U6	Q567U6	0.433492	0.405774	0.197579	0.972063
INTS1	Integrator complex subunit 1	INT1_HUMAN	Q8N201	Q8N201	1.07338	0.119501	0.197369	2.06513
DIABLO	Diablo homolog, mitochondrial	DBLOH_HUMAN	Q9NR28	Q9NR28	0.833345	0.188146	0.19715	1.66594
ACTR1A	Alpha-centractin	ACTZ_HUMAN	P61163	P61163	0.41132	0.424822	0.19709	0.930823
TMED8	Protein TMED8	TMED8_HUMAN	Q6PL24	Q6PL24	0.473981	0.376121	0.197079	1.04625
SPTBN1	Spectrin beta chain, non-erythrocytic 1	SPTB2_HUMAN	Q01082	Q01082	3.40672	0.00351269	0.196998	7.10027
BCAS2	Pre-mRNA-splicing factor SPF27	SPF27_HUMAN	O75934	O75934	0.628596	0.278337	0.196959	1.31929
GATD3A;GATD3B	Glutamine amidotransferase-like class 1 domain-containing protein 3B, mitochondrial	GAL3A_HUMAN;GAL3B_HUMAN	A0A0B4J2D5;P0DPI2	A0A0B4J2D5;P0DPI2	1.73612	0.0379661	0.196934	3.21029
IDE	Insulin-degrading enzyme	IDE_HUMAN	P14735	P14735	1.21667	0.0930255	0.196766	2.30457
SDR39U1	Epimerase family protein SDR39U1	D39U1_HUMAN	Q9NRG7	Q9NRG7	0.562067	0.313864	0.195217	1.20348
MARS	Methionine--tRNA ligase, cytoplasmic	SYMC_HUMAN	P56192	P56192	2.48466	0.0126595	0.195011	4.71467
NDUFA7	NADH dehydrogenase [ubiquinone] 1 alpha subcomplex subunit 7	NDUA7_HUMAN	O95182	O95182	0.66288	0.259871	0.194945	1.3782
CCDC8	Coiled-coil domain-containing protein 8	CCDC8_HUMAN	Q9H0W5	Q9H0W5	0.629172	0.278089	0.194585	1.32028
UTRN	Utrophin	UTRO_HUMAN	P46939	P46939	1.10928	0.112192	0.194392	2.12492
CASC4	Protein CASC4	CASC4_HUMAN	Q6P4E1	Q6P4E1	0.822317	0.192594	0.194287	1.64751
EHHADH	Peroxisomal bifunctional enzyme	ECHP_HUMAN	Q08426	Q08426	0.503485	0.352696	0.194071	1.09949
LMO7	LIM domain only protein 7	LMO7_HUMAN	Q8WWI1	Q8WWI1	1.05404	0.12356	0.193953	2.03296
EML1	Echinoderm microtubule-associated protein-like 1	EMAL1_HUMAN	O00423	O00423	1.93771	0.0279914	0.193819	3.58723
CCDC127	Coiled-coil domain-containing protein 127	CC127_HUMAN	Q96BQ5	Q96BQ5	0.590962	0.297379	0.193791	1.25404
CCT3	T-complex protein 1 subunit gamma	TCPG_HUMAN	P49368	P49368	1.79524	0.0346591	0.193605	3.31903
NAE1	NEDD8-activating enzyme E1 regulatory subunit	ULA1_HUMAN	Q13564	Q13564	0.44605	0.397133	0.193583	0.995223
TMTC3	Protein O-mannosyl-transferase TMTC3	TMTC3_HUMAN	Q6ZXV5	Q6ZXV5	0.399468	0.436708	0.192873	0.90858
CCDC134	Coiled-coil domain-containing protein 134	CC134_HUMAN	Q9H6E4	Q9H6E4	0.465051	0.382569	0.192832	1.03001
FGGY	FGGY carbohydrate kinase domain-containing protein	FGGY_HUMAN	Q96C11	Q96C11	0.5739	0.307451	0.192674	1.22424
NDUFB10	NADH dehydrogenase [ubiquinone] 1 beta subcomplex subunit 10	NDUBA_HUMAN	O96000	O96000	0.964896	0.14719	0.192636	1.88488
NT5C2	Cytosolic purine 5'-nucleotidase	5NTC_HUMAN	P49902	P49902	0.138395	0.750304	0.192129	0.365724
HNRNPLL	Heterogeneous nuclear ribonucleoprotein L-like	HNRLL_HUMAN	Q8WVV9	Q8WVV9	0.742306	0.223184	0.191559	1.51315
COX7B	Cytochrome c oxidase subunit 7B, mitochondrial	COX7B_HUMAN	P24311	P24311	0.835215	0.1878	0.191189	1.66907
IGF2BP2;IGF2BP3	Insulin-like growth factor 2 mRNA-binding protein 3	IF2B2_HUMAN;IF2B3_HUMAN	O00425;Q9NZI8;Q9Y6M1	O00425;Q9Y6M1	1.05182	0.124123	0.191082	2.02928
SYNE2	Nesprin-2	SYNE2_HUMAN	Q8WXH0	Q8WXH0	0.796428	0.201637	0.190406	1.60417
VPS16	Vacuolar protein sorting-associated protein 16 homolog	VPS16_HUMAN	Q9H269	Q9H269	0.516495	0.343834	0.19005	1.12277
NDUFA5	NADH dehydrogenase [ubiquinone] 1 alpha subcomplex subunit 5	NDUA5_HUMAN	Q16718	Q16718	0.43785	0.402351	0.18949	0.980117
APCS	Serum amyloid P-component	SAMP_HUMAN	P02743	P02743	0.607471	0.288041	0.18926	1.28274
YWHAG	14-3-3 protein gamma	1433G_HUMAN	P61981	P61981	1.36175	0.0756467	0.188699	2.55025
NIPBL	Nipped-B-like protein	NIPBL_HUMAN	Q6KC79	Q6KC79	0.614351	0.285561	0.18822	1.29467
EHD1;EHD4	EH domain-containing protein 4	EHD1_HUMAN;EHD4_HUMAN	Q9H223;Q9H4M9;Q9NZN3	Q9H223;Q9H4M9	0.164864	0.712653	0.188022	0.42722
TNPO1	Transportin-1	TNPO1_HUMAN	Q92973	Q92973	0.596594	0.294077	0.187905	1.26385
TPM3	Tropomyosin alpha-3 chain	TPM3_HUMAN	P06753	P06753	0.891914	0.167425	0.187743	1.76358
LNPK	Endoplasmic reticulum junction formation protein lunapark	LNP_HUMAN	Q9C0E8	Q9C0E8	0.657176	0.262498	0.187262	1.36843
GPR89A;GPR89B	Golgi pH regulator A	GPHRA_HUMAN;GPHRB_HUMAN	B7ZAQ6;P0CG08	B7ZAQ6;P0CG08	0.441765	0.400548	0.187146	0.987336
PHYKPL	5-phosphohydroxy-L-lysine phospho-lyase	AT2L2_HUMAN	Q8IUZ5	Q8IUZ5	0.770092	0.212492	0.186863	1.55996
BIN3	Bridging integrator 3	BIN3_HUMAN	Q9NQY0	Q9NQY0	0.246403	0.606569	0.186785	0.605518
COG7	Conserved oligomeric Golgi complex subunit 7	COG7_HUMAN	P83436	P83436	0.286986	0.554185	0.186031	0.689229
ZC3H4	Zinc finger CCCH domain-containing protein 4	ZC3H4_HUMAN	Q9UPT8	Q9UPT8	0.180968	0.688852	0.185803	0.463678
RTN4	Reticulon-4	RTN4_HUMAN	Q9NQC3	Q9NQC3	0.582585	0.303044	0.185768	1.23943
NAXD	ATP-dependent (S)-NAD(P)H-hydrate dehydratase	NNRD_HUMAN	Q8IW45	Q8IW45	1.36989	0.074099	0.185426	2.56417
SLC25A3	Phosphate carrier protein, mitochondrial	MPCP_HUMAN	Q00325	Q00325	0.443227	0.399504	0.184733	0.990028
SEPTIN10	Septin-10	SEP10_HUMAN	Q9P0V9	Q9P0V9	0.525138	0.337876	0.183995	1.13818
SKP1	S-phase kinase-associated protein 1	SKP1_HUMAN	P63208	P63208	0.620027	0.283233	0.18346	1.30449
GADD45GIP1	Growth arrest and DNA damage-inducible proteins-interacting protein 1	G45IP_HUMAN	Q8TAE8	Q8TAE8	0.349022	0.486976	0.182676	0.812207
GATAD2A	Transcriptional repressor p66-alpha	P66A_HUMAN	Q86YP4	Q86YP4	0.295703	0.544625	0.182603	0.706848
THOC2	THO complex subunit 2	THOC2_HUMAN	Q8NI27	Q8NI27	0.766295	0.213767	0.182542	1.55357
TIMM44	Mitochondrial import inner membrane translocase subunit TIM44	TIM44_HUMAN	O43615	O43615	0.429465	0.408866	0.181473	0.964607
EHD4	EH domain-containing protein 4	EHD4_HUMAN	Q9H223;Q9NZN3	Q9H223	2.67817	0.0102655	0.181304	5.15833
TM9SF2	Transmembrane 9 superfamily member 2	TM9S2_HUMAN	Q99805	Q99805	0.485519	0.366199	0.181095	1.06715
TP53RK	EKC/KEOPS complex subunit TP53RK	PRPK_HUMAN	Q96S44	Q96S44	0.548216	0.321754	0.180938	1.17908
UBE2D3	Ubiquitin-conjugating enzyme E2 D3	UB2D3_HUMAN	P61077;P62837	P61077	0.617797	0.284276	0.180888	1.30063
LIPT2	Putative lipoyltransferase 2, mitochondrial	LIPT2_HUMAN	A6NK58	A6NK58	0.159661	0.719956	0.180836	0.41529
GLRX3	Glutaredoxin-3	GLRX3_HUMAN	O76003	O76003	0.935771	0.155581	0.180281	1.8365
NAA15	N-alpha-acetyltransferase 15, NatA auxiliary subunit	NAA15_HUMAN	Q9BXJ9	Q9BXJ9	0.653041	0.264978	0.180231	1.36134
UBE2N	Ubiquitin-conjugating enzyme E2 N	UBE2N_HUMAN	P61088	P61088	1.84675	0.0323597	0.180053	3.41497
CHMP2A	Charged multivesicular body protein 2a	CHM2A_HUMAN	O43633	O43633	0.540349	0.326283	0.179937	1.16518
RALA;RALB	Ras-related protein Ral-A	RALA_HUMAN;RALB_HUMAN	P11233;P11234	P11233;P11234	1.21894	0.0927867	0.179729	2.30837
GOLIM4	Golgi integral membrane protein 4	GOLI4_HUMAN	O00461	O00461	0.18563	0.684078	0.179357	0.474108
EXOC4	Exocyst complex component 4	EXOC4_HUMAN	Q96A65	Q96A65	1.16344	0.102515	0.179235	2.21533
SLC25A33;SLC25A36	Solute carrier family 25 member 36	S2533_HUMAN;S2536_HUMAN	Q96CQ1;Q9BSK2	Q96CQ1;Q9BSK2	0.2526	0.59874	0.17909	0.61849
PNN	Pinin	PININ_HUMAN	Q9H307	Q9H307	0.796509	0.201722	0.178869	1.60431
AP4S1	AP-4 complex subunit sigma-1	AP4S1_HUMAN	Q9Y587	Q9Y587	0.558024	0.315889	0.178603	1.19637
MINK1;TNIK	Misshapen-like kinase 1	MINK1_HUMAN;TNIK_HUMAN	O95819;Q8N4C8;Q9UKE5	Q8N4C8;Q9UKE5	0.670229	0.256086	0.178255	1.39077
RGPD3;RGPD4	RanBP2-like and GRIP domain-containing protein 3	RGPD3_HUMAN;RGPD4_HUMAN	A6NKT7;Q7Z3J3	A6NKT7;Q7Z3J3	1.34805	0.0764837	0.178033	2.52687
TPM2;TPM3;TPM4	Tropomyosin alpha-3 chain	TPM2_HUMAN;TPM3_HUMAN;TPM4_HUMAN	P06753;P07951;P67936	P06753;P07951;P67936	0.188053	0.681131	0.178008	0.479507
DNAJC19	Mitochondrial import inner membrane translocase subunit TIM14	TIM14_HUMAN	Q96DA6	Q96DA6	0.438241	0.402258	0.17776	0.980838
CDK11A;CDK11B	Cyclin-dependent kinase 11B	CD11A_HUMAN;CD11B_HUMAN	P21127;Q9UQ88	P21127;Q9UQ88	0.758857	0.216034	0.17756	1.54105
PPM1G	Protein phosphatase 1G	PPM1G_HUMAN	O15355	O15355	0.503731	0.35251	0.177447	1.09993
PRPF4	U4/U6 small nuclear ribonucleoprotein Prp4	PRP4_HUMAN	O43172	O43172	0.777211	0.209581	0.177337	1.57192
TUBGCP2	Gamma-tubulin complex component 2	GCP2_HUMAN	Q9BSJ2	Q9BSJ2	1.33755	0.0776868	0.176764	2.50896
LUC7L3	Luc7-like protein 3	LC7L3_HUMAN	O95232	O95232	0.597046	0.294177	0.17663	1.26463
DDX39B	Spliceosome RNA helicase DDX39B	DX39B_HUMAN	Q13838	Q13838	0.461963	0.384921	0.17658	1.02437
HNRNPD	Heterogeneous nuclear ribonucleoprotein D0	HNRPD_HUMAN	Q14103	Q14103	0.512423	0.34612	0.176378	1.1155
PDIA4	Protein disulfide-isomerase A4	PDIA4_HUMAN	P13667	P13667	3.62355	0.00302564	0.176272	7.77708
NAP1L4	Nucleosome assembly protein 1-like 4	NP1L4_HUMAN	Q99733	Q99733	0.819696	0.193304	0.175899	1.64313
LAMP1	Lysosome-associated membrane glycoprotein 1	LAMP1_HUMAN	P11279	P11279	1.49049	0.0593338	0.175336	2.77233
MIGA1	Mitoguardin 1	MIGA1_HUMAN	Q8NAN2	Q8NAN2	0.43404	0.405443	0.174727	0.973076
FBXO22	F-box only protein 22	FBX22_HUMAN	Q8NEZ5	Q8NEZ5	0.554222	0.31766	0.174706	1.18967
GNA11;GNAQ	Guanine nucleotide-binding protein subunit alpha-11	GNA11_HUMAN;GNAQ_HUMAN	P29992;P50148	P29992;P50148	0.350873	0.484877	0.174586	0.815795
CPSF1	Cleavage and polyadenylation specificity factor subunit 1	CPSF1_HUMAN	Q10570	Q10570	1.59025	0.0489976	0.174219	2.94771
PDXDC1	Pyridoxal-dependent decarboxylase domain-containing protein 1	PDXD1_HUMAN	Q6P996	Q6P996	1.42041	0.0671788	0.174195	2.6509
LAMTOR1	Ragulator complex protein LAMTOR1	LTOR1_HUMAN	Q6IAA8	Q6IAA8	0.703466	0.239437	0.173978	1.4474
TOMM40	Mitochondrial import receptor subunit TOM40 homolog	TOM40_HUMAN	O96008	O96008	0.59182	0.296967	0.173092	1.25554
PRPS1	Ribose-phosphate pyrophosphokinase 1	PRPS1_HUMAN	P60891	P60891	0.237987	0.617367	0.172692	0.587784
VAPB	Vesicle-associated membrane protein-associated protein B/C	VAPB_HUMAN	O95292	O95292	0.765201	0.213978	0.172457	1.55173
PTPRF	Receptor-type tyrosine-protein phosphatase F	PTPRF_HUMAN	P10586	P10586	0.647288	0.268252	0.172123	1.35146
TMEM245	Transmembrane protein 245	TM245_HUMAN	Q9H330	Q9H330	1.13557	0.107738	0.171683	2.16877
IPO8	Importin-8	IPO8_HUMAN	O15397	O15397	0.131241	0.762012	0.171295	0.348742
AGK	Acylglycerol kinase, mitochondrial	AGK_HUMAN	Q53H12	Q53H12	0.931445	0.156201	0.171059	1.82931
NUP205	Nuclear pore complex protein Nup205	NU205_HUMAN	Q92621	Q92621	0.984771	0.141344	0.170904	1.91789
JCHAIN	Immunoglobulin J chain	IGJ_HUMAN	P01591	P01591	0.45344	0.391004	0.170824	1.00878
PPIE	Peptidyl-prolyl cis-trans isomerase E	PPIE_HUMAN	Q9UNP9	Q9UNP9	0.798411	0.201048	0.170521	1.60749
FUS;TAF15	RNA-binding protein FUS	FUS_HUMAN;RBP56_HUMAN	P35637;Q92804	P35637;Q92804	0.6882	0.246187	0.170281	1.42143
GNE	Bifunctional UDP-N-acetylglucosamine 2-epimerase/N-acetylmannosamine kinase	GLCNE_HUMAN	Q9Y223	Q9Y223	0.239667	0.61591	0.170189	0.591334
LUC7L	Putative RNA-binding protein Luc7-like 1	LUC7L_HUMAN	Q9NQ29	Q9NQ29	0.0730886	0.864133	0.170138	0.203987
DHX15	Pre-mRNA-splicing factor ATP-dependent RNA helicase DHX15	DHX15_HUMAN	O43143	O43143	1.51593	0.0568042	0.170133	2.81676
POLR2A	DNA-directed RNA polymerase II subunit RPB1	RPB1_HUMAN	P24928	P24928	1.34975	0.0764075	0.169306	2.52976
SNX27	Sorting nexin-27	SNX27_HUMAN	Q96L92	Q96L92	2.58308	0.011716	0.169226	4.93705
SORT1	Sortilin	SORT_HUMAN	Q99523	Q99523	0.309779	0.527051	0.169132	0.735054
RHOT1	Mitochondrial Rho GTPase 1	MIRO1_HUMAN	Q8IXI2	Q8IXI2	0.294598	0.545425	0.168377	0.704622
GGPS1	Geranylgeranyl pyrophosphate synthase	GGPPS_HUMAN	O95749	O95749	0.163603	0.714172	0.168354	0.424334
SUN1	SUN domain-containing protein 1	SUN1_HUMAN	O94901	O94901	1.39983	0.0697469	0.168018	2.61549
PRPSAP2	Phosphoribosyl pyrophosphate synthase-associated protein 2	KPRB_HUMAN	O60256	O60256	1.26149	0.0871708	0.167695	2.38004
SPAG7	Sperm-associated antigen 7	SPAG7_HUMAN	O75391	O75391	1.09541	0.11496	0.16723	2.10181
ACTR1A;ACTR1B	Beta-centractin	ACTY_HUMAN;ACTZ_HUMAN	P42025;P61163	P42025;P61163	1.08595	0.117239	0.166916	2.08605
ATP5F1E;ATP5F1EP2	ATP synthase subunit epsilon, mitochondrial	AT5EL_HUMAN;ATP5E_HUMAN	P56381;Q5VTU8	P56381;Q5VTU8	0.200315	0.663623	0.166891	0.506613
OBSL1	Obscurin-like protein 1	OBSL1_HUMAN	O75147	O75147	0.164206	0.713839	0.166517	0.425714
APOA1	Apolipoprotein A-I	APOA1_HUMAN	P02647	P02647	0.593782	0.295654	0.165784	1.25895
PPCS	Phosphopantothenate--cysteine ligase	PPCS_HUMAN	Q9HAB8	Q9HAB8	0.768757	0.212946	0.165684	1.55771
VPS52	Vacuolar protein sorting-associated protein 52 homolog	VPS52_HUMAN	Q8N1B4	Q8N1B4	0.79756	0.201378	0.165617	1.60607
COL6A1	Collagen alpha-1(VI) chain	CO6A1_HUMAN	P12109	P12109	0.193119	0.674174	0.165615	0.49075
SNRPB2	U2 small nuclear ribonucleoprotein B''	RU2B_HUMAN	P08579	P08579	0.886312	0.169234	0.165334	1.75426
UBA3	NEDD8-activating enzyme E1 catalytic subunit	UBA3_HUMAN	Q8TBC4	Q8TBC4	0.869081	0.175216	0.165249	1.72556
IK	Protein Red	RED_HUMAN	Q13123	Q13123	1.34035	0.0771048	0.165167	2.51374
DDX39A;DDX39B	ATP-dependent RNA helicase DDX39A	DX39A_HUMAN;DX39B_HUMAN	O00148;Q13838	O00148;Q13838	1.78243	0.035444	0.165131	3.29536
RTRAF	RNA transcription, translation and transport factor protein	RTRAF_HUMAN	Q9Y224	Q9Y224	1.79481	0.0346353	0.165045	3.31823
DENND4C	DENN domain-containing protein 4C	DEN4C_HUMAN	Q5VZ89	Q5VZ89	0.513429	0.345899	0.165032	1.1173
TMC4	Transmembrane channel-like protein 4	TMC4_HUMAN	Q7Z404	Q7Z404	0.833614	0.188071	0.16448	1.66639
COL6A3	Collagen alpha-3(VI) chain	CO6A3_HUMAN	P12111	P12111	0.185689	0.684156	0.164378	0.47424
WBP2	WW domain-binding protein 2	WBP2_HUMAN	Q969T9	Q969T9	0.385504	0.451153	0.164372	0.882189
RAB11B	Ras-related protein Rab-11B	RB11B_HUMAN	P62491;Q15907	Q15907	2.72708	0.00909513	0.164164	5.27475
CNN1	Calponin-1	CNN1_HUMAN	P51911	P51911	0.0597348	0.887396	0.163767	0.168807
PIGK	GPI-anchor transamidase	GPI8_HUMAN	Q92643	Q92643	0.85873	0.179671	0.162819	1.70831
GNAI2	Guanine nucleotide-binding protein G(i) subunit alpha-2	GNAI2_HUMAN	P04899	P04899	1.19509	0.0966503	0.162803	2.26834
DDX23	Probable ATP-dependent RNA helicase DDX23	DDX23_HUMAN	Q9BUQ8	Q9BUQ8	1.78074	0.0354637	0.162793	3.29223
CCT5	T-complex protein 1 subunit epsilon	TCPE_HUMAN	P48643	P48643	2.38365	0.0147928	0.162316	4.49319
TUBGCP3	Gamma-tubulin complex component 3	GCP3_HUMAN	Q96CW5	Q96CW5	0.31415	0.52298	0.162274	0.743752
CSTB	Cystatin-B	CYTB_HUMAN	P04080	P04080	1.75892	0.0367177	0.162247	3.25206
TMEM126A	Transmembrane protein 126A	T126A_HUMAN	Q9H061	Q9H061	0.576287	0.30639	0.161852	1.22842
SART1	U4/U6.U5 tri-snRNP-associated protein 1	SNUT1_HUMAN	O43290	O43290	0.198943	0.665345	0.161545	0.503597
CARS	Cysteine--tRNA ligase, cytoplasmic	SYCC_HUMAN	P49589	P49589	1.07829	0.118494	0.161457	2.07331
DNAJB11	DnaJ homolog subfamily B member 11	DJB11_HUMAN	Q9UBS4	Q9UBS4	0.790185	0.203965	0.161353	1.5937
BSG	Basigin	BASI_HUMAN	P35613	P35613	0.481056	0.369889	0.161209	1.05908
ATP6V0A1	V-type proton ATPase 116 kDa subunit a isoform 1	VPP1_HUMAN	Q93050	Q93050	0.216331	0.643104	0.160793	0.541494
WRAP73	WD repeat-containing protein WRAP73	WRP73_HUMAN	Q9P2S5	Q9P2S5	0.184216	0.685601	0.160719	0.470951
PICK1	PRKCA-binding protein	PICK1_HUMAN	Q9NRD5	Q9NRD5	0.178402	0.693106	0.160695	0.457915
VPS33B	Vacuolar protein sorting-associated protein 33B	VP33B_HUMAN	Q9H267	Q9H267	0.188812	0.681193	0.160494	0.481195
MRPL39	39S ribosomal protein L39, mitochondrial	RM39_HUMAN	Q9NYK5	Q9NYK5	0.451127	0.392869	0.159901	1.00455
PUDP	Pseudouridine-5'-phosphatase	HDHD1_HUMAN	Q08623	Q08623	0.37711	0.45851	0.159655	0.866224
ERLIN2	Erlin-2	ERLN2_HUMAN	O94905	O94905	1.57417	0.0504872	0.159653	2.91923
ATAD1	ATPase family AAA domain-containing protein 1	ATAD1_HUMAN	Q8NBU5	Q8NBU5	0.469645	0.379721	0.159503	1.03837
HDAC1	Histone deacetylase 1	HDAC1_HUMAN	Q13547	Q13547	0.175848	0.696798	0.159338	0.45216
GPX4	Phospholipid hydroperoxide glutathione peroxidase	GPX4_HUMAN	P36969	P36969	0.564611	0.312922	0.159271	1.20795
C1S;MASP1	Complement C1s subcomponent	C1S_HUMAN;MASP1_HUMAN	P09871;P48740	P09871;P48740	0.382308	0.453701	0.159257	0.87612
SMARCA1;SMARCA5	SWI/SNF-related matrix-associated actin-dependent regulator of chromatin subfamily A member 5	SMCA1_HUMAN;SMCA5_HUMAN	O60264;P28370	O60264;P28370	1.40901	0.0684368	0.158278	2.63128
HNRNPUL1	Heterogeneous nuclear ribonucleoprotein U-like protein 1	HNRL1_HUMAN	Q9BUJ2	Q9BUJ2	1.15397	0.10436	0.158163	2.1995
TXN2	Thioredoxin, mitochondrial	THIOM_HUMAN	Q99757	Q99757	0.332948	0.503606	0.15785	0.780857
TRIP12	E3 ubiquitin-protein ligase TRIP12	TRIPC_HUMAN	Q14669	Q14669	0.817282	0.194549	0.157308	1.63909
PLGRKT	Plasminogen receptor (KT)	PLRKT_HUMAN	Q9HBL7	Q9HBL7	0.545512	0.323479	0.157212	1.17431
CYB5B	Cytochrome b5 type B	CYB5B_HUMAN	O43169	O43169	0.303955	0.533942	0.157098	0.723421
NDUFB5	NADH dehydrogenase [ubiquinone] 1 beta subcomplex subunit 5, mitochondrial	NDUB5_HUMAN	O43674	O43674	0.46393	0.383422	0.156819	1.02796
AGO1	Protein argonaute-1	AGO1_HUMAN	Q9UL18	Q9UL18	0.462181	0.384799	0.156728	1.02477
SCP2	Non-specific lipid-transfer protein	NLTP_HUMAN	P22307	P22307	1.32018	0.079787	0.156367	2.47941
PRRC1	Protein PRRC1	PRRC1_HUMAN	Q96M27	Q96M27	0.223474	0.634231	0.156355	0.55687
CCT2	T-complex protein 1 subunit beta	TCPB_HUMAN	P78371	P78371	2.21092	0.0192244	0.156117	4.12914
ISOC2	Isochorismatase domain-containing protein 2	ISOC2_HUMAN	Q96AB3	Q96AB3	0.504302	0.352205	0.155555	1.10096
CASP6	Caspase-6	CASP6_HUMAN	P55212	P55212	0.339752	0.496235	0.15546	0.794167
HSP90B1	Endoplasmin	ENPL_HUMAN	P14625	P14625	1.81551	0.0335005	0.155339	3.35664
ARL2	ADP-ribosylation factor-like protein 2	ARL2_HUMAN	P36404	P36404	0.714203	0.234449	0.154799	1.46561
SF3A3	Splicing factor 3A subunit 3	SF3A3_HUMAN	Q12874	Q12874	0.749796	0.220326	0.154635	1.52578
RAB11B;RAB25	Ras-related protein Rab-25	RAB25_HUMAN;RB11B_HUMAN	P57735;P62491;Q15907	P57735;Q15907	1.29949	0.0819542	0.154095	2.4443
SARNP	SAP domain-containing ribonucleoprotein	SARNP_HUMAN	P82979	P82979	1.32137	0.0797113	0.154046	2.48143
VAMP8	Vesicle-associated membrane protein 8	VAMP8_HUMAN	Q9BV40	Q9BV40	0.853709	0.181122	0.152988	1.69993
PRRC2C	Protein PRRC2C	PRC2C_HUMAN	Q9Y520	Q9Y520	0.752563	0.219272	0.15281	1.53045
SF3B6	Splicing factor 3B subunit 6	SF3B6_HUMAN	Q9Y3B4	Q9Y3B4	0.750484	0.220074	0.1528	1.52694
SNRNP200	U5 small nuclear ribonucleoprotein 200 kDa helicase	U520_HUMAN	O75643	O75643	1.55106	0.0529021	0.152676	2.87843
KRT1;KRT5;KRT6A;KRT8	Keratin, type II cytoskeletal 6A	K2C1_HUMAN;K2C5_HUMAN;K2C6A_HUMAN;K2C8_HUMAN	P02538;P04259;P04264;P05787;P13647;P48668	P02538;P04264;P05787;P13647	0.355932	0.48016	0.152298	0.825584
THOP1	Thimet oligopeptidase	THOP1_HUMAN	P52888	P52888	0.182634	0.686682	0.151909	0.467411
IGLV2-8	Immunoglobulin lambda variable 2-8	LV208_HUMAN	P01706;P01709	P01709	0.172407	0.70126	0.151636	0.444382
LRRFIP2	Leucine-rich repeat flightless-interacting protein 2	LRRF2_HUMAN	Q9Y608	Q9Y608	0.74728	0.221254	0.151375	1.52154
PSMC6	26S proteasome regulatory subunit 10B	PRS10_HUMAN	P62333	P62333	1.04716	0.125225	0.151344	2.02154
OCIAD1	OCIA domain-containing protein 1	OCAD1_HUMAN	Q9NX40	Q9NX40	1.19222	0.0971974	0.151154	2.26353
PLEKHA6	Pleckstrin homology domain-containing family A member 6	PKHA6_HUMAN	Q9Y2H5	Q9Y2H5	0.328477	0.509192	0.151	0.772076
SFPQ	Splicing factor, proline- and glutamine-rich	SFPQ_HUMAN	P23246	P23246	1.11251	0.111744	0.150938	2.13029
RBM10	RNA-binding protein 10	RBM10_HUMAN	P98175	P98175	0.404579	0.431535	0.150896	0.918191
ATP5ME	ATP synthase subunit e, mitochondrial	ATP5I_HUMAN	P56385	P56385	0.323832	0.513468	0.150123	0.762925
GCC2	GRIP and coiled-coil domain-containing protein 2	GCC2_HUMAN	Q8IWJ2	Q8IWJ2	0.30018	0.538557	0.150017	0.715853
ASPM	Abnormal spindle-like microcephaly-associated protein	ASPM_HUMAN	Q8IZT6	Q8IZT6	0.367181	0.468602	0.149918	0.847236
BCLAF1	Bcl-2-associated transcription factor 1	BCLF1_HUMAN	Q9NYF8	Q9NYF8	0.999721	0.137319	0.149739	1.94272
HMGN2;HMGN3	Non-histone chromosomal protein HMG-17	HMGN2_HUMAN;HMGN3_HUMAN	P05204;Q15651	P05204;Q15651	0.709723	0.236529	0.149577	1.45802
CCS	Copper chaperone for superoxide dismutase	CCS_HUMAN	O14618	O14618	0.333399	0.502788	0.149467	0.781741
DNPH1	2'-deoxynucleoside 5'-phosphate N-hydrolase 1	DNPH1_HUMAN	O43598	O43598	0.613353	0.285893	0.149398	1.29294
DLG1	Disks large homolog 1	DLG1_HUMAN	Q12959	Q12959	0.969909	0.145588	0.149125	1.89321
NUP214	Nuclear pore complex protein Nup214	NU214_HUMAN	P35658	P35658	0.910724	0.161961	0.148934	1.79487
HSPA6	Heat shock 70 kDa protein 6	HSP76_HUMAN	P17066;P48741	P17066	1.21952	0.0928714	0.148926	2.30936
NDUFC2	NADH dehydrogenase [ubiquinone] 1 subunit C2	NDUC2_HUMAN	O95298	O95298	0.487277	0.364781	0.148635	1.07032
CCT8	T-complex protein 1 subunit theta	TCPQ_HUMAN	P50990	P50990	2.5751	0.0119273	0.148625	4.91876
C4A	Complement C4-A	CO4A_HUMAN	P0C0L4;P0C0L5	P0C0L4	0.617799	0.284379	0.148372	1.30063
MYH11	Myosin-11	MYH11_HUMAN	P35749	P35749	0.143001	0.74407	0.148311	0.376576
NUCB1	Nucleobindin-1	NUCB1_HUMAN	Q02818	Q02818	0.887909	0.168862	0.148128	1.75691
COL6A2	Collagen alpha-2(VI) chain	CO6A2_HUMAN	P12110	P12110	0.158396	0.721396	0.148071	0.412379
PRKCD	Protein kinase C delta type	KPCD_HUMAN	Q05655	Q05655	0.737695	0.224322	0.147976	1.50536
HDAC6	Histone deacetylase 6	HDAC6_HUMAN	Q9UBN7	Q9UBN7	0.448528	0.394978	0.147901	0.999775
MPG	DNA-3-methyladenine glycosylase	3MG_HUMAN	P29372	P29372	0.773691	0.210928	0.147455	1.56601
DDX3X	ATP-dependent RNA helicase DDX3X	DDX3X_HUMAN	O00571;O15523	O00571	0.959209	0.148867	0.147051	1.87544
DDI2	Protein DDI1 homolog 2	DDI2_HUMAN	Q5TDH0	Q5TDH0	0.840527	0.186216	0.146578	1.67794
POLI	DNA polymerase iota	POLI_HUMAN	Q9UNA4	Q9UNA4	0.230835	0.626747	0.146562	0.572603
DDX46	Probable ATP-dependent RNA helicase DDX46	DDX46_HUMAN	Q7L014	Q7L014	1.58806	0.0493176	0.146377	2.94382
KRT1;KRT5;KRT6A;KRT79;KRT8	Keratin, type II cytoskeletal 6A	K2C1_HUMAN;K2C5_HUMAN;K2C6A_HUMAN;K2C79_HUMAN;K2C8_HUMAN	P02538;P04259;P04264;P05787;P13647;P48668;Q5XKE5	P02538;P04264;P05787;P13647;Q5XKE5	0.568393	0.310632	0.146106	1.21459
SMAD1;SMAD5	Mothers against decapentaplegic homolog 1	SMAD1_HUMAN;SMAD5_HUMAN	Q15797;Q99717	Q15797;Q99717	0.110147	0.797098	0.145399	0.297682
GALK2	N-acetylgalactosamine kinase	GALK2_HUMAN	Q01415	Q01415	0.287551	0.553689	0.145381	0.690374
ADH1C	Alcohol dehydrogenase 1C	ADH1G_HUMAN	P00325;P00326;P07327	P00326	0.200818	0.663165	0.145297	0.507718
ATP5F1D	ATP synthase subunit delta, mitochondrial	ATPD_HUMAN	P30049	P30049	0.242988	0.611942	0.145201	0.598339
DYNC1H1	Cytoplasmic dynein 1 heavy chain 1	DYHC1_HUMAN	Q14204	Q14204	2.85658	0.00805319	0.145198	5.59183
SRSF9	Serine/arginine-rich splicing factor 9	SRSF9_HUMAN	Q13242	Q13242	1.12124	0.110702	0.145134	2.14486
CYC1	Cytochrome c1, heme protein, mitochondrial	CY1_HUMAN	P08574	P08574	0.80238	0.199402	0.144993	1.61414
U2AF1;U2AF1L5	Splicing factor U2AF 35 kDa subunit-like protein	U2AF1_HUMAN;U2AF5_HUMAN	P0DN76;Q01081	P0DN76;Q01081	0.935334	0.155634	0.144379	1.83578
ZC3HC1	Nuclear-interacting partner of ALK	NIPA_HUMAN	Q86WB0	Q86WB0	0.260189	0.58902	0.144179	0.63428
EIF3G	Eukaryotic translation initiation factor 3 subunit G	EIF3G_HUMAN	O75821	O75821	0.504602	0.35202	0.143895	1.1015
PLCD1	1-phosphatidylinositol 4,5-bisphosphate phosphodiesterase delta-1	PLCD1_HUMAN	P51178	P51178	0.297584	0.542209	0.143864	0.710635
SNRPB	Small nuclear ribonucleoprotein-associated proteins B and B'	RSMB_HUMAN	P14678	P14678	1.09069	0.116151	0.14377	2.09395
SEL1L	Protein sel-1 homolog 1	SE1L1_HUMAN	Q9UBV2	Q9UBV2	0.628053	0.278734	0.143172	1.31835
NDUFS3	NADH dehydrogenase [ubiquinone] iron-sulfur protein 3, mitochondrial	NDUS3_HUMAN	O75489	O75489	0.892942	0.167111	0.142946	1.76529
MRPL14	39S ribosomal protein L14, mitochondrial	RM14_HUMAN	Q6P1L8	Q6P1L8	0.224656	0.633	0.1429	0.559403
POP1	Ribonucleases P/MRP protein subunit POP1	POP1_HUMAN	Q99575	Q99575	0.202409	0.660598	0.142546	0.511206
FAM120C	Constitutive coactivator of PPAR-gamma-like protein 2	F120C_HUMAN	Q9NX05	Q9NX05	0.315254	0.522234	0.142064	0.745946
MTFR1L	Mitochondrial fission regulator 1-like	MFR1L_HUMAN	Q9H019	Q9H019	0.44521	0.397716	0.141968	0.993677
SRSF4;SRSF6	Serine/arginine-rich splicing factor 4	SRSF4_HUMAN;SRSF6_HUMAN	Q08170;Q13247	Q08170;Q13247	0.726639	0.228764	0.141746	1.48667
EIF4B	Eukaryotic translation initiation factor 4B	IF4B_HUMAN	P23588	P23588	0.92961	0.156827	0.141685	1.82626
FAHD1	Acylpyruvase FAHD1, mitochondrial	FAHD1_HUMAN	Q6P587	Q6P587	0.443336	0.399356	0.14168	0.990228
DUSP3	Dual specificity protein phosphatase 3	DUS3_HUMAN	P51452	P51452	0.547693	0.322077	0.141454	1.17816
MTMR12	Myotubularin-related protein 12	MTMRC_HUMAN	Q9C0I1	Q9C0I1	0.700348	0.240626	0.141253	1.4421
TPM2	Tropomyosin beta chain	TPM2_HUMAN	P07951	P07951	0.0329852	0.937095	0.140794	0.095718
MCM6	DNA replication licensing factor MCM6	MCM6_HUMAN	Q14566	Q14566	0.0551559	0.895871	0.140775	0.156552
NOMO1;NOMO2;NOMO3	Nodal modulator 3	NOMO1_HUMAN;NOMO2_HUMAN;NOMO3_HUMAN	P69849;Q15155;Q5JPE7	P69849;Q15155;Q5JPE7	0.721933	0.230453	0.140423	1.47871
PAF1	RNA polymerase II-associated factor 1 homolog	PAF1_HUMAN	Q8N7H5	Q8N7H5	0.617024	0.284434	0.140421	1.29929
MYO1D	Unconventional myosin-Id	MYO1D_HUMAN	O94832	O94832	1.93769	0.0279613	0.140388	3.5872
DEGS1	Sphingolipid delta(4)-desaturase DES1	DEGS1_HUMAN	O15121	O15121	0.355047	0.481187	0.140164	0.823874
ARL6IP4	ADP-ribosylation factor-like protein 6-interacting protein 4	AR6P4_HUMAN	Q66PJ3	Q66PJ3	0.39125	0.445144	0.139771	0.893075
QARS	Glutamine--tRNA ligase	SYQ_HUMAN	P47897	P47897	2.81943	0.00774874	0.139698	5.49952
PYGB;PYGM	Glycogen phosphorylase, brain form	PYGB_HUMAN;PYGM_HUMAN	P11216;P11217	P11216;P11217	0.232312	0.624855	0.139567	0.575747
SARS2	Serine--tRNA ligase, mitochondrial	SYSM_HUMAN	Q9NP81	Q9NP81	0.769719	0.212566	0.139516	1.55933
APBB1	Amyloid-beta A4 precursor protein-binding family B member 1	APBB1_HUMAN	O00213	O00213	0.15962	0.719675	0.139492	0.415197
ARID1A	AT-rich interactive domain-containing protein 1A	ARI1A_HUMAN	O14497	O14497	0.315771	0.522003	0.139428	0.746973
SERPINB1;SERPINB9	Leukocyte elastase inhibitor	ILEU_HUMAN;SPB9_HUMAN	O75830;P30740;P50452;P50453	P30740;P50453	0.432012	0.406806	0.139196	0.969325
GIPC1	PDZ domain-containing protein GIPC1	GIPC1_HUMAN	O14908	O14908	0.416061	0.420759	0.138861	0.939681
PTPN6	Tyrosine-protein phosphatase non-receptor type 6	PTN6_HUMAN	P29350	P29350	0.746231	0.221579	0.13874	1.51977
CORO1B	Coronin-1B	COR1B_HUMAN	Q9BR76	Q9BR76	1.06867	0.120549	0.138663	2.0573
TOMM20	Mitochondrial import receptor subunit TOM20 homolog	TOM20_HUMAN	Q15388	Q15388	0.613809	0.285779	0.137892	1.29373
ANK3	Ankyrin-3	ANK3_HUMAN	Q12955	Q12955	1.25075	0.088455	0.137801	2.36192
DCLK1	Serine/threonine-protein kinase DCLK1	DCLK1_HUMAN	O15075	O15075	0.203653	0.659132	0.137741	0.513931
CYFIP2	Cytoplasmic FMR1-interacting protein 2	CYFP2_HUMAN	Q96F07	Q96F07	0.35836	0.477882	0.137606	0.830269
CHKB	Choline/ethanolamine kinase	CHKB_HUMAN	Q9Y259	Q9Y259	0.181304	0.688454	0.137349	0.464431
PTPRA	Receptor-type tyrosine-protein phosphatase alpha	PTPRA_HUMAN	P18433	P18433	0.304619	0.533283	0.137134	0.724749
AP1B1;AP2B1	AP-2 complex subunit beta	AP1B1_HUMAN;AP2B1_HUMAN	P63010;Q10567	P63010;Q10567	1.19876	0.0960117	0.137054	2.27449
COPS7A	COP9 signalosome complex subunit 7a	CSN7A_HUMAN	Q9UBW8	Q9UBW8	1.90276	0.0294907	0.137033	3.5206
NIT1	Deaminated glutathione amidase	NIT1_HUMAN	Q86X76	Q86X76	0.589609	0.298596	0.136971	1.25168
DDX42	ATP-dependent RNA helicase DDX42	DDX42_HUMAN	Q86XP3	Q86XP3	0.560101	0.314973	0.136698	1.20002
CCT7	T-complex protein 1 subunit eta	TCPH_HUMAN	Q99832	Q99832	3.43767	0.00328421	0.13664	7.19378
UFM1	Ubiquitin-fold modifier 1	UFM1_HUMAN	P61960	P61960	0.349618	0.486321	0.136432	0.813362
IPO4	Importin-4	IPO4_HUMAN	Q8TEX9	Q8TEX9	1.51279	0.0571688	0.136311	2.81126
ACADVL	Very long-chain specific acyl-CoA dehydrogenase, mitochondrial	ACADV_HUMAN	P49748	P49748	2.03714	0.0246005	0.135621	3.78
TSTD1	Thiosulfate:glutathione sulfurtransferase	TSTD1_HUMAN	Q8NFU3	Q8NFU3	1.15669	0.10378	0.135424	2.20405
FBXL18	F-box/LRR-repeat protein 18	FXL18_HUMAN	Q96ME1	Q96ME1	0.126651	0.768533	0.13541	0.337759
ERI3	ERI1 exoribonuclease 3	ERI3_HUMAN	O43414	O43414	0.451827	0.392244	0.135266	1.00583
SCAMP1	Secretory carrier-associated membrane protein 1	SCAM1_HUMAN	O15126	O15126	0.31106	0.525801	0.134914	0.737607
RAB23	Ras-related protein Rab-23	RAB23_HUMAN	Q9ULC3	Q9ULC3	0.156096	0.72432	0.134889	0.407073
INPPL1	Phosphatidylinositol 3,4,5-trisphosphate 5-phosphatase 2	SHIP2_HUMAN	O15357	O15357	0.122252	0.775084	0.134751	0.327167
STAT2	Signal transducer and activator of transcription 2	STAT2_HUMAN	P52630	P52630	0.683165	0.248067	0.134243	1.41285
PYGB;PYGL	Glycogen phosphorylase, liver form	PYGB_HUMAN;PYGL_HUMAN	P06737;P11216;P11217	P06737;P11216	0.365337	0.470208	0.13341	0.843697
ETFB	Electron transfer flavoprotein subunit beta	ETFB_HUMAN	P38117	P38117	0.738509	0.224116	0.133256	1.50674
LMAN2	Vesicular integral-membrane protein VIP36	LMAN2_HUMAN	Q12907	Q12907	0.988919	0.139817	0.132821	1.92478
RANBP2	E3 SUMO-protein ligase RanBP2	RBP2_HUMAN	P49792	P49792	1.76133	0.036663	0.132261	3.25649
NUP133	Nuclear pore complex protein Nup133	NU133_HUMAN	Q8WUM0	Q8WUM0	0.523099	0.339272	0.132155	1.13455
HLA-E;HLA-G	HLA class I histocompatibility antigen, alpha chain E	HLAE_HUMAN;HLAG_HUMAN	P01893;P13747;P17693	P13747;P17693	0.166308	0.710467	0.132135	0.430518
RAB1B	Ras-related protein Rab-1B	RAB1B_HUMAN	Q92928;Q9H0U4	Q9H0U4	0.431569	0.406948	0.131932	0.968506
USO1	General vesicular transport factor p115	USO1_HUMAN	O60763	O60763	0.914695	0.161013	0.1319	1.80147
AP2A1	AP-2 complex subunit alpha-1	AP2A1_HUMAN	O95782	O95782	0.881845	0.171014	0.131778	1.74682
PYGB;PYGL;PYGM	Glycogen phosphorylase, liver form	PYGB_HUMAN;PYGL_HUMAN;PYGM_HUMAN	P06737;P11216;P11217	P06737;P11216;P11217	0.560615	0.314737	0.131681	1.20093
EPHX2	Bifunctional epoxide hydrolase 2	HYES_HUMAN	P34913	P34913	1.07176	0.11976	0.131629	2.06244
YWHAQ	14-3-3 protein theta	1433T_HUMAN	P27348	P27348	1.04728	0.125256	0.131563	2.02173
TRAPPC1	Trafficking protein particle complex subunit 1	TPPC1_HUMAN	Q9Y5R8	Q9Y5R8	0.416453	0.420408	0.131538	0.940412
CYFIP1;CYFIP2	Cytoplasmic FMR1-interacting protein 1	CYFP1_HUMAN;CYFP2_HUMAN	Q7L576;Q96F07	Q7L576;Q96F07	1.75918	0.0367847	0.131493	3.25254
MIOS	GATOR complex protein MIOS	MIO_HUMAN	Q9NXC5	Q9NXC5	0.407467	0.429405	0.131459	0.923608
C4BPA	C4b-binding protein alpha chain	C4BPA_HUMAN	P04003	P04003	0.240261	0.615439	0.131368	0.592588
[truncated: 2,813 more rows]
