# Supplementary material for: A high-resolution spatial map of cilia-associated proteins in the human fallopian tube
Source: Nat Commun. 2026 Apr 20;17:3616. doi: 10.1038/s41467-026-71692-6 (PMC13096173; doi:10.1038/s41467-026-71692-6)
Supplement: Supplementary file 13 — Source Data [file 41467_2026_71692_MOESM13_ESM.zip]

Archive with 33 entries (32 files):
- Source_Data/
- Source_Data/Source_data_Figure_7E_sampleC3.csv
- __MACOSX/Source_Data/._Source_data_Figure_7E_sampleC3.csv
- Source_Data/Source_data_Figure_2D_Supplementary_Figure_4A.xlsx
- __MACOSX/Source_Data/._Source_data_Figure_2D_Supplementary_Figure_4A.xlsx
- Source_Data/Source_data_Figure_2D_Supplementary_figure_4C.xlsx
- __MACOSX/Source_Data/._Source_data_Figure_2D_Supplementary_figure_4C.xlsx
- Source_Data/Source_data_Figure_4_5B_ 6B_7A_7B_7D_Supplementary_Figure_7_8A_9.pdf
- __MACOSX/Source_Data/._Source_data_Figure_4_5B_ 6B_7A_7B_7D_Supplementary_Figure_7_8A_9.pdf
- Source_Data/Source_data_Figure_7E_sampleHS.csv.cpgz
- Source_Data/Source_data_Figure_7E_sampleC1.csv.cpgz
- Source_Data/Source_data_Figure_3_unprocessed.xlsx.gz
- __MACOSX/Source_Data/._Source_data_Figure_3_unprocessed.xlsx.gz
- Source_Data/Source_data_Supplementary_Figure_6.pdf
- __MACOSX/Source_Data/._Source_data_Supplementary_Figure_6.pdf
- Source_Data/Source_data_Figure_7C.xlsx
- __MACOSX/Source_Data/._Source_data_Figure_7C.xlsx
- Source_Data/Source_data_Figure_7E_sampleC2.csv.cpgz
- Source_Data/Source_data_Figure_7E_sampleC2.csv
- __MACOSX/Source_Data/._Source_data_Figure_7E_sampleC2.csv
- Source_Data/Source_data_Figure_7E_sampleC1.csv
- __MACOSX/Source_Data/._Source_data_Figure_7E_sampleC1.csv
- Source_Data/Source_data_Figure_7E_sampleC3.csv.cpgz
- Source_Data/Source_data_Figure_3_processed.txt
- __MACOSX/Source_Data/._Source_data_Figure_3_processed.txt
- Source_Data/Source_data_Supplementary_Figures_1_2_3_5.tsv
- __MACOSX/Source_Data/._Source_data_Supplementary_Figures_1_2_3_5.tsv
- Source_Data/Source_data_Figure_7E_sampleHS.csv
- __MACOSX/Source_Data/._Source_data_Figure_7E_sampleHS.csv
- Source_Data/Source_data_Figure_2D_Supplementary_Figure_4B.xlsx
- __MACOSX/Source_Data/._Source_data_Figure_2D_Supplementary_Figure_4B.xlsx
- Source_Data/Source_data_Figures_1B_1C_2A_2C_5A_6A.tsv
- __MACOSX/Source_Data/._Source_data_Figures_1B_1C_2A_2C_5A_6A.tsv
