# Supplementary material for: A high-resolution spatial map of cilia-associated proteins in the human fallopian tube
Source: Nat Commun. 2026 Apr 20;17:3616. doi: 10.1038/s41467-026-71692-6 (PMC13096173; doi:10.1038/s41467-026-71692-6)
Supplement: Supplementary file 13 — Source Data [file 41467_2026_71692_MOESM13_ESM.zip › Source_Data/Source_data_Figure_7E_sampleC3.csv]

s_px	thickness_px	s_um	thickness_um
0.0	19.859599025896465	0.0	9.929799512948232
4.914999999999739	21.064285714285717	2.4574999999998695	10.532142857142858
9.830000000000569	14.042857142857143	4.915000000000284	7.021428571428571
12.638571428572003	15.700391584873525	6.319285714286002	7.850195792436763
17.553571428572106	15.700391584873525	8.776785714286053	7.850195792436763
21.016518668312983	14.042857142857143	10.508259334156492	7.021428571428571
24.47946590805027	15.700391584873525	12.239732954025135	7.850195792436763
27.942413147791143	19.859599025896465	13.971206573895572	9.929799512948232
30.828202514238335	21.064285714285717	15.414101257119167	10.532142857142858
34.86830762726931	28.085714285714285	17.434153813634655	14.042857142857143
38.908412740298786	31.40078316974705	19.454206370149393	15.700391584873525
42.3589961680002	28.950091642729717	21.1794980840001	14.475045821364859
46.456563988395615	35.10714285714286	23.228281994197808	17.55357142857143
49.90714741609703	35.10714285714286	24.953573708048516	17.55357142857143
54.004715236492444	42.12857142857143	27.002357618246222	21.064285714285717
57.45529866419386	42.12857142857143	28.72764933209693	21.064285714285717
60.90588209189528	42.12857142857143	30.45294104594764	21.064285714285717
64.3564655195967	42.12857142857143	32.17823275979835	21.064285714285717
67.80704894729811	42.12857142857143	33.90352447364906	21.064285714285717
71.90461676769351	42.12857142857143	35.952308383846756	21.064285714285717
75.35520019539493	42.70968262345107	37.677600097697464	21.354841311725536
78.80578362309814	44.4074134277931	39.40289181154907	22.20370671389655
82.25636705079955	47.10117475462057	41.12818352539978	23.550587377310286
85.70695047850097	49.648997564741165	42.853475239250486	24.824498782370583
89.15753390620239	51.11677157973393	44.578766953101194	25.558385789866964
92.6081173339038	53.47360687903016	46.3040586669519	26.73680343951508
96.05870076160522	53.47360687903016	48.02935038080261	26.73680343951508
100.94805241296095	50.63224148258716	50.474026206480474	25.31612074129358
102.96131485763539	47.10117475462057	51.48065742881769	23.550587377310286
107.85066650899111	44.4074134277931	53.925333254495555	22.20370671389655
110.72675571567031	47.10117475462057	55.363377857835154	23.550587377310286
113.6028449223495	47.10117475462057	56.80142246117475	23.550587377310286
116.4789341290287	44.4074134277931	58.23946706451435	22.20370671389655
119.3550233357079	42.70968262345107	59.67751166785395	21.354841311725536
124.24437498706303	49.15	62.12218749353151	24.575
129.13372663841875	54.83911022440172	64.56686331920938	27.41955511220086
134.02307828977237	51.11677157973393	67.01153914488619	25.558385789866964
138.9124299411281	47.10117475462057	69.45621497056405	23.550587377310286
142.19961416095072	49.648997564741165	71.09980708047536	24.824498782370583
145.4867983807733	44.95907946711779	72.74339919038665	22.479539733558894
150.00667668302938	47.10117475462057	75.00333834151469	23.550587377310286
153.293860902852	44.4074134277931	76.646930451426	22.20370671389655
157.81373920510808	49.648997564741165	78.90686960255404	24.824498782370583
161.1009234249307	49.15	80.55046171246535	24.575
164.388107644755	49.15	82.1940538223775	24.575
168.90798594700937	56.17142857142857	84.45399297350468	28.085714285714285
172.41264204997896	56.17142857142857	86.20632102498948	28.085714285714285
175.9172981529449	56.17142857142857	87.95864907647245	28.085714285714285
179.4219542559145	56.17142857142857	89.71097712795725	28.085714285714285
182.9266103588823	56.17142857142857	91.46330517944115	28.085714285714285
186.43126646185007	56.17142857142857	93.21563323092504	28.085714285714285
189.93592256481784	56.608566904124814	94.96796128240892	28.304283452062407
193.44057866778562	57.900183285459434	96.72028933389281	28.950091642729717
196.9452347707534	59.99111201176523	98.4726173853767	29.995556005882616
200.4498908737212	62.8015663394941	100.2249454368606	31.40078316974705
203.95454697669078	63.19285714285714	101.97727348834539	31.59642857142857
207.45920307965673	63.19285714285714	103.72960153982837	31.59642857142857
211.17001542397736	56.17142857142857	105.58500771198868	28.085714285714285
214.6746715269433	56.17142857142857	107.33733576347166	28.085714285714285
218.1793276299129	56.17142857142857	109.08966381495645	28.085714285714285
221.68398373287886	56.17142857142857	110.84199186643943	28.085714285714285
225.18863983584845	53.47360687903016	112.59431991792422	26.73680343951508
228.69329593881625	51.11677157973393	114.34664796940812	25.558385789866964
233.45644948393686	42.70968262345107	116.72822474196843	21.354841311725536
236.53849001313264	42.12857142857143	118.26924500656632	21.064285714285717
239.6205305423284	42.12857142857143	119.8102652711642	21.064285714285717
242.70257107152574	42.12857142857143	121.35128553576287	21.064285714285717
247.46572461664476	35.10714285714286	123.73286230832238	17.55357142857143
250.5477651458421	35.802401299012196	125.27388257292105	17.901200649506098
253.62980567503627	37.811550038665835	126.81490283751813	18.905775019332918
258.3929592201585	35.10714285714286	129.19647961007925	17.55357142857143
263.15611276527756	35.10714285714286	131.57805638263878	17.55357142857143
267.91926631039973	37.811550038665835	133.95963315519987	18.905775019332918
272.6824198555204	39.71919805179293	136.3412099277602	19.859599025896465
275.82249817249664	37.811550038665835	137.91124908624832	18.905775019332918
278.9625764894712	35.802401299012196	139.4812882447356	17.901200649506098
283.67269396493305	42.12857142857143	141.83634698246652	21.064285714285717
286.81277228190766	42.12857142857143	143.40638614095383	21.064285714285717
291.52288975736946	49.15	145.76144487868473	24.575
296.23300723283126	53.47360687903016	148.11650361641563	26.73680343951508
299.37308554980586	49.648997564741165	149.68654277490293	24.824498782370583
304.08320302526766	50.63224148258716	152.04160151263383	25.31612074129358
307.5586328547994	47.10117475462057	153.7793164273997	23.550587377310286
311.0340626843311	44.4074134277931	155.51703134216555	22.20370671389655
314.5094925138629	42.70968262345107	157.25474625693144	21.354841311725536
318.4814123190437	35.10714285714286	159.24070615952186	17.55357142857143
321.9568421485755	35.802401299012196	160.97842107428775	17.901200649506098
325.4322719781072	37.811550038665835	162.7161359890536	18.905775019332918
328.90770180763894	40.941612233092364	164.45385090381947	20.470806116546182
333.78959839473146	39.71919805179293	166.89479919736573	19.859599025896465
338.67149498182397	40.941612233092364	169.33574749091198	20.470806116546182
343.5533915689164	44.4074134277931	171.7766957844582	22.20370671389655
346.44636732423055	40.941612233092364	173.22318366211528	20.470806116546182
349.33934307954615	37.811550038665835	174.66967153977308	18.905775019332918
354.22123966663713	42.70968262345107	177.11061983331857	21.354841311725536
357.11421542195274	42.12857142857143	178.55710771097637	21.064285714285717
361.99611200904377	49.15	180.99805600452189	24.575
364.8890877643593	47.10117475462057	182.44454388217966	23.550587377310286
369.77098435145035	50.63224148258716	184.88549217572518	25.31612074129358
372.66396010676596	49.648997564741165	186.33198005338298	24.824498782370583
377.54585669385847	50.63224148258716	188.77292834692923	25.31612074129358
382.4277532809509	49.648997564741165	191.21387664047546	24.824498782370583
387.30964986804446	50.63224148258716	193.65482493402223	25.31612074129358
392.191546455137	53.47360687903016	196.0957732275685	26.73680343951508
397.07344304223096	54.83911022440172	198.53672152111548	27.41955511220086
400.40399904931536	50.63224148258716	200.20199952465768	25.31612074129358
403.7345550563998	47.10117475462057	201.8672775281999	23.550587377310286
408.1752963991782	51.11677157973393	204.0876481995891	25.558385789866964
411.5058524062626	49.648997564741165	205.7529262031313	24.824498782370583
414.836408413347	49.15	207.4182042066735	24.575
418.1669644204314	49.15	209.0834822102157	24.575
421.49752042751584	49.648997564741165	210.74876021375792	24.824498782370583
425.93826177029536	57.900183285459434	212.96913088514768	28.950091642729717
430.37900311307544	64.7343728679922	215.18950155653772	32.3671864339961
433.61966245373463	66.61112014168965	216.80983122686732	33.30556007084483
436.8603217943939	69.15305156546836	218.43016089719694	34.57652578273418
440.1009811350531	72.2900316327873	220.05049056752654	36.14501581639365
443.3416404757123	75.94836222388075	221.67082023785616	37.974181111940375
447.93257454164547	71.60480259802439	223.96628727082273	35.802401299012196
452.52350860757997	66.61112014168965	226.26175430378998	33.30556007084483
457.1144426735131	62.8015663394941	228.55722133675656	31.40078316974705
461.7053767394476	59.99111201176523	230.8526883697238	29.995556005882616
464.94603608010686	62.8015663394941	232.47301804005343	31.40078316974705
468.18669542076606	66.2400246629403	234.09334771038303	33.12001233147015
472.7776294866999	62.8015663394941	236.38881474334994	31.40078316974705
476.01828882736083	62.8015663394941	238.00914441368042	31.40078316974705
480.53816712961685	56.17142857142857	240.26908356480843	28.085714285714285
483.82535134943953	56.608566904124814	241.91267567471976	28.304283452062407
488.34522965169555	51.11677157973393	244.17261482584777	25.558385789866964
491.6324138715199	53.47360687903016	245.81620693575994	26.73680343951508
494.9195980913408	50.63224148258716	247.4597990456704	25.31612074129358
498.20678231116517	47.10117475462057	249.10339115558259	23.550587377310286
501.4939665309861	44.4074134277931	250.74698326549304	22.20370671389655
506.0138448332438	49.648997564741165	253.0069224166219	24.824498782370583
510.144891136974	42.12857142857143	255.072445568487	21.064285714285717
513.5874297234192	42.12857142857143	256.7937148617096	21.064285714285717
517.0299683098625	42.12857142857143	258.51498415493126	21.064285714285717
520.4725068963057	42.12857142857143	260.23625344815287	21.064285714285717
523.9150454827491	42.12857142857143	261.95752274137453	21.064285714285717
527.3575840691924	42.70968262345107	263.6787920345962	21.354841311725536
531.4886303729245	37.811550038665835	265.74431518646225	18.905775019332918
534.9311689593677	40.941612233092364	267.46558447968386	20.470806116546182
538.3737075458129	44.95907946711779	269.18685377290643	22.479539733558894
541.8162461322544	44.4074134277931	270.9081230661272	22.20370671389655
546.7701494195113	47.10117475462057	273.38507470975566	23.550587377310286
551.7240527067667	44.95907946711779	275.8620263533833	22.479539733558894
554.0358742408192	47.10117475462057	277.0179371204096	23.550587377310286
558.9897775280762	49.648997564741165	279.4948887640381	24.824498782370583
561.6318592812792	47.10117475462057	280.8159296406396	23.550587377310286
564.273941034482	44.4074134277931	282.136970517241	22.20370671389655
569.2278443217376	49.648997564741165	284.6139221608688	24.824498782370583
574.1817476089932	56.17142857142857	287.0908738044966	28.085714285714285
579.1356508962488	60.400612410735015	289.5678254481244	30.200306205367507
584.0895541835042	62.8015663394941	292.0447770917521	31.40078316974705
589.0434574707612	59.99111201176523	294.5217287353806	29.995556005882616
593.9973607580154	56.608566904124814	296.9986803790077	28.304283452062407
598.9512640452723	54.83911022440172	299.47563202263615	27.41955511220086
601.2630855793249	59.57879707768939	300.63154278966243	29.789398538844694
606.2169888665791	59.57879707768939	303.10849443328954	29.789398538844694
608.8590706197833	56.608566904124814	304.42953530989166	28.304283452062407
613.8129739070401	59.99111201176523	306.9064869535201	29.995556005882616
616.455055660243	57.900183285459434	308.2275278301215	28.950091642729717
621.4199554167169	56.608566904124814	310.70997770835845	28.304283452062407
626.3848551731908	54.83911022440172	313.1924275865954	27.41955511220086
628.8673050514278	56.608566904124814	314.4336525257139	28.304283452062407
633.8322048079017	54.83911022440172	316.91610240395084	27.41955511220086
638.7971045643756	54.83911022440172	319.3985522821878	27.41955511220086
643.7620043208508	54.83911022440172	321.8810021604254	27.41955511220086
648.7269040773233	56.608566904124814	324.36345203866165	28.304283452062407
651.2093539555616	53.47360687903016	325.6046769777808	26.73680343951508
656.1742537120342	49.15	328.0871268560171	24.575
659.3143320290087	49.15	329.65716601450436	24.575
664.0244495044715	42.12857142857143	332.01222475223574	21.064285714285717
667.1645278214476	42.70968262345107	333.5822639107238	21.354841311725536
671.8746452969086	37.811550038665835	335.9373226484543	18.905775019332918
675.0147236138832	40.941612233092364	337.5073618069416	20.470806116546182
678.1548019308577	44.95907946711779	339.07740096542886	22.479539733558894
682.8649194063204	44.95907946711779	341.4324597031602	22.479539733558894
686.004997723295	44.4074134277931	343.0024988616475	22.20370671389655
690.7151151987568	47.10117475462057	345.3575575993784	23.550587377310286
695.4252326742187	50.63224148258716	347.71261633710935	25.31612074129358
698.5653109911932	49.648997564741165	349.2826554955966	24.824498782370583
703.2754284666552	56.17142857142857	351.6377142333276	28.085714285714285
706.4155067836297	53.47360687903016	353.20775339181483	26.73680343951508
711.1256242590915	56.608566904124814	355.56281212954576	28.304283452062407
714.6302803620612	56.608566904124814	357.3151401810306	28.304283452062407
718.1349364650289	56.17142857142857	359.06746823251444	28.085714285714285
721.6395925679967	56.17142857142857	360.81979628399836	28.085714285714285
725.1442486709644	56.17142857142857	362.5721243354822	28.085714285714285
728.6489047739323	56.17142857142857	364.32445238696613	28.085714285714285
732.1535608769	56.17142857142857	366.07678043845	28.085714285714285
735.6582169798678	56.17142857142857	367.8291084899339	28.085714285714285
739.1628730828355	56.17142857142857	369.58143654141776	28.085714285714285
742.6675291858033	56.17142857142857	371.3337645929017	28.085714285714285
746.1721852887711	56.17142857142857	373.08609264438553	28.085714285714285
749.6768413917389	56.608566904124814	374.83842069586944	28.304283452062407
753.1814974947085	53.47360687903016	376.59074874735427	26.73680343951508
756.8923098390273	53.47360687903016	378.4461549195137	26.73680343951508
760.3969659419951	56.17142857142857	380.19848297099753	28.085714285714285
763.9016220449629	56.17142857142857	381.95081102248145	28.085714285714285
767.4062781479306	56.17142857142857	383.7031390739653	28.085714285714285
770.9109342508984	53.47360687903016	385.4554671254492	26.73680343951508
775.6848042643842	56.608566904124814	387.8424021321921	28.304283452062407
780.4586742778698	54.83911022440172	390.2293371389349	27.41955511220086
783.5275907151107	54.83911022440172	391.76379535755535	27.41955511220086
788.3014607285965	54.83911022440172	394.1507303642982	27.41955511220086
791.3703771658373	50.63224148258716	395.68518858291867	25.31612074129358
796.1442471793239	53.47360687903016	398.07212358966194	26.73680343951508
799.2131636165664	51.11677157973393	399.6065818082832	25.558385789866964
803.9870336300512	56.608566904124814	401.9935168150256	28.304283452062407
807.0559500672921	56.17142857142857	403.52797503364604	28.085714285714285
811.7660675427555	56.17142857142857	405.88303377137777	28.085714285714285
816.4761850182157	49.15	408.23809250910784	24.575
819.6162633351919	49.15	409.80813166759594	24.575
824.3263808106522	42.12857142857143	412.1631904053261	21.064285714285717
827.4664591276284	42.70968262345107	413.7332295638142	21.354841311725536
830.606537444603	44.4074134277931	415.3032687223015	22.20370671389655
835.3166549200647	40.941612233092364	417.65832746003235	20.470806116546182
838.4567332370393	44.95907946711779	419.22836661851966	22.479539733558894
843.3799298770572	44.95907946711779	421.6899649385286	22.479539733558894
846.1626062388065	40.941612233092364	423.08130311940323	20.470806116546182
851.0858028788243	44.4074134277931	425.54290143941216	22.20370671389655
853.8684792405736	42.70968262345107	426.9342396202868	21.354841311725536
858.7916758805915	49.15	429.39583794029573	24.575
861.5743522423421	49.15	430.78717612117106	24.575
866.4975488823611	56.17142857142857	433.24877444118056	28.085714285714285
871.4207455223778	63.581739934207725	435.7103727611889	31.790869967103863
876.3439421623968	64.7343728679922	438.1719710811984	32.3671864339961
881.2671388024137	62.8015663394941	440.63356940120684	31.40078316974705
886.1903354424327	60.400612410735015	443.09516772121634	30.200306205367507
891.1135320824505	56.17142857142857	445.5567660412253	28.085714285714285
896.0367287224684	49.15	448.0183643612342	24.575
900.9982266972778	42.12857142857143	450.4991133486389	21.064285714285717
905.9597246720872	35.10714285714286	452.9798623360436	17.55357142857143
910.9212226468977	28.085714285714285	455.46061132344886	14.042857142857143
915.8827206217072	21.064285714285717	457.9413603108536	10.532142857142858
920.8442185965179	14.042857142857143	460.42210929825893	7.021428571428571
925.805716571326	9.929799512948232	462.902858285663	4.964899756474116
928.3783451508567	7.021428571428571	464.18917257542836	3.5107142857142857
933.3398431256674	15.700391584873525	466.6699215628337	7.850195792436763
938.3013411004767	25.31612074129358	469.1506705502384	12.65806037064679
943.2628390752861	35.10714285714286	471.63141953764307	17.55357142857143
948.2243370500955	42.12857142857143	474.11216852504776	21.064285714285717
953.1858350249049	49.648997564741165	476.59291751245246	24.824498782370583
958.1473329997142	57.900183285459434	479.0736664998571	28.950091642729717
963.1088309745236	66.61112014168965	481.5544154872618	33.30556007084483
966.316962232717	69.15305156546836	483.1584811163585	34.57652578273418
970.9509296056589	64.7343728679922	485.47546480282944	32.3671864339961
974.1590608638522	66.61112014168965	487.0795304319261	33.30556007084483
978.793028236794	62.8015663394941	489.396514118397	31.40078316974705
982.0011594949874	66.2400246629403	491.0005797474937	33.12001233147015
986.6351268679293	64.7343728679922	493.31756343396466	32.3671864339961
989.8432581261227	64.7343728679922	494.92162906306135	32.3671864339961
993.0513893843143	60.400612410735015	496.5256946921572	30.200306205367507
997.6853567572579	62.8015663394941	498.84267837862893	31.40078316974705
1001.1672054819051	59.99111201176523	500.58360274095253	29.995556005882616
1004.6490542065521	57.900183285459434	502.32452710327607	28.950091642729717
1008.1309029311993	56.608566904124814	504.06545146559966	28.304283452062407
1011.6127516558465	56.17142857142857	505.80637582792326	28.085714285714285
1015.0946003804954	56.17142857142857	507.5473001902477	28.085714285714285
1018.5764491051408	56.17142857142857	509.2882245525704	28.085714285714285
1022.0582978297898	56.17142857142857	511.0291489148949	28.085714285714285
1025.540146554435	56.608566904124814	512.7700732772175	28.304283452062407
1029.4712660822643	51.11677157973393	514.7356330411321	25.558385789866964
1032.9531148069116	53.47360687903016	516.4765574034558	26.73680343951508
1036.4349635315587	56.608566904124814	518.2174817657793	28.304283452062407
1040.366083059386	51.11677157973393	520.183041529693	25.558385789866964
1043.8479317840333	53.47360687903016	521.9239658920167	26.73680343951508
1047.3297805086804	56.17142857142857	523.6648902543402	28.085714285714285
1050.8116292333275	53.47360687903016	525.4058146166637	26.73680343951508
1054.2934779579764	51.11677157973393	527.1467389789882	25.558385789866964
1057.7753266826219	49.648997564741165	528.8876633413109	24.824498782370583
1061.706446210451	53.47360687903016	530.8532231052255	26.73680343951508
1065.1882949350963	56.17142857142857	532.5941474675482	28.085714285714285
1068.6701436597455	56.17142857142857	534.3350718298727	28.085714285714285
1072.1519923843925	56.17142857142857	536.0759961921963	28.085714285714285
1075.6338411090396	53.47360687903016	537.8169205545198	26.73680343951508
1079.115689833687	51.11677157973393	539.5578449168435	25.558385789866964
1082.597538558334	49.648997564741165	541.298769279167	24.824498782370583
1086.5286580861614	56.17142857142857	543.2643290430807	28.085714285714285
1090.0105068108087	56.608566904124814	545.0052534054043	28.304283452062407
1093.4923555354576	57.900183285459434	546.7461777677288	28.950091642729717
1096.9742042601029	59.99111201176523	548.4871021300514	29.995556005882616
1100.456052984752	62.8015663394941	550.228026492376	31.40078316974705
1103.9379017093972	66.2400246629403	551.9689508546986	33.12001233147015
1107.4197504340461	69.15305156546836	553.7098752170231	34.57652578273418
1112.3347504340445	66.2400246629403	556.1673752170223	33.12001233147015
1115.1433218626173	70.21428571428572	557.5716609313087	35.10714285714286
1120.058321862617	69.50859659063762	560.0291609313085	34.75429829531881
1122.8668932911883	69.50859659063762	561.4334466455941	34.75429829531881
1127.781893291188	70.21428571428572	563.890946645594	35.10714285714286
1132.696893291188	70.21428571428572	566.348446645594	35.10714285714286
1137.6118932911877	69.15305156546836	568.8059466455938	34.57652578273418
1142.5268932911874	66.2400246629403	571.2634466455937	33.12001233147015
1146.0023231207192	66.2400246629403	573.0011615603596	33.12001233147015
1149.4777529502508	62.8015663394941	574.7388764751254	31.40078316974705
1152.9531827797825	59.99111201176523	576.4765913898913	29.995556005882616
1156.9251025849621	64.7343728679922	578.4625512924811	32.3671864339961
1160.4005324144955	63.581739934207725	580.2002662072478	31.790869967103863
1163.8759622440273	63.19285714285714	581.9379811220136	31.59642857142857
1167.351392073559	63.19285714285714	583.6756960367795	31.59642857142857
1172.2779522620078	70.21428571428572	586.1389761310039	35.10714285714286
1177.2045124504593	77.2357142857143	588.6022562252297	38.61785714285715
1182.1310726389079	71.60480259802439	591.0655363194539	35.802401299012196
1184.9022627449126	73.30586641613623	592.4511313724563	36.65293320806811
1189.8288229333627	69.15305156546836	594.9144114666814	34.57652578273418
1194.7553831218129	66.2400246629403	597.3776915609064	33.12001233147015
1197.526573227816	66.61112014168965	598.763286613908	33.30556007084483
1202.4531334162662	62.8015663394941	601.2265667081331	31.40078316974705
1207.3796936047163	57.900183285459434	603.6898468023581	28.950091642729717
1210.8904078904304	59.99111201176523	605.4452039452152	29.995556005882616
1214.4011221761464	62.8015663394941	607.2005610880732	31.40078316974705
1217.9118364618605	59.99111201176523	608.9559182309303	29.995556005882616
1221.4225507475746	57.900183285459434	610.7112753737873	28.950091642729717
1224.9332650332888	56.608566904124814	612.4666325166444	28.304283452062407
1228.443979319003	56.17142857142857	614.2219896595014	28.085714285714285
1231.954693604717	56.17142857142857	615.9773468023585	28.085714285714285
1235.4654078904312	56.17142857142857	617.7327039452156	28.085714285714285
1238.9761221761453	56.17142857142857	619.4880610880726	28.085714285714285
1242.4868364618594	53.47360687903016	621.2434182309297	26.73680343951508
1245.9975507475735	51.11677157973393	622.9987753737868	25.558385789866964
1249.5082650332877	49.648997564741165	624.7541325166438	24.824498782370583
1253.0189793190018	49.15	626.5094896595009	24.575
1256.5296936047177	49.15	628.2648468023589	24.575
1260.0404078904319	56.17142857142857	630.0202039452159	28.085714285714285
1263.551122176146	56.17142857142857	631.775561088073	28.085714285714285
1267.0618364618601	56.17142857142857	633.5309182309301	28.085714285714285
1270.5725507475743	49.648997564741165	635.2862753737871	24.824498782370583
1274.0832650332884	51.11677157973393	637.0416325166442	25.558385789866964
1277.5939793190025	53.47360687903016	638.7969896595013	26.73680343951508
1281.1046936047167	56.17142857142857	640.5523468023583	28.085714285714285
1284.6154078904308	56.17142857142857	642.3077039452154	28.085714285714285
1288.7025768507478	51.11677157973393	644.3512884253739	25.558385789866964
1292.1555299379124	49.648997564741165	646.0777649689562	24.824498782370583
1295.6084830250768	47.10117475462057	647.8042415125384	23.550587377310286
1299.6956519853957	37.811550038665835	649.8478259926978	18.905775019332918
1303.14860507256	35.802401299012196	651.57430253628	17.901200649506098
1306.6015581597246	35.10714285714286	653.3007790798623	17.55357142857143
1310.054511246889	35.802401299012196	655.0272556234445	17.901200649506098
1313.5074643340536	37.811550038665835	656.7537321670268	18.905775019332918
1316.960417421218	40.941612233092364	658.480208710609	20.470806116546182
1320.4133705083823	37.811550038665835	660.2066852541911	18.905775019332918
1323.8663235955469	35.802401299012196	661.9331617977734	17.901200649506098
1327.953492555864	42.12857142857143	663.976746277932	21.064285714285717
1331.4064456430283	42.12857142857143	665.7032228215141	21.064285714285717
1334.8593987301929	42.70968262345107	667.4296993650964	21.354841311725536
1338.312351817359	44.4074134277931	669.1561759086795	22.20370671389655
1341.7653049045234	47.10117475462057	670.8826524522617	23.550587377310286
1345.8524738648405	56.17142857142857	672.9262369324202	28.085714285714285
1349.9396428251575	63.19285714285714	674.9698214125788	31.59642857142857
1353.3925959123221	63.19285714285714	676.6962979561611	31.59642857142857
1356.8455489994865	63.19285714285714	678.4227744997432	31.59642857142857
1360.298502086651	63.19285714285714	680.1492510433255	31.59642857142857
1363.7514551738154	63.19285714285714	681.8757275869077	31.59642857142857
1367.20440826098	63.19285714285714	683.60220413049	31.59642857142857
1371.2915772212973	70.21428571428572	685.6457886106487	35.10714285714286
1374.7445303084617	70.21428571428572	687.3722651542308	35.10714285714286
1378.1974833956263	70.21428571428572	689.0987416978131	35.10714285714286
1381.6504364827924	70.21428571428572	690.8252182413962	35.10714285714286
1385.103389569957	70.56448382544168	692.5516947849785	35.28224191272084
1388.5563426571214	71.60480259802439	694.2781713285607	35.802401299012196
1391.3750798711328	70.21428571428572	695.6875399355664	35.10714285714286
1394.8280329582974	69.15305156546836	697.4140164791487	34.57652578273418
1398.2809860454618	66.61112014168965	699.1404930227309	33.30556007084483
1401.7339391326261	64.7343728679922	700.8669695663131	32.3671864339961
1405.1868922197907	63.581739934207725	702.5934461098954	31.790869967103863
1409.274061180108	69.15305156546836	704.637030590054	34.57652578273418
1412.7270142672726	66.61112014168965	706.3635071336363	33.30556007084483
1416.179967354437	64.7343728679922	708.0899836772185	32.3671864339961
1419.6329204416031	63.581739934207725	709.8164602208016	31.790869967103863
1423.0858735287677	63.19285714285714	711.5429367643839	31.59642857142857
1426.538826615932	63.19285714285714	713.269413307966	31.59642857142857
1430.625995576249	56.17142857142857	715.3129977881244	28.085714285714285
1434.0789486634133	56.608566904124814	717.0394743317066	28.304283452062407
1437.5319017505778	57.900183285459434	718.7659508752889	28.950091642729717
1440.9848548377422	59.99111201176523	720.4924274188711	29.995556005882616
1445.0720237980597	56.608566904124814	722.5360118990299	28.304283452062407
1448.524976885224	59.99111201176523	724.262488442612	29.995556005882616
1451.9779299723887	59.57879707768939	725.9889649861943	29.789398538844694
1456.0650989327053	60.400612410735015	728.0325494663526	30.200306205367507
1459.5180520198699	56.608566904124814	729.7590260099349	28.304283452062407
1464.3180477464464	59.57879707768939	732.1590238732232	29.789398538844694
1469.1180434730204	56.608566904124814	734.5590217365102	28.304283452062407
1472.15252353005	56.608566904124814	736.076261765025	28.304283452062407
1476.952519256624	59.57879707768939	738.476259628312	29.789398538844694
1481.7525149831981	59.57879707768939	740.8762574915991	29.789398538844694
1486.5525107097722	59.57879707768939	743.2762553548861	29.789398538844694
1491.3525064363462	56.608566904124814	745.6762532181731	28.304283452062407
1494.3869864933758	56.608566904124814	747.1934932466879	28.304283452062407
1497.4214665504053	53.47360687903016	748.7107332752026	26.73680343951508
1502.2214622769795	57.900183285459434	751.1107311384898	28.950091642729717
1505.255942334009	56.608566904124814	752.6279711670045	28.304283452062407
1508.2904223910386	56.17142857142857	754.1452111955193	28.085714285714285
1513.0904181176152	62.8015663394941	756.5452090588076	31.40078316974705
1517.8904138441883	66.61112014168965	758.9452069220941	33.30556007084483
1520.9248939012177	64.7343728679922	760.4624469506089	32.3671864339961
1525.7248896277927	70.56448382544168	762.8624448138963	35.28224191272084
1528.7593696848223	69.15305156546836	764.3796848424112	34.57652578273418
1533.5593654113954	72.2900316327873	766.7796827056977	36.14501581639365
1536.5938454684251	71.60480259802439	768.2969227342126	35.802401299012196
1541.393841195	74.63880952798687	770.6969205975	37.31940476399343
1544.4283212520295	72.2900316327873	772.2141606260147	36.14501581639365
1549.2283169786026	75.62310007733167	774.6141584893013	37.811550038665835
1554.0283127051778	77.2357142857143	777.0141563525889	38.61785714285715
1558.8283084317534	70.21428571428572	779.4141542158767	35.10714285714286
1563.6283041583274	63.581739934207725	781.8141520791637	31.790869967103863
1566.6627842153569	64.7343728679922	783.3313921076784	32.3671864339961
1569.6972642723865	66.61112014168965	784.8486321361933	33.30556007084483
1572.731744329416	69.15305156546836	786.365872164708	34.57652578273418
1577.53174005599	66.2400246629403	788.765870027995	33.12001233147015
1580.5662201130197	70.21428571428572	790.2831100565098	35.10714285714286
1583.600700170049	70.21428571428572	791.8003500850245	35.10714285714286
1588.4006958966233	72.2900316327873	794.2003479483117	36.14501581639365
1593.2006916231974	74.63880952798687	796.6003458115987	37.31940476399343
1598.0006873497714	72.2900316327873	799.0003436748857	36.14501581639365
1601.0351674068008	72.2900316327873	800.5175837034004	36.14501581639365
1605.835163133376	72.2900316327873	802.917581566688	36.14501581639365
1610.6351588599507	70.21428571428572	805.3175794299754	35.10714285714286
1613.6696389169801	69.50859659063762	806.8348194584901	34.75429829531881
1618.469634643555	69.15305156546836	809.2348173217775	34.57652578273418
1623.2696303701282	64.7343728679922	811.6348151850641	32.3671864339961
1626.3041104271579	66.61112014168965	813.1520552135789	33.30556007084483
1629.3385904841873	66.2400246629403	814.6692952420937	33.12001233147015
1634.1385862107625	66.2400246629403	817.0692931053812	33.12001233147015
1637.173066267792	64.7343728679922	818.586533133896	32.3671864339961
1641.973061994366	66.2400246629403	820.986530997183	33.12001233147015
1646.77305772094	69.15305156546836	823.38652886047	34.57652578273418
1651.5730534475142	63.581739934207725	825.7865267237571	31.790869967103863
1654.6075335045452	64.7343728679922	827.3037667522726	32.3671864339961
1659.4075292311193	59.99111201176523	829.7037646155596	29.995556005882616
1662.442009288149	62.8015663394941	831.2210046440745	31.40078316974705
1665.4764893451784	66.2400246629403	832.7382446725892	33.12001233147015
1670.2764850717524	64.7343728679922	835.1382425358762	32.3671864339961
1675.0764807983264	64.7343728679922	837.5382403991632	32.3671864339961
1679.8764765249016	62.8015663394941	839.9382382624508	31.40078316974705
1682.910956581931	66.2400246629403	841.4554782909655	33.12001233147015
1687.7705539188864	62.8015663394941	843.8852769594432	31.40078316974705
1692.6301512558448	57.900183285459434	846.3150756279224	28.950091642729717
1695.5685124363288	51.11677157973393	847.7842562181644	25.558385789866964
1700.4281097732874	47.10117475462057	850.2140548866437	23.550587377310286
1705.2877071102453	44.95907946711779	852.6438535551226	22.479539733558894
1707.2089432667165	49.648997564741165	853.6044716333582	24.824498782370583
1712.0685406036735	50.63224148258716	856.0342703018367	25.31612074129358
1715.006901784159	47.10117475462057	857.5034508920795	23.550587377310286
1717.9452629646446	44.4074134277931	858.9726314823223	22.20370671389655
1722.8048603016014	49.648997564741165	861.4024301508007	24.824498782370583
1725.743221482087	49.15	862.8716107410435	24.575
1730.6028188190455	56.17142857142857	865.3014094095228	28.085714285714285
1733.5411799995295	56.17142857142857	866.7705899997648	28.085714285714285
1738.4007773364879	59.99111201176523	869.2003886682439	29.995556005882616
1743.2603746734433	59.57879707768939	871.6301873367216	29.789398538844694
1746.1987358539304	54.83911022440172	873.0993679269652	27.41955511220086
1751.0583331908858	56.608566904124814	875.5291665954429	28.304283452062407
1753.9966943713728	53.47360687903016	876.9983471856864	26.73680343951508
1758.8562917083298	57.900183285459434	879.4281458541649	28.950091642729717
1761.7946528888153	56.608566904124814	880.8973264444077	28.304283452062407
1764.733014069301	53.47360687903016	882.3665070346505	26.73680343951508
1767.6713752497865	51.11677157973393	883.8356876248932	25.558385789866964
1772.5309725867432	56.608566904124814	886.2654862933716	28.304283452062407
1777.3905699237002	59.57879707768939	888.6952849618501	29.789398538844694
1782.2501672606586	59.99111201176523	891.1250836303293	29.995556005882616
1787.109764597614	56.608566904124814	893.554882298807	28.304283452062407
1790.0481257781012	54.83911022440172	895.0240628890506	27.41955511220086
1794.9077231150575	56.608566904124814	897.4538615575287	28.304283452062407
1799.7673204520158	59.57879707768939	899.8836602260079	29.789398538844694
1804.6269177889728	59.57879707768939	902.3134588944864	29.789398538844694
1809.4865151259298	59.57879707768939	904.7432575629649	29.789398538844694
1814.3461124628866	59.57879707768939	907.1730562314433	29.789398538844694
1817.2844736433722	54.83911022440172	908.6422368216861	27.41955511220086
1822.1440709803292	56.608566904124814	911.0720354901646	28.304283452062407
1827.003668317286	56.608566904124814	913.501834158643	28.304283452062407
1831.8632656542445	54.83911022440172	915.9316328271223	27.41955511220086
1836.7228629912	54.83911022440172	918.3614314956	27.41955511220086
1839.6612241716869	50.63224148258716	919.8306120858434	25.31612074129358
1844.5208215086423	53.47360687903016	922.2604107543211	26.73680343951508
1849.3804188456006	57.900183285459434	924.6902094228003	28.950091642729717
1854.2400161825585	59.57879707768939	927.1200080912793	29.789398538844694
1857.178377363044	56.608566904124814	928.589188681522	28.304283452062407
1862.037974700001	59.99111201176523	931.0189873500005	29.995556005882616
1866.897572036958	62.8015663394941	933.448786018479	31.40078316974705
1871.7571693739148	64.7343728679922	935.8785846869574	32.3671864339961
1874.6955305544004	60.400612410735015	937.3477652772002	30.200306205367507
1879.5551278913588	62.8015663394941	939.7775639456794	31.40078316974705
1884.4147252283142	62.8015663394941	942.2073626141571	31.40078316974705
1887.3530864088013	64.7343728679922	943.6765432044007	32.3671864339961
1890.2914475892853	60.400612410735015	945.1457237946427	30.200306205367507
1893.2298087697725	56.608566904124814	946.6149043848862	28.304283452062407
1898.089406106728	59.99111201176523	949.044703053364	29.995556005882616
1901.0277672872148	57.900183285459434	950.5138836436074	28.950091642729717
1905.9908547056993	63.581739934207725	952.9954273528497	31.790869967103863
1910.9539421241839	70.21428571428572	955.4769710620919	35.10714285714286
1915.9170295426684	72.2900316327873	957.9585147713342	36.14501581639365
1920.880116961153	70.21428571428572	960.4400584805765	35.10714285714286
1925.84320437964	69.50859659063762	962.92160218982	34.75429829531881
1930.8062917981233	70.21428571428572	965.4031458990617	35.10714285714286
1935.769379216609	70.21428571428572	967.8846896083045	35.10714285714286
1938.3179916747483	69.15305156546836	969.1589958373742	34.57652578273418
1943.2810790932342	70.21428571428572	971.6405395466171	35.10714285714286
1948.2441665117174	71.60480259802439	974.1220832558587	35.802401299012196
1953.2072539302033	66.61112014168965	976.6036269651016	33.30556007084483
1958.1703413486878	62.8015663394941	979.0851706743439	31.40078316974705
1960.5848163090316	66.2400246629403	980.2924081545158	33.12001233147015
1965.547903727516	62.8015663394941	982.773951863758	31.40078316974705
1967.96237868786	64.7343728679922	983.98118934393	32.3671864339961
1972.9254661063446	64.7343728679922	986.4627330531723	32.3671864339961
1977.8885535248291	64.7343728679922	988.9442767624146	32.3671864339961
1980.4371659829699	60.400612410735015	990.2185829914849	30.200306205367507
1982.9857784411104	56.608566904124814	991.4928892205552	28.304283452062407
1987.9488658595976	59.99111201176523	993.9744329297988	29.995556005882616
1992.9119532780808	64.7343728679922	996.4559766390404	32.3671864339961
1996.183955392813	69.15305156546836	998.0919776964065	34.57652578273418
1999.4559575075455	69.15305156546836	999.7279787537727	34.57652578273418
2004.0004048891187	70.21428571428572	1002.0002024445594	35.10714285714286
2007.2724070038512	69.15305156546836	1003.6362035019256	34.57652578273418
2010.5444091185834	66.61112014168965	1005.2722045592917	33.30556007084483
2013.8164112333156	64.7343728679922	1006.9082056166578	32.3671864339961
2018.3608586148878	69.15305156546836	1009.1804293074439	34.57652578273418
2021.63286072962	66.61112014168965	1010.81643036481	33.30556007084483
2026.1773081111935	71.60480259802439	1013.0886540555967	35.802401299012196
2029.4493102259257	70.56448382544168	1014.7246551129629	35.28224191272084
2032.7213123406598	70.21428571428572	1016.3606561703299	35.10714285714286
2037.2657597222326	77.2357142857143	1018.6328798611163	38.61785714285715
2041.8102071038052	75.62310007733167	1020.9051035519026	37.811550038665835
2046.354654485378	70.56448382544168	1023.177327242689	35.28224191272084
2049.6266566001104	70.56448382544168	1024.8133283000552	35.28224191272084
2052.8986587148424	70.21428571428572	1026.4493293574212	35.10714285714286
2056.170660829575	66.2400246629403	1028.0853304147874	33.12001233147015
2060.7151082111477	63.19285714285714	1030.3575541055739	31.59642857142857
2064.225822496862	63.581739934207725	1032.112911248431	31.790869967103863
2067.736536782576	64.7343728679922	1033.868268391288	32.3671864339961
2071.24725106829	63.581739934207725	1035.623625534145	31.790869967103863
2074.757965354006	63.19285714285714	1037.378982677003	31.59642857142857
2078.26867963972	63.19285714285714	1039.13433981986	31.59642857142857
2081.7793939254343	63.19285714285714	1040.8896969627172	31.59642857142857
2085.2901082111484	63.19285714285714	1042.6450541055742	31.59642857142857
2088.8008224968626	63.19285714285714	1044.4004112484313	31.59642857142857
2092.3115367825767	63.19285714285714	1046.1557683912883	31.59642857142857
2095.822251068291	63.19285714285714	1047.9111255341454	31.59642857142857
2099.332965354005	63.19285714285714	1049.6664826770025	31.59642857142857
2102.843679639719	63.19285714285714	1051.4218398198595	31.59642857142857
2106.354393925433	63.19285714285714	1053.1771969627166	31.59642857142857
2109.8651082111473	63.19285714285714	1054.9325541055737	31.59642857142857
2113.3758224968615	63.19285714285714	1056.6879112484307	31.59642857142857
2116.8865367825774	63.19285714285714	1058.4432683912887	31.59642857142857
2120.3972510682916	63.19285714285714	1060.1986255341458	31.59642857142857
2123.9079653540057	63.19285714285714	1061.9539826770028	31.59642857142857
2127.41867963972	63.19285714285714	1063.70933981986	31.59642857142857
2130.929393925434	63.19285714285714	1065.464696962717	31.59642857142857
2134.440108211148	63.19285714285714	1067.220054105574	31.59642857142857
2137.950822496862	63.19285714285714	1068.975411248431	31.59642857142857
2141.4615367825763	63.19285714285714	1070.7307683912882	31.59642857142857
2144.9722510682905	63.19285714285714	1072.4861255341452	31.59642857142857
2148.4829653540046	63.19285714285714	1074.2414826770023	31.59642857142857
2151.9936796397187	63.19285714285714	1075.9968398198594	31.59642857142857
2155.504393925433	63.19285714285714	1077.7521969627164	31.59642857142857
2160.321054188151	70.21428571428572	1080.1605270940754	35.10714285714286
2163.331466852349	70.21428571428572	1081.6657334261745	35.10714285714286
2168.148127115065	70.21428571428572	1084.0740635575326	35.10714285714286
2172.9647873777826	63.581739934207725	1086.4823936888913	31.790869967103863
2175.9752000419808	64.7343728679922	1087.9876000209904	32.3671864339961
2178.9856127061785	66.61112014168965	1089.4928063530892	33.30556007084483
2183.802272968894	62.8015663394941	1091.901136484447	31.40078316974705
2186.812685633092	66.2400246629403	1093.406342816546	33.12001233147015
2191.6293458958094	62.8015663394941	1095.8146729479047	31.40078316974705
2196.446006158525	56.608566904124814	1098.2230030792625	28.304283452062407
2199.9158967970625	53.47360687903016	1099.9579483985312	26.73680343951508
2203.3857874356017	51.11677157973393	1101.6928937178009	25.558385789866964
2206.8556780741396	49.648997564741165	1103.4278390370698	24.824498782370583
2210.325568712677	49.15	1105.1627843563385	24.575
2214.3292886802205	42.12857142857143	1107.1646443401103	21.064285714285717
2217.799179318758	42.12857142857143	1108.899589659379	21.064285714285717
2221.269069957296	42.70968262345107	1110.634534978648	21.354841311725536
2224.7389605958333	44.4074134277931	1112.3694802979167	22.20370671389655
2228.2088512343707	44.4074134277931	1114.1044256171854	22.20370671389655
2231.678741872908	42.70968262345107	1115.839370936454	21.354841311725536
2235.148632511446	42.12857142857143	1117.574316255723	21.064285714285717
2238.6185231499835	42.12857142857143	1119.3092615749918	21.064285714285717
2242.6222431175265	49.15	1121.3111215587633	24.575
2246.1122518304055	49.15	1123.0561259152028	24.575
2249.6022605432827	49.15	1124.8011302716413	24.575
2253.09226925616	49.15	1126.54613462808	24.575
2256.582277969037	49.15	1128.2911389845185	24.575
2260.072286681914	49.15	1130.036143340957	24.575
2263.5622953947914	49.15	1131.7811476973957	24.575
2267.0523041076685	49.15	1133.5261520538343	24.575
2270.542312820546	49.15	1135.271156410273	24.575
2274.0323215334233	49.15	1137.0161607667117	24.575
2277.5223302463005	49.15	1138.7611651231502	24.575
2281.0123389591777	49.15	1140.5061694795888	24.575
2284.502347672055	49.648997564741165	1142.2511738360274	24.824498782370583
2287.992356384934	51.11677157973393	1143.996178192467	25.558385789866964
2291.482365097811	49.648997564741165	1145.7411825489055	24.824498782370583
2294.972373810688	49.15	1147.486186905344	24.575
2298.4623825235653	49.15	1149.2311912617827	24.575
2301.9523912364425	49.15	1150.9761956182213	24.575
2305.4423999493197	49.15	1152.7211999746598	24.575
2309.3131368854197	56.608566904124814	1154.6565684427098	28.304283452062407
2312.803145598297	57.900183285459434	1156.4015727991484	28.950091642729717
2316.6738825343973	56.17142857142857	1158.3369412671987	28.085714285714285
2320.5446194704973	49.15	1160.2723097352487	24.575
2324.0346281833745	49.15	1162.0173140916872	24.575
2327.5246368962535	49.15	1163.7623184481267	24.575
2331.0146456091306	49.15	1165.5073228045653	24.575
2334.504654322008	49.15	1167.252327161004	24.575
2337.994663034885	49.15	1168.9973315174425	24.575
2341.484671747762	49.15	1170.742335873881	24.575
2344.9746804606393	49.648997564741165	1172.4873402303197	24.824498782370583
2348.4646891735165	49.648997564741165	1174.2323445867582	24.824498782370583
2351.9546978863937	49.15	1175.9773489431968	24.575
2355.444706599271	49.15	1177.7223532996354	24.575
2358.934715312148	49.648997564741165	1179.467357656074	24.824498782370583
2362.424724025025	51.11677157973393	1181.2123620125126	25.558385789866964
2365.9147327379046	51.11677157973393	1182.9573663689523	25.558385789866964
2369.785469674003	56.17142857142857	1184.8927348370014	28.085714285714285
2373.275478386882	56.17142857142857	1186.637739193441	28.085714285714285
2376.765487099759	56.608566904124814	1188.3827435498795	28.304283452062407
2380.255495812636	57.900183285459434	1190.127747906318	28.950091642729717
2383.7455045255138	59.99111201176523	1191.8727522627569	29.995556005882616
2387.235513238391	62.8015663394941	1193.6177566191955	31.40078316974705
2390.725521951268	63.581739934207725	1195.362760975634	31.790869967103863
2394.596258887368	57.900183285459434	1197.298129443684	28.950091642729717
2398.0862676002453	59.99111201176523	1199.0431338001226	29.995556005882616
2401.5762763131224	62.8015663394941	1200.7881381565612	31.40078316974705
2405.0662850259996	62.8015663394941	1202.5331425129998	31.40078316974705
2408.556293738877	59.99111201176523	1204.2781468694384	29.995556005882616
2412.0463024517558	57.900183285459434	1206.0231512258779	28.950091642729717
2415.536311164633	56.608566904124814	1207.7681555823165	28.304283452062407
2419.4070481007334	59.99111201176523	1209.7035240503667	29.995556005882616
2422.8970568136106	62.8015663394941	1211.4485284068053	31.40078316974705
2426.3870655264877	62.8015663394941	1213.1935327632439	31.40078316974705
2429.877074239365	59.99111201176523	1214.9385371196825	29.995556005882616
2433.367082952242	57.900183285459434	1216.683541476121	28.950091642729717
2436.8570916651192	56.608566904124814	1218.4285458325596	28.304283452062407
2441.7419071421764	63.19285714285714	1220.8709535710882	31.59642857142857
2446.626722619233	66.2400246629403	1223.3133613096165	33.12001233147015
2451.51153809629	62.8015663394941	1225.755769048145	31.40078316974705
2456.3963535733487	56.17142857142857	1228.1981767866744	28.085714285714285
2461.281169050406	49.648997564741165	1230.640584525203	24.824498782370583
2466.165984527463	44.4074134277931	1233.0829922637315	22.20370671389655
2469.052466400269	47.10117475462057	1234.5262332001346	23.550587377310286
2471.9389482730758	49.648997564741165	1235.9694741365379	24.824498782370583
2476.823763750134	44.4074134277931	1238.411881875067	22.20370671389655
2479.7102456229404	47.10117475462057	1239.8551228114702	23.550587377310286
2482.5967274957466	47.10117475462057	1241.2983637478733	23.550587377310286
2487.481542972803	44.4074134277931	1243.7407714864014	22.20370671389655
2492.366358449861	40.941612233092364	1246.1831792249304	20.470806116546182
2495.799143353568	42.12857142857143	1247.899571676784	21.064285714285717
2499.231928257277	42.12857142857143	1249.6159641286386	21.064285714285717
2502.664713160983	42.70968262345107	1251.3323565804915	21.354841311725536
2506.8330948297717	37.811550038665835	1253.4165474148858	18.905775019332918
2510.265879733479	40.941612233092364	1255.1329398667394	20.470806116546182
2513.6986646371865	44.4074134277931	1256.8493323185933	22.20370671389655
2517.8670463059743	40.941612233092364	1258.9335231529872	20.470806116546182
2521.2998312096815	42.70968262345107	1260.6499156048408	21.354841311725536
2524.7326161133888	40.941612233092364	1262.3663080566944	20.470806116546182
2528.900997782176	40.941612233092364	1264.450498891088	20.470806116546182
2532.3337826858838	42.12857142857143	1266.1668913429419	21.064285714285717
2535.766567589591	42.12857142857143	1267.8832837947955	21.064285714285717
2539.9349492583783	37.811550038665835	1269.9674746291892	18.905775019332918
2543.3677341620855	40.941612233092364	1271.6838670810428	20.470806116546182
2546.800519065795	42.70968262345107	1273.4002595328975	21.354841311725536
2550.2333039695022	44.4074134277931	1275.1166519847511	22.20370671389655
2554.4016856382896	40.941612233092364	1277.2008428191448	20.470806116546182
2557.834470541997	42.12857142857143	1278.9172352709984	21.064285714285717
2561.2672554457044	42.70968262345107	1280.6336277228522	21.354841311725536
2564.7000403494117	42.12857142857143	1282.3500201747058	21.064285714285717
2568.132825253119	42.12857142857143	1284.0664126265594	21.064285714285717
2571.565610156826	42.12857142857143	1285.782805078413	21.064285714285717
2574.9983950605338	42.12857142857143	1287.4991975302669	21.064285714285717
2578.431179964241	42.12857142857143	1289.2155899821205	21.064285714285717
2582.5995616330283	49.15	1291.2997808165142	24.575
2586.0323465367374	49.15	1293.0161732683687	24.575
2589.4651314404446	49.15	1294.7325657202223	24.575
2592.8979163441522	49.15	1296.4489581720761	24.575
2597.739353222401	56.17142857142857	1298.8696766112005	28.085714285714285
2602.5807901006497	59.57879707768939	1301.2903950503248	29.789398538844694
2607.4222269788993	60.400612410735015	1303.7111134894496	30.200306205367507
2612.263663857147	62.8015663394941	1306.1318319285735	31.40078316974705
2615.2345455778905	59.99111201176523	1307.6172727889452	29.995556005882616
2618.2054272986343	57.900183285459434	1309.1027136493171	28.950091642729717
2623.046864176884	63.581739934207725	1311.523432088442	31.790869967103863
2627.8883010551317	66.2400246629403	1313.9441505275659	33.12001233147015
2629.7588562126375	66.2400246629403	1314.8794281063188	33.12001233147015
2634.600293090887	62.8015663394941	1317.3001465454436	31.40078316974705
2637.571174811629	64.7343728679922	1318.7855874058146	32.3671864339961
2642.41261168988	62.8015663394941	1321.20630584494	31.40078316974705
2645.383493410624	62.8015663394941	1322.691746705312	31.40078316974705
2648.3543751313673	59.99111201176523	1324.1771875656837	29.995556005882616
2653.195812009616	62.8015663394941	1326.597906004808	31.40078316974705
2656.1666937303594	63.19285714285714	1328.0833468651797	31.59642857142857
2659.137575451103	63.19285714285714	1329.5687877255516	31.59642857142857
2663.979012329352	56.608566904124814	1331.989506164676	28.304283452062407
2666.9498940500953	57.900183285459434	1333.4749470250476	28.950091642729717
2669.9207757708386	59.99111201176523	1334.9603878854193	29.995556005882616
2674.7622126490874	56.608566904124814	1337.3811063245437	28.304283452062407
2677.733094369831	60.400612410735015	1338.8665471849156	30.200306205367507
2680.7039760905764	64.7343728679922	1340.3519880452882	32.3671864339961
2685.545412968825	64.7343728679922	1342.7727064844125	32.3671864339961
2690.3868498470747	62.8015663394941	1345.1934249235373	31.40078316974705
2695.228286725322	59.99111201176523	1347.614143362661	29.995556005882616
2700.069723603572	56.608566904124814	1350.034861801786	28.304283452062407
2704.9111604818195	53.47360687903016	1352.4555802409097	26.73680343951508
2708.4044517603065	54.83911022440172	1354.2022258801533	27.41955511220086
2711.8977430387936	50.63224148258716	1355.9488715193968	25.31612074129358
2715.3910343172806	47.10117475462057	1357.6955171586403	23.550587377310286
2718.8843255957677	44.4074134277931	1359.4421627978838	22.20370671389655
2722.3776168742547	42.70968262345107	1361.1888084371274	21.354841311725536
2725.8709081527436	42.12857142857143	1362.9354540763718	21.064285714285717
2729.7135285590794	35.802401299012196	1364.8567642795397	17.901200649506098
2733.2068198375664	37.811550038665835	1366.6034099187832	18.905775019332918
2736.7001111160534	40.941612233092364	1368.3500555580267	20.470806116546182
2740.1934023945405	44.95907946711779	1370.0967011972702	22.479539733558894
2744.533505641878	44.95907946711779	1372.266752820939	22.479539733558894
2748.873608889212	44.95907946711779	1374.436804444606	22.479539733558894
2752.2492447482523	44.4074134277931	1376.1246223741261	22.20370671389655
2755.6248806072913	40.941612233092364	1377.8124403036456	20.470806116546182
2759.964983854627	44.4074134277931	1379.9824919273135	22.20370671389655
2763.340619713666	42.70968262345107	1381.670309856833	21.354841311725536
2766.716255572705	42.12857142857143	1383.3581277863525	21.064285714285717
2770.0918914317454	42.70968262345107	1385.0459457158727	21.354841311725536
2773.4675272907825	44.4074134277931	1386.7337636453913	22.20370671389655
2776.8431631498233	47.10117475462057	1388.4215815749117	23.550587377310286
2781.1832663971572	51.11677157973393	1390.5916331985786	25.558385789866964
2784.558902256198	53.47360687903016	1392.279451128099	26.73680343951508
2787.934538115235	56.608566904124814	1393.9672690576174	28.304283452062407
2791.3101739742756	56.608566904124814	1395.6550869871378	28.304283452062407
2795.9199676707435	51.11677157973393	1397.9599838353718	25.558385789866964
2799.146823258271	53.47360687903016	1399.5734116291355	26.73680343951508
2802.3736788458004	50.63224148258716	1401.1868394229002	25.31612074129358
2805.600534433326	47.10117475462057	1402.800267216663	23.550587377310286
2808.8273900208555	44.4074134277931	1404.4136950104278	22.20370671389655
2813.4371837173235	49.648997564741165	1406.7185918586617	24.824498782370583
2818.046977413791	56.17142857142857	1409.0234887068955	28.085714285714285
2821.5508548589646	56.17142857142857	1410.7754274294823	28.085714285714285
2825.0547323041383	56.17142857142857	1412.5273661520691	28.085714285714285
2828.558609749312	56.17142857142857	1414.279304874656	28.085714285714285
2832.0624871944856	56.17142857142857	1416.0312435972428	28.085714285714285
2835.5663646396592	56.17142857142857	1417.7831823198296	28.085714285714285
2839.0702420848334	56.17142857142857	1419.5351210424167	28.085714285714285
2842.574119530007	56.17142857142857	1421.2870597650035	28.085714285714285
2846.0779969751807	56.17142857142857	1423.0389984875903	28.085714285714285
2849.581874420356	56.17142857142857	1424.790937210178	28.085714285714285
2853.08575186553	56.17142857142857	1426.542875932765	28.085714285714285
2856.808621651027	56.17142857142857	1428.4043108255134	28.085714285714285
2860.3124990962006	56.17142857142857	1430.1562495481003	28.085714285714285
2863.816376541374	56.17142857142857	1431.908188270687	28.085714285714285
2867.320253986548	56.17142857142857	1433.660126993274	28.085714285714285
2870.8241314317215	56.17142857142857	1435.4120657158608	28.085714285714285
2874.328008876895	56.17142857142857	1437.1640044384476	28.085714285714285
2877.831886322069	56.17142857142857	1438.9159431610344	28.085714285714285
2881.3357637672425	56.17142857142857	1440.6678818836212	28.085714285714285
2884.8396412124166	56.17142857142857	1442.4198206062083	28.085714285714285
2888.343518657592	56.17142857142857	1444.171759328796	28.085714285714285
2891.8473961027657	56.17142857142857	1445.9236980513829	28.085714285714285
2895.3512735479394	56.17142857142857	1447.6756367739697	28.085714285714285
2898.855150993113	56.17142857142857	1449.4275754965565	28.085714285714285
2902.3590284382867	56.17142857142857	1451.1795142191434	28.085714285714285
2906.081898223784	49.15	1453.040949111892	24.575
2909.5857756689575	49.15	1454.7928878344787	24.575
2913.089653114131	49.15	1456.5448265570656	24.575
2916.593530559305	49.648997564741165	1458.2967652796524	24.824498782370583
2920.0974080044784	51.11677157973393	1460.0487040022392	25.558385789866964
2923.601285449652	53.47360687903016	1461.800642724826	26.73680343951508
2927.105162894828	56.608566904124814	1463.552581447414	28.304283452062407
2930.60904034	56.17142857142857	1465.30452017	28.085714285714285
2935.513184446017	59.57879707768939	1467.7565922230085	29.789398538844694
2940.417328552035	60.400612410735015	1470.2086642760175	30.200306205367507
2945.3214726580495	62.8015663394941	1472.6607363290248	31.40078316974705
2948.160713982587	59.99111201176523	1474.0803569912935	29.995556005882616
2953.0648580886013	64.7343728679922	1476.5324290443007	32.3671864339961
2957.9690021946194	66.2400246629403	1478.9845010973097	33.12001233147015
2960.8082435191536	66.2400246629403	1480.4041217595768	33.12001233147015
2963.6474848436906	62.8015663394941	1481.8237424218453	31.40078316974705
2968.551628949707	66.61112014168965	1484.2758144748534	33.30556007084483
2973.455773055723	71.60480259802439	1486.7278865278615	35.802401299012196
2978.3599171617393	75.62310007733167	1489.1799585808697	37.811550038665835
2983.2640612677556	78.50195792436763	1491.6320306338778	39.250978962183815
2986.103302592293	75.62310007733167	1493.0516512961465	37.811550038665835
2991.0074466983074	80.05660306231805	1495.5037233491537	40.02830153115902
2995.911590804325	75.62310007733167	1497.9557954021625	37.811550038665835
3000.8157349103412	72.2900316327873	1500.4078674551706	36.14501581639365
3003.654976234878	75.94836222388075	1501.827488117439	37.974181111940375
3008.559120340893	74.63880952798687	1504.2795601704465	37.31940476399343
3013.4632644469107	74.63880952798687	1506.7316322234553	37.31940476399343
3018.367408552927	72.2900316327873	1509.1837042764635	36.14501581639365
3023.271552658943	70.21428571428572	1511.6357763294716	35.10714285714286
3026.1107939834787	74.63880952798687	1513.0553969917394	37.31940476399343
3031.01796038445	74.63880952798687	1515.508980192225	37.31940476399343
3035.925126785421	74.63880952798687	1517.9625633927105	37.31940476399343
3038.756184324443	70.21428571428572	1519.3780921622215	35.10714285714286
3043.663350725414	72.2900316327873	1521.831675362707	36.14501581639365
3048.5705171263867	75.62310007733167	1524.2852585631933	37.811550038665835
3051.4015746654086	73.30586641613623	1525.7007873327043	36.65293320806811
3054.232632204432	71.60480259802439	1527.116316102216	35.802401299012196
3059.139798605402	75.62310007733167	1529.569899302701	37.811550038665835
3061.2159074673523	78.50195792436763	1530.6079537336761	39.250978962183815
3066.1230738683225	75.94836222388075	1533.0615369341613	37.974181111940375
3071.030240269295	74.63880952798687	1535.5151201346475	37.31940476399343
3075.9374066702662	72.2900316327873	1537.9687033351331	36.14501581639365
3080.8445730712374	70.21428571428572	1540.4222865356187	35.10714285714286
3083.6756306102593	74.63880952798687	1541.8378153051297	37.31940476399343
3086.506688149281	70.21428571428572	1543.2533440746406	35.10714285714286
3091.4138545502524	63.19285714285714	1545.7069272751262	31.59642857142857
3094.601440532266	63.19285714285714	1547.300720266133	31.59642857142857
3099.2602200444408	56.608566904124814	1549.6301100222204	28.304283452062407
3102.4478060264546	57.900183285459434	1551.2239030132273	28.950091642729717
3105.6353920084703	59.99111201176523	1552.8176960042351	29.995556005882616
3110.2941715206425	56.17142857142857	1555.1470857603213	28.085714285714285
3113.481757502658	56.17142857142857	1556.740878751329	28.085714285714285
3116.6693434846707	56.608566904124814	1558.3346717423353	28.304283452062407
3121.328122996847	51.11677157973393	1560.6640614984235	25.558385789866964
3124.515708978861	53.47360687903016	1562.2578544894304	26.73680343951508
3129.1744884910345	50.63224148258716	1564.5872442455172	25.31612074129358
3132.3620744730483	54.83911022440172	1566.1810372365242	27.41955511220086
3137.0208539852233	54.83911022440172	1568.5104269926117	27.41955511220086
3141.679633497398	53.47360687903016	1570.839816748699	26.73680343951508
3145.0101895044822	50.63224148258716	1572.5050947522411	25.31612074129358
3149.450930847261	53.47360687903016	1574.7254654236306	26.73680343951508
3152.7814868543455	51.11677157973393	1576.3907434271728	25.558385789866964
3156.11204286143	49.648997564741165	1578.056021430715	24.824498782370583
3159.4425988685143	49.15	1579.7212994342572	24.575
3162.7731548755987	49.15	1581.3865774377994	24.575
3167.2138962183785	56.17142857142857	1583.6069481091893	28.085714285714285
3171.654637561157	59.99111201176523	1585.8273187805785	29.995556005882616
3174.9851935682414	62.8015663394941	1587.4925967841207	31.40078316974705
3178.315749575327	62.8015663394941	1589.1578747876636	31.40078316974705
3181.6463055824115	59.99111201176523	1590.8231527912058	29.995556005882616
3184.976861589496	57.900183285459434	1592.488430794748	28.950091642729717
3189.4176029322757	63.19285714285714	1594.7088014661379	31.59642857142857
3192.74815893936	63.19285714285714	1596.37407946968	31.59642857142857
3197.1889002821385	56.608566904124814	1598.5944501410693	28.304283452062407
3201.6296416249183	51.11677157973393	1600.8148208124592	25.558385789866964
3204.9601976320023	53.47360687903016	1602.4800988160011	26.73680343951508
3208.2907536390867	56.608566904124814	1604.1453768195433	28.304283452062407
3212.7314949818656	51.11677157973393	1606.3657474909328	25.558385789866964
3216.0620509889495	53.47360687903016	1608.0310254944748	26.73680343951508
3220.502792331731	50.63224148258716	1610.2513961658656	25.31612074129358
3223.8333483388155	54.83911022440172	1611.9166741694078	27.41955511220086
3227.1639043459	56.608566904124814	1613.58195217295	28.304283452062407
3230.4944603529843	53.47360687903016	1615.2472301764922	26.73680343951508
3235.4094603529843	57.900183285459434	1617.7047301764921	28.950091642729717
3240.324460352984	59.99111201176523	1620.162230176492	29.995556005882616
3243.133031781555	60.400612410735015	1621.5665158907775	30.200306205367507
3248.048031781555	60.400612410735015	1624.0240158907775	30.200306205367507
3250.856603210126	59.99111201176523	1625.428301605063	29.995556005882616
3255.771603210126	64.7343728679922	1627.885801605063	32.3671864339961
3260.6866032101257	59.99111201176523	1630.3433016050628	29.995556005882616
3265.601603210127	56.608566904124814	1632.8008016050635	28.304283452062407
3268.410174638697	59.99111201176523	1634.2050873193484	29.995556005882616
3273.325174638699	56.608566904124814	1636.6625873193495	28.304283452062407
3278.240174638698	51.11677157973393	1639.120087319349	25.558385789866964
3281.0487460672693	53.47360687903016	1640.5243730336347	26.73680343951508
3285.96374606727	50.63224148258716	1642.981873033635	25.31612074129358
3288.7723174958414	53.47360687903016	1644.3861587479207	26.73680343951508
3293.68731749584	50.63224148258716	1646.84365874792	25.31612074129358
3298.602317495841	47.10117475462057	1649.3011587479205	23.550587377310286
3303.517317495841	44.95907946711779	1651.7586587479204	22.479539733558894
3306.325888924412	49.648997564741165	1653.162944462206	24.824498782370583
3309.1344603529833	47.10117475462057	1654.5672301764916	23.550587377310286
3314.0494603529833	50.63224148258716	1657.0247301764916	25.31612074129358
3318.9644603529846	53.47360687903016	1659.4822301764923	26.73680343951508
3323.879460352984	53.47360687903016	1661.939730176492	26.73680343951508
3328.794460352984	50.63224148258716	1664.397230176492	25.31612074129358
3333.709460352982	49.648997564741165	1666.854730176491	24.824498782370583
3338.6244603529844	49.648997564741165	1669.3122301764922	24.824498782370583
3343.539460352985	47.10117475462057	1671.7697301764924	23.550587377310286
3348.4544603529844	44.4074134277931	1674.2272301764922	22.20370671389655
3353.3694603529843	40.941612233092364	1676.6847301764922	20.470806116546182
3355.475888924414	40.941612233092364	1677.737944462207	20.470806116546182
3360.390888924412	39.71919805179293	1680.195444462206	19.859599025896465
3363.199460352985	40.941612233092364	1681.5997301764926	20.470806116546182
3366.008031781555	37.811550038665835	1683.0040158907775	18.905775019332918
3370.923031781556	40.941612233092364	1685.461515890778	20.470806116546182
3373.0294603529846	44.4074134277931	1686.5147301764923	22.20370671389655
3377.944460352983	40.941612233092364	1688.9722301764914	20.470806116546182
3382.859460352984	39.71919805179293	1691.429730176492	19.859599025896465
3387.7744603529823	39.71919805179293	1693.8872301764911	19.859599025896465
3390.5830317815553	37.811550038665835	1695.2915158907776	18.905775019332918
3393.391603210125	35.802401299012196	1696.6958016050626	17.901200649506098
3398.3066032101274	42.12857142857143	1699.1533016050637	21.064285714285717
3401.1151746387	42.12857142857143	1700.55758731935	21.064285714285717
3406.030174638697	44.4074134277931	1703.0150873193486	22.20370671389655
3409.385641658605	47.10117475462057	1704.6928208293025	23.550587377310286
3412.7411086785087	50.63224148258716	1706.3705543392543	25.31612074129358
3416.0965756984165	50.63224148258716	1708.0482878492082	25.31612074129358
3419.4520427183206	47.10117475462057	1709.7260213591603	23.550587377310286
3423.8399611289688	51.11677157973393	1711.9199805644844	25.558385789866964
3427.1954281488747	49.648997564741165	1713.5977140744374	24.824498782370583
3431.58334655952	56.17142857142857	1715.79167327976	28.085714285714285
3434.938813579426	56.17142857142857	1717.469406789713	28.085714285714285
3439.326731990073	63.19285714285714	1719.6633659950364	31.59642857142857
3442.682199009979	63.19285714285714	1721.3410995049894	31.59642857142857
3447.0701174206242	70.21428571428572	1723.5350587103121	35.10714285714286
3450.4255844405316	70.21428571428572	1725.2127922202658	35.10714285714286
3453.7810514604357	70.21428571428572	1726.8905257302179	35.10714285714286
3458.6851955664515	63.19285714285714	1729.3425977832258	31.59642857142857
3463.589339672468	56.17142857142857	1731.794669836234	28.085714285714285
3468.493483778484	49.15	1734.246741889242	24.575
3473.3976278845016	42.12857142857143	1736.6988139422508	21.064285714285717
3478.3017719905165	35.10714285714286	1739.1508859952582	17.55357142857143
3483.205916096534	28.950091642729717	1741.602958048267	14.475045821364859
3488.1100602025517	25.31612074129358	1744.0550301012759	12.65806037064679
3493.0142043085666	25.31612074129358	1746.5071021542833	12.65806037064679
3495.853445633104	22.20370671389655	1747.926722816552	11.101853356948276
3498.692686957638	21.064285714285717	1749.346343478819	10.532142857142858
3501.531928282175	22.20370671389655	1750.7659641410876	11.101853356948276
3506.107043485519	19.859599025896465	1753.0535217427596	9.929799512948232
3509.358778258147	25.31612074129358	1754.6793891290736	12.65806037064679
3512.6105130307715	22.20370671389655	1756.3052565153857	11.101853356948276
3517.1856282341187	22.20370671389655	1758.5928141170593	11.101853356948276
3520.437363006743	19.859599025896465	1760.2186815033715	9.929799512948232
3525.0124782100906	21.064285714285717	1762.5062391050453	10.532142857142858
3528.264212982715	21.064285714285717	1764.1321064913575	10.532142857142858
3531.5159477553425	15.700391584873525	1765.7579738776712	7.850195792436763
3536.09106295869	15.700391584873525	1768.045531479345	7.850195792436763
3539.3427977313145	14.042857142857143	1769.6713988656572	7.021428571428571
3543.9179129346603	19.859599025896465	1771.9589564673302	9.929799512948232
3547.1696477072865	15.700391584873525	1773.5848238536432	7.850195792436763
3551.7447629106346	19.859599025896465	1775.8723814553173	9.929799512948232
3556.31987811398	22.20370671389655	1778.15993905699	11.101853356948276
3559.5716128866056	21.064285714285717	1779.7858064433028	10.532142857142858
3562.823347659232	21.064285714285717	1781.411673829616	10.532142857142858
3567.398462862578	28.085714285714285	1783.699231431289	14.042857142857143
3570.650197635204	28.085714285714285	1785.325098817602	14.042857142857143
3573.9019324078304	28.085714285714285	1786.9509662039152	14.042857142857143
3577.153667180456	28.085714285714285	1788.576833590228	14.042857142857143
3581.7287823838014	35.802401299012196	1790.8643911919007	17.901200649506098
3584.980517156427	37.811550038665835	1792.4902585782136	18.905775019332918
3588.2322519290533	40.941612233092364	1794.1161259645266	20.470806116546182
3592.8073671324014	44.4074134277931	1796.4036835662007	22.20370671389655
3596.0591019050257	42.70968262345107	1798.0295509525129	21.354841311725536
3600.6342171083734	44.4074134277931	1800.3171085541867	22.20370671389655
3603.8859518809995	44.4074134277931	1801.9429759404998	22.20370671389655
3607.137686653625	40.941612233092364	1803.5688433268126	20.470806116546182
3611.712801856971	44.4074134277931	1805.8564009284855	22.20370671389655
3616.287917060317	47.10117475462057	1808.1439585301584	23.550587377310286
3619.539651832943	44.95907946711779	1809.7698259164715	22.479539733558894
3622.791386605569	40.941612233092364	1811.3956933027846	20.470806116546182
3627.366501808915	44.4074134277931	1813.6832509044575	22.20370671389655
3630.6182365815407	42.70968262345107	1815.3091182907704	21.354841311725536
3633.869971354167	42.12857142857143	1816.9349856770834	21.064285714285717
3637.121706126793	42.12857142857143	1818.5608530633965	21.064285714285717
3641.69682133014	49.15	1820.84841066507	24.575
3644.9485561027664	47.10117475462057	1822.4742780513832	23.550587377310286
3648.2002908753925	44.4074134277931	1824.1001454376963	22.20370671389655
3651.452025648018	42.70968262345107	1825.726012824009	21.354841311725536
3654.7037604206444	42.12857142857143	1827.3518802103222	21.064285714285717
3659.27887562399	49.15	1829.639437811995	24.575
3662.5306103966163	49.15	1831.2653051983082	24.575
3667.1057255999626	56.608566904124814	1833.5528627999813	28.304283452062407
3671.680840803308	53.47360687903016	1835.840420401654	26.73680343951508
3674.9325755759337	56.17142857142857	1837.4662877879668	28.085714285714285
3679.5076907792804	49.648997564741165	1839.7538453896402	24.824498782370583
3682.759425551908	51.11677157973393	1841.379712775954	25.558385789866964
3687.3345407552533	47.10117475462057	1843.6672703776267	23.550587377310286
3690.586275527879	50.63224148258716	1845.2931377639395	25.31612074129358
3693.838010300505	47.10117475462057	1846.9190051502526	23.550587377310286
3697.0897450731313	44.4074134277931	1848.5448725365657	22.20370671389655
3701.6648602764776	49.648997564741165	1850.8324301382388	24.824498782370583
3704.9165950491038	49.15	1852.4582975245519	24.575
3709.4917102524487	49.15	1854.7458551262243	24.575
3712.743445025075	49.648997564741165	1856.3717225125374	24.824498782370583
3715.995179797701	47.10117475462057	1857.9975898988505	23.550587377310286
3719.2469145703267	44.4074134277931	1859.6234572851633	22.20370671389655
3722.4986493429546	42.70968262345107	1861.2493246714773	21.354841311725536
3727.0737645462996	49.15	1863.5368822731498	24.575
3731.6488797496468	42.70968262345107	1865.8244398748234	21.354841311725536
3736.2239949529926	37.811550038665835	1868.1119974764963	18.905775019332918
3739.4757297256187	40.941612233092364	1869.7378648628094	20.470806116546182
3742.727464498245	40.941612233092364	1871.3637322491224	20.470806116546182
3747.3025797015907	39.71919805179293	1873.6512898507954	19.859599025896465
3751.8776949049366	35.802401299012196	1875.9388474524683	17.901200649506098
3755.1294296775623	35.10714285714286	1877.5647148387811	17.55357142857143
3758.3811644501884	31.40078316974705	1879.1905822250942	15.700391584873525
3761.6328992228146	28.950091642729717	1880.8164496114073	14.475045821364859
3766.2080144261604	35.10714285714286	1883.1040072130802	17.55357142857143
3769.459749198786	35.802401299012196	1884.729874599393	17.901200649506098
3774.0348644021337	40.941612233092364	1887.0174322010669	20.470806116546182
3777.28659917476	40.941612233092364	1888.64329958738	20.470806116546182
3780.5383339473856	37.811550038665835	1890.2691669736928	18.905775019332918
3785.1134491507323	40.941612233092364	1892.5567245753662	20.470806116546182
3788.365183923358	42.12857142857143	1894.182591961679	21.064285714285717
3791.616918695984	40.941612233092364	1895.808459347992	20.470806116546182
3796.1920338993295	44.4074134277931	1898.0960169496648	22.20370671389655
3800.767149102676	40.941612233092364	1900.383574551338	20.470806116546182
3805.342264306021	37.811550038665835	1902.6711321530106	18.905775019332918
3808.5939990786474	39.71919805179293	1904.2969995393237	19.859599025896465
3811.845733851273	35.10714285714286	1905.9228669256365	17.55357142857143
3816.420849054621	37.811550038665835	1908.2104245273106	18.905775019332918
3819.6725838272473	35.10714285714286	1909.8362919136237	17.55357142857143
3824.247699030593	37.811550038665835	1912.1238495152966	18.905775019332918
3827.4994338032193	35.802401299012196	1913.7497169016096	17.901200649506098
3832.4609317780287	35.802401299012196	1916.2304658890143	17.901200649506098
3835.0335603575595	37.811550038665835	1917.5167801787798	18.905775019332918
3837.6061889370903	40.941612233092364	1918.8030944685452	20.470806116546182
3840.178817516621	44.4074134277931	1920.0894087583106	22.20370671389655
3845.1403154914306	44.95907946711779	1922.5701577457153	22.479539733558894
3850.1018134662413	47.10117475462057	1925.0509067331207	23.550587377310286
3855.0633114410493	50.63224148258716	1927.5316557205247	25.31612074129358
3857.452180836328	49.648997564741165	1928.726090418164	24.824498782370583
3859.8410502316065	49.15	1929.9205251158032	24.575
3864.802548206417	53.47360687903016	1932.4012741032086	26.73680343951508
3869.764046181226	53.47360687903016	1934.882023090613	26.73680343951508
3874.7255441560355	50.63224148258716	1937.3627720780178	25.31612074129358
3879.6870421308463	49.648997564741165	1939.8435210654231	24.824498782370583
3884.6485401056557	49.648997564741165	1942.3242700528278	24.824498782370583
3889.610038080465	49.648997564741165	1944.8050190402325	24.824498782370583
3894.5715360552745	50.63224148258716	1947.2857680276372	25.31612074129358
3898.0256222039466	50.63224148258716	1949.0128111019733	25.31612074129358
3902.1077240160134	53.47360687903016	1951.0538620080067	26.73680343951508
3905.5618101646874	51.11677157973393	1952.7809050823437	25.558385789866964
3909.0158963133576	49.648997564741165	1954.5079481566788	24.824498782370583
3912.469982462031	49.15	1956.2349912310156	24.575
3915.9240686107014	49.15	1957.9620343053507	24.575
3920.00617042277	53.47360687903016	1960.003085211385	26.73680343951508
3923.4602565714404	56.608566904124814	1961.7301282857202	28.304283452062407
3926.9143427201143	59.99111201176523	1963.4571713600571	29.995556005882616
3930.3684288687864	62.8015663394941	1965.1842144343932	31.40078316974705
3933.8225150174585	63.19285714285714	1966.9112575087292	31.59642857142857
3938.53263249292	70.21428571428572	1969.26631624646	35.10714285714286
3941.672710809895	66.2400246629403	1970.8363554049474	33.12001233147015
3944.8127891268696	62.8015663394941	1972.4063945634348	31.40078316974705
3949.522906602331	66.61112014168965	1974.7614533011656	33.30556007084483
3952.9654451887745	64.7343728679922	1976.4827225943873	32.3671864339961
3957.0964914925084	56.608566904124814	1978.5482457462542	28.304283452062407
3960.539030078952	56.17142857142857	1980.269515039476	28.085714285714285
3963.981568665395	56.17142857142857	1981.9907843326976	28.085714285714285
3967.4241072518384	56.608566904124814	1983.7120536259192	28.304283452062407
3970.866645838282	57.900183285459434	1985.433322919141	28.950091642729717
3974.309184424725	59.99111201176523	1987.1545922123626	29.995556005882616
3978.4402307284568	56.608566904124814	1989.2201153642284	28.304283452062407
3981.8827693149	60.400612410735015	1990.94138465745	30.200306205367507
3985.3253079013434	64.7343728679922	1992.6626539506717	32.3671864339961
3990.269817839609	64.7343728679922	1995.1349089198045	32.3671864339961
3995.2143277778746	66.2400246629403	1997.6071638889373	33.12001233147015
4000.1588377161424	64.7343728679922	2000.0794188580712	32.3671864339961
4002.8558431370147	64.7343728679922	2001.4279215685074	32.3671864339961
4007.800353075279	63.19285714285714	2003.9001765376395	31.59642857142857
4012.7448630135455	56.608566904124814	2006.3724315067727	28.304283452062407
4016.2555772992596	56.608566904124814	2008.1277886496298	28.304283452062407
4019.7662915849737	56.17142857142857	2009.8831457924869	28.085714285714285
4023.277005870688	56.17142857142857	2011.638502935344	28.085714285714285
4026.787720156402	56.17142857142857	2013.393860078201	28.085714285714285
4030.298434442116	56.608566904124814	2015.149217221058	28.304283452062407
4033.8091487278302	56.17142857142857	2016.9045743639151	28.085714285714285
4037.3198630135444	56.17142857142857	2018.6599315067722	28.085714285714285
4040.8305772992603	56.17142857142857	2020.4152886496302	28.085714285714285
4044.3412915849726	56.17142857142857	2022.1706457924863	28.085714285714285
4047.8520058706886	56.17142857142857	2023.9260029353443	28.085714285714285
4051.3627201564027	56.17142857142857	2025.6813600782014	28.085714285714285
4054.873434442117	56.608566904124814	2027.4367172210584	28.304283452062407
4058.384148727831	57.900183285459434	2029.1920743639155	28.950091642729717
4061.894863013545	59.99111201176523	2030.9474315067725	29.995556005882616
4065.405577299259	62.8015663394941	2032.7027886496296	31.40078316974705
4068.9162915849734	63.19285714285714	2034.4581457924867	31.59642857142857
4072.4270058706875	63.581739934207725	2036.2135029353437	31.790869967103863
4075.9377201564016	62.8015663394941	2037.9688600782008	31.40078316974705
4080.8270718077574	66.2400246629403	2040.4135359038787	33.12001233147015
4085.716423459111	62.8015663394941	2042.8582117295555	31.40078316974705
4090.605775110468	59.99111201176523	2045.302887555234	29.995556005882616
4093.4818643171475	54.83911022440172	2046.7409321585737	27.41955511220086
4098.371215968502	54.83911022440172	2049.185607984251	27.41955511220086
4103.260567619856	56.608566904124814	2051.630283809928	28.304283452062407
4106.136656826536	53.47360687903016	2053.068328413268	26.73680343951508
4111.02600847789	56.608566904124814	2055.513004238945	28.304283452062407
4115.9153601292455	54.83911022440172	2057.9576800646228	27.41955511220086
4118.791449335925	51.11677157973393	2059.3957246679624	25.558385789866964
4123.695593441941	47.10117475462057	2061.8477967209706	23.550587377310286
4128.599737547957	44.95907946711779	2064.2998687739787	22.479539733558894
4131.438978872495	49.648997564741165	2065.7194894362474	24.824498782370583
4136.343122978509	49.648997564741165	2068.1715614892546	24.824498782370583
4141.247267084528	49.648997564741165	2070.623633542264	24.824498782370583
4146.151411190543	49.648997564741165	2073.0757055952713	24.824498782370583
4151.055555296561	47.10117475462057	2075.5277776482803	23.550587377310286
4153.894796621096	47.10117475462057	2076.947398310548	23.550587377310286
4158.7989407271125	47.10117475462057	2079.3994703635562	23.550587377310286
4161.638182051648	47.10117475462057	2080.819091025824	23.550587377310286
4166.542326157664	49.648997564741165	2083.271163078832	24.824498782370583
4169.89779317757	44.95907946711779	2084.948896588785	22.479539733558894
4174.285711588216	47.10117475462057	2087.142855794108	23.550587377310286
4177.641178608122	44.4074134277931	2088.820589304061	22.20370671389655
4182.029097018768	49.648997564741165	2091.014548509384	24.824498782370583
4185.384564038674	49.15	2092.692282019337	24.575
4188.74003105858	49.15	2094.37001552929	24.575
4193.127949469228	56.608566904124814	2096.563974734614	28.304283452062407
4196.483416489133	57.900183285459434	2098.2417082445663	28.950091642729717
4199.83888350904	59.99111201176523	2099.91944175452	29.995556005882616
4203.1943505289455	62.8015663394941	2101.5971752644728	31.40078316974705
4207.582268939591	72.2900316327873	2103.7911344697955	36.14501581639365
4210.937735959497	75.62310007733167	2105.4688679797487	37.811550038665835
4214.293202979403	77.2357142857143	2107.1466014897014	38.61785714285715
4217.341356581931	75.62310007733167	2108.6706782909655	37.811550038665835
4220.824960699109	72.2900316327873	2110.4124803495547	36.14501581639365
4224.308564816286	69.15305156546836	2112.154282408143	34.57652578273418
4227.792168933463	64.7343728679922	2113.8960844667313	32.3671864339961
4231.711223565287	56.608566904124814	2115.8556117826433	28.304283452062407
4235.194827682463	53.47360687903016	2117.5974138412316	26.73680343951508
4238.67843179964	51.11677157973393	2119.33921589982	25.558385789866964
4242.162035916817	49.648997564741165	2121.0810179584087	24.824498782370583
4246.081090548642	42.12857142857143	2123.040545274321	21.064285714285717
4249.564694665817	42.12857142857143	2124.7823473329086	21.064285714285717
4253.048298782996	42.12857142857143	2126.524149391498	21.064285714285717
4256.967353414818	35.10714285714286	2128.483676707409	17.55357142857143
4260.450957531997	35.802401299012196	2130.2254787659986	17.901200649506098
4263.934561649174	37.811550038665835	2131.967280824587	18.905775019332918
4267.41816576635	35.10714285714286	2133.709082883175	17.55357142857143
4270.901769883527	31.40078316974705	2135.4508849417634	15.700391584873525
4274.820824515351	35.802401299012196	2137.4104122576755	17.901200649506098
4278.304428632528	35.10714285714286	2139.152214316264	17.55357142857143
4281.788032749704	35.10714285714286	2140.894016374852	17.55357142857143
4285.70708738153	42.12857142857143	2142.853543690765	21.064285714285717
4289.190691498705	42.70968262345107	2144.5953457493524	21.354841311725536
4292.674295615883	44.4074134277931	2146.3371478079416	22.20370671389655
4295.722449218411	40.941612233092364	2147.8612246092057	20.470806116546182
4299.20605333559	44.4074134277931	2149.603026667795	22.20370671389655
4303.979923349075	40.941612233092364	2151.9899616745374	20.470806116546182
4307.0488397863155	40.941612233092364	2153.5244198931578	20.470806116546182
4311.822709799802	44.4074134277931	2155.911354899901	22.20370671389655
4316.5965798132875	44.95907946711779	2158.2982899066437	22.479539733558894
4319.665496250529	44.4074134277931	2159.8327481252645	22.20370671389655
4324.439366264014	42.12857142857143	2162.219683132007	21.064285714285717
4327.508282701256	42.12857142857143	2163.754141350628	21.064285714285717
4330.577199138496	42.70968262345107	2165.288599569248	21.354841311725536
4335.351069151981	37.811550038665835	2167.6755345759907	18.905775019332918
4338.857809792637	40.941612233092364	2169.4289048963187	20.470806116546182
4342.364550433291	44.95907946711779	2171.1822752166454	22.479539733558894
4345.871291073945	40.941612233092364	2172.9356455369725	20.470806116546182
4349.378031714598	37.811550038665835	2174.689015857299	18.905775019332918
4352.884772355253	35.802401299012196	2176.4423861776263	17.901200649506098
4356.391512995906	35.10714285714286	2178.195756497953	17.55357142857143
4359.89825363656	35.10714285714286	2179.94912681828	17.55357142857143
4363.404994277214	35.10714285714286	2181.702497138607	17.55357142857143
4367.078722567423	35.10714285714286	2183.5393612837115	17.55357142857143
4370.585463208076	35.10714285714286	2185.292731604038	17.55357142857143
4374.092203848731	35.10714285714286	2187.0461019243653	17.55357142857143
4377.598944489386	35.10714285714286	2188.799472244693	17.55357142857143
4381.10568513004	35.10714285714286	2190.55284256502	17.55357142857143
4384.612425770694	35.10714285714286	2192.306212885347	17.55357142857143
4388.119166411348	35.10714285714286	2194.059583205674	17.55357142857143
4391.625907052002	35.802401299012196	2195.812953526001	17.901200649506098
4395.132647692655	37.811550038665835	2197.5663238463276	18.905775019332918
4398.639388333309	40.941612233092364	2199.3196941666547	20.470806116546182
4402.146128973963	42.12857142857143	2201.0730644869814	21.064285714285717
4405.652869614617	42.12857142857143	2202.8264348073085	21.064285714285717
4409.159610255271	40.941612233092364	2204.5798051276356	20.470806116546182
4414.065509471353	44.4074134277931	2207.0327547356765	22.20370671389655
4416.900029018424	42.70968262345107	2208.450014509212	21.354841311725536
4421.805928234505	47.10117475462057	2210.9029641172524	23.550587377310286
4424.640447781576	44.4074134277931	2212.320223890788	22.20370671389655
4429.5463469976585	49.648997564741165	2214.7731734988292	24.824498782370583
4434.452246213739	56.17142857142857	2217.2261231068696	28.085714285714285
4437.286765760809	54.83911022440172	2218.6433828804047	27.41955511220086
4442.192664976892	56.608566904124814	2221.096332488446	28.304283452062407
4447.098564192973	59.99111201176523	2223.5492820964864	29.995556005882616
4452.004463409056	59.57879707768939	2226.002231704528	29.789398538844694
4454.838982956126	59.57879707768939	2227.419491478063	29.789398538844694
4459.744882172206	60.400612410735015	2229.872441086103	30.200306205367507
4462.579401719276	56.608566904124814	2231.289700859638	28.304283452062407
4465.413921266346	53.47360687903016	2232.706960633173	26.73680343951508
4470.31982048243	57.900183285459434	2235.159910241215	28.950091642729717
4475.225719698512	60.400612410735015	2237.612859849256	30.200306205367507
4478.060239245582	56.608566904124814	2239.030119622791	28.304283452062407
4482.966138461664	59.99111201176523	2241.483069230832	29.995556005882616
4487.8720376777455	64.7343728679922	2243.9360188388728	32.3671864339961
4492.777936893827	70.56448382544168	2246.3889684469136	35.28224191272084
4497.68383610991	77.2357142857143	2248.841918054955	38.61785714285715
4499.755215778921	84.25714285714287	2249.8776078894607	42.12857142857143
4501.826595447935	84.54919622109162	2250.9132977239674	42.27459811054581
4506.732494664016	91.27857142857144	2253.366247332008	45.63928571428572
4509.567014211086	98.3	2254.783507105543	49.15
4512.401533758155	100.5315578942904	2256.2007668790775	50.2657789471452
4517.3074329742385	103.67015048721024	2258.6537164871193	51.83507524360512
4522.21333219032	104.38103984724351	2261.10666609516	52.19051992362176
4525.5642386846375	102.23354315946786	2262.7821193423188	51.11677157973393
4528.915145178953	100.5315578942904	2264.4575725894765	50.2657789471452
4532.266051673269	99.29799512948233	2266.1330258366347	49.648997564741165
4535.616958167585	98.55044626577636	2267.8084790837925	49.27522313288818
4540.015022941374	91.27857142857144	2270.007511470687	45.63928571428572
4543.365929435689	91.54822806163149	2271.6829647178447	45.774114030815745
4546.716835930006	92.35247391800347	2273.358417965003	46.176236959001734
4550.067742424323	93.67754125025849	2275.0338712121616	46.83877062512924
4554.46580719811	88.8148268555862	2277.232903599055	44.4074134277931
4557.816713692428	91.27857142857144	2278.908356846214	45.63928571428572
4561.167620186742	94.20234950924115	2280.583810093371	47.10117475462057
4564.5185266810595	97.54480315449399	2282.2592633405297	48.772401577246995
4568.9165914548485	95.50175364347815	2284.4582957274242	47.75087682173908
4572.267497949164	99.79325004779652	2286.133748974582	49.89662502389826
4576.665562722954	98.3	2288.332781361477	49.15
4581.063627496743	91.27857142857144	2290.5318137483714	45.63928571428572
4584.526574736482	91.27857142857144	2292.263287368241	45.63928571428572
4587.989521976221	91.27857142857144	2293.9947609881106	45.63928571428572
4591.45246921596	87.978247833409	2295.72623460798	43.9891239167045
4594.915416455699	84.8402442288819	2297.4577082278497	42.42012211444095
4598.955521568729	75.62310007733167	2299.4777607843644	37.811550038665835
4602.418468808469	73.30586641613623	2301.2092344042344	36.65293320806811
4605.881416048206	71.60480259802439	2302.940708024103	35.802401299012196
4609.344363287947	70.56448382544168	2304.6721816439735	35.28224191272084
4612.807310527686	70.21428571428572	2306.403655263843	35.10714285714286
4616.847415640716	63.19285714285714	2308.423707820358	31.59642857142857
4620.310362880455	63.581739934207725	2310.1551814402274	31.790869967103863
4623.773310120194	64.7343728679922	2311.886655060097	32.3671864339961
4627.236257359933	66.61112014168965	2313.6181286799665	33.30556007084483
4631.276362472961	62.8015663394941	2315.6381812364807	31.40078316974705
4634.739309712701	66.2400246629403	2317.3696548563503	33.12001233147015
4638.20225695244	69.15305156546836	2319.10112847622	34.57652578273418
4641.665204192179	71.60480259802439	2320.8326020960894	35.802401299012196
4645.128151431918	73.30586641613623	2322.564075715959	36.65293320806811
4649.676780760868	69.15305156546836	2324.838390380434	34.57652578273418
4652.946108091049	72.2900316327873	2326.4730540455243	36.14501581639365
4656.21543542123	75.62310007733167	2328.107717710615	37.811550038665835
4660.764064750178	72.2900316327873	2330.382032375089	36.14501581639365
4664.033392080359	75.62310007733167	2332.0166960401793	37.811550038665835
4668.582021409306	72.2900316327873	2334.291010704653	36.14501581639365
4671.851348739488	74.63880952798687	2335.925674369744	37.31940476399343
4676.399978068435	72.2900316327873	2338.1999890342177	36.14501581639365
4679.669305398616	69.15305156546836	2339.834652699308	34.57652578273418
4684.217934727563	59.99111201176523	2342.1089673637816	29.995556005882616
4687.487262057744	57.900183285459434	2343.743631028872	28.950091642729717
4690.756589387927	56.608566904124814	2345.3782946939637	28.304283452062407
4694.025916718108	56.17142857142857	2347.012958359054	28.085714285714285
4697.2952440482895	56.608566904124814	2348.6476220241448	28.304283452062407
4700.564571378471	57.900183285459434	2350.2822856892353	28.950091642729717
4703.833898708652	59.99111201176523	2351.916949354326	29.995556005882616
4708.3825280376	56.608566904124814	2354.1912640188	28.304283452062407
4711.6518553677815	60.400612410735015	2355.8259276838908	30.200306205367507
4714.921182697963	64.7343728679922	2357.4605913489813	32.3671864339961
4719.46981202691	64.7343728679922	2359.734906013455	32.3671864339961
4724.018441355858	62.8015663394941	2362.009220677929	31.40078316974705
4728.567070684806	60.400612410735015	2364.283535342403	30.200306205367507
4731.836398014987	60.400612410735015	2365.9181990074935	30.200306205367507
4735.96744431872	59.57879707768939	2367.98372215936	29.789398538844694
4739.409982905163	60.400612410735015	2369.7049914525815	30.200306205367507
4742.852521491606	56.608566904124814	2371.426260745803	28.304283452062407
4746.98356779534	59.99111201176523	2373.49178389767	29.995556005882616
4750.426106381781	57.900183285459434	2375.2130531908906	28.950091642729717
4753.868644968226	56.608566904124814	2376.934322484113	28.304283452062407
4757.311183554668	56.17142857142857	2378.655591777334	28.085714285714285
4761.442229858402	59.99111201176523	2380.721114929201	29.995556005882616
4764.884768444846	57.900183285459434	2382.442384222423	28.950091642729717
4768.327307031289	56.608566904124814	2384.1636535156445	28.304283452062407
4771.769845617732	53.47360687903016	2385.884922808866	26.73680343951508
4775.212384204175	51.11677157973393	2387.6061921020873	25.558385789866964
4778.654922790618	49.648997564741165	2389.327461395309	24.824498782370583
4782.097461377061	49.15	2391.0487306885307	24.575
4785.5399999635065	49.648997564741165	2392.7699999817532	24.824498782370583
4790.250117438967	44.4074134277931	2395.1250587194836	22.20370671389655
4793.390195755943	47.10117475462057	2396.6950978779714	23.550587377310286
4796.530274072916	49.648997564741165	2398.265137036458	24.824498782370583
4799.670352389892	49.15	2399.835176194946	24.575
4802.810430706865	49.648997564741165	2401.4052153534326	24.824498782370583
4807.520548182329	44.4074134277931	2403.7602740911643	22.20370671389655
4812.230665657791	40.941612233092364	2406.1153328288956	20.470806116546182
4815.370743974766	44.95907946711779	2407.685371987383	22.479539733558894
4820.0808614502275	44.95907946711779	2410.0404307251138	22.479539733558894
4824.790978925689	47.10117475462057	2412.3954894628446	23.550587377310286
4827.987015523352	44.4074134277931	2413.993507761676	22.20370671389655
4831.183052121016	42.70968262345107	2415.591526060508	21.354841311725536
4835.831832626707	49.15	2417.9159163133536	24.575
4840.480613132399	54.83911022440172	2420.2403065661997	27.41955511220086
4843.676649730062	56.17142857142857	2421.838324865031	28.085714285714285
4848.325430235755	56.608566904124814	2424.1627151178777	28.304283452062407
4852.974210741447	54.83911022440172	2426.4871053707234	27.41955511220086
4856.17024733911	59.57879707768939	2428.085123669555	29.789398538844694
4859.3662839367735	56.608566904124814	2429.6831419683867	28.304283452062407
4864.0150644424675	59.99111201176523	2432.0075322212338	29.995556005882616
4867.21110104013	57.900183285459434	2433.605550520065	28.950091642729717
4872.170381213867	56.608566904124814	2436.0851906069333	28.304283452062407
4877.129661387606	51.11677157973393	2438.564830693803	25.558385789866964
4882.088941561343	47.10117475462057	2441.0444707806714	23.550587377310286
4884.450503548837	50.63224148258716	2442.2252517744187	25.31612074129358
4889.4097837225745	49.648997564741165	2444.7048918612873	24.824498782370583
4894.369063896313	49.648997564741165	2447.1845319481563	24.824498782370583
4899.32834407005	50.63224148258716	2449.664172035025	25.31612074129358
4904.287624243788	53.47360687903016	2452.143812121894	26.73680343951508
4909.246904417527	50.63224148258716	2454.6234522087634	25.31612074129358
4911.8446226037695	54.83911022440172	2455.9223113018847	27.41955511220086
4914.442340790015	49.648997564741165	2457.2211703950074	24.824498782370583
4919.401620963751	42.12857142857143	2459.7008104818756	21.064285714285717
4922.712190599153	42.12857142857143	2461.3560952995763	21.064285714285717
4926.02276023455	42.12857142857143	2463.011380117275	21.064285714285717
4930.501766211858	35.802401299012196	2465.250883105929	17.901200649506098
4933.812335847258	37.811550038665835	2466.906167923629	18.905775019332918
4937.122905482658	39.71919805179293	2468.561452741329	19.859599025896465
4940.433475118058	35.10714285714286	2470.216737559029	17.55357142857143
4944.912481095363	37.811550038665835	2472.4562405476813	18.905775019332918
4948.223050730763	35.802401299012196	2474.1115253653816	17.901200649506098
4952.702056708068	42.12857142857143	2476.351028354034	21.064285714285717
4956.0126263434695	42.12857142857143	2478.0063131717347	21.064285714285717
4960.4916323207735	49.15	2480.2458161603868	24.575
4964.970638298081	56.17142857142857	2482.4853191490406	28.085714285714285
4968.281207933479	56.17142857142857	2484.1406039667395	28.085714285714285
4971.59177756888	56.17142857142857	2485.79588878444	28.085714285714285
4974.902347204279	53.47360687903016	2487.4511736021395	26.73680343951508
4978.2129168396805	51.11677157973393	2489.1064584198402	25.558385789866964
4982.691922816985	56.608566904124814	2491.3459614084927	28.304283452062407
4986.181164642643	56.17142857142857	2493.0905823213216	28.085714285714285
4989.670406468301	56.17142857142857	2494.8352032341504	28.085714285714285
4993.1596482939585	56.608566904124814	2496.5798241469793	28.304283452062407
4996.648890119615	56.17142857142857	2498.3244450598077	28.085714285714285
5000.525825481457	53.47360687903016	2500.2629127407286	26.73680343951508
5004.015067307117	56.608566904124814	2502.0075336535583	28.304283452062407
5007.5043091327725	56.608566904124814	2503.7521545663863	28.304283452062407
5010.993550958432	56.17142857142857	2505.496775479216	28.085714285714285
5014.482792784088	56.608566904124814	2507.241396392044	28.304283452062407
5019.440830201753	62.8015663394941	2509.7204151008764	31.40078316974705
5024.398867619416	59.99111201176523	2512.199433809708	29.995556005882616
5029.35690503708	56.608566904124814	2514.67845251854	28.304283452062407
5034.314942454743	54.83911022440172	2517.1574712273714	27.41955511220086
5039.272979872407	54.83911022440172	2519.6364899362034	27.41955511220086
5044.23101729007	54.83911022440172	2522.115508645035	27.41955511220086
5049.189054707735	54.83911022440172	2524.5945273538673	27.41955511220086
5051.798548085454	50.63224148258716	2525.899274042727	25.31612074129358
5056.756585503116	51.11677157973393	2528.378292751558	25.558385789866964
5061.714622920781	47.10117475462057	2530.8573114603905	23.550587377310286
5065.196471645429	50.63224148258716	2532.5982358227143	25.31612074129358
5068.678320370075	53.47360687903016	2534.3391601850376	26.73680343951508
5072.160169094723	50.63224148258716	2536.0800845473614	25.31612074129358
5076.09128862255	51.11677157973393	2538.045644311275	25.558385789866964
5079.573137347197	51.11677157973393	2539.7865686735986	25.558385789866964
5083.054986071844	49.648997564741165	2541.527493035922	24.824498782370583
5086.536834796491	49.15	2543.2684173982457	24.575
5090.018683521138	49.15	2545.009341760569	24.575
5093.500532245787	49.15	2546.7502661228937	24.575
5097.431651773615	56.608566904124814	2548.7158258868076	28.304283452062407
5100.913500498262	57.900183285459434	2550.456750249131	28.950091642729717
5104.395349222909	59.99111201176523	2552.1976746114547	29.995556005882616
5107.877197947557	59.99111201176523	2553.9385989737784	29.995556005882616
5111.3590466722035	57.900183285459434	2555.6795233361017	28.950091642729717
5114.840895396851	56.608566904124814	2557.4204476984255	28.304283452062407
5118.322744121498	56.17142857142857	2559.161372060749	28.085714285714285
5121.804592846145	56.17142857142857	2560.9022964230726	28.085714285714285
5125.286441570792	56.608566904124814	2562.643220785396	28.304283452062407
5129.21756109862	51.11677157973393	2564.60878054931	25.558385789866964
5132.699409823267	53.47360687903016	2566.3497049116336	26.73680343951508
5136.181258547916	56.608566904124814	2568.090629273958	28.304283452062407
5139.663107272563	60.400612410735015	2569.8315536362816	30.200306205367507
5143.14495599721	56.608566904124814	2571.572477998605	28.304283452062407
5146.626804721857	53.47360687903016	2573.3134023609286	26.73680343951508
5150.108653446504	51.11677157973393	2575.054326723252	25.558385789866964
5154.039772974332	42.70968262345107	2577.019886487166	21.354841311725536
5157.521621698979	42.12857142857143	2578.7608108494896	21.064285714285717
5161.003470423626	42.70968262345107	2580.501735211813	21.354841311725536
5164.485319148273	44.4074134277931	2582.2426595741367	22.20370671389655
5167.96716787292	47.10117475462057	2583.98358393646	23.550587377310286
5171.449016597568	49.648997564741165	2585.724508298784	24.824498782370583
5176.402919884823	49.648997564741165	2588.2014599424115	24.824498782370583
5181.35682317208	50.63224148258716	2590.67841158604	25.31612074129358
5183.998904925283	53.47360687903016	2591.9994524626413	26.73680343951508
5188.952808212539	54.83911022440172	2594.4764041062695	27.41955511220086
5193.906711499794	54.83911022440172	2596.953355749897	27.41955511220086
5198.8606147870505	54.83911022440172	2599.4303073935253	27.41955511220086
5203.814518074305	51.11677157973393	2601.9072590371525	25.558385789866964
5208.768421361562	47.10117475462057	2604.384210680781	23.550587377310286
5212.168523335641	50.63224148258716	2606.0842616678206	25.31612074129358
5216.442937245916	49.648997564741165	2608.221468622958	24.824498782370583
5220.717351156188	44.4074134277931	2610.358675578094	22.20370671389655
5224.11745313027	47.10117475462057	2612.058726565135	23.550587377310286
5227.517555104351	44.4074134277931	2613.7587775521756	22.20370671389655
5230.917657078432	42.70968262345107	2615.458828539216	21.354841311725536
5234.317759052513	42.12857142857143	2617.1588795262564	21.064285714285717
5238.592172962786	47.10117475462057	2619.296086481393	23.550587377310286
5241.992274936867	49.648997564741165	2620.9961374684335	24.824498782370583
5245.392376910948	51.11677157973393	2622.696188455474	25.558385789866964
5248.7924788850305	53.47360687903016	2624.3962394425153	26.73680343951508
5253.066892795302	49.15	2626.533446397651	24.575
5256.466994769385	49.15	2628.2334973846923	24.575
5259.867096743465	47.10117475462057	2629.9335483717323	23.550587377310286
5264.14151065374	42.12857142857143	2632.07075532687	21.064285714285717
5268.415924564013	35.802401299012196	2634.2079622820065	17.901200649506098
5271.816026538094	37.811550038665835	2635.908013269047	18.905775019332918
5275.216128512175	40.941612233092364	2637.6080642560873	20.470806116546182
5278.6162304862555	44.4074134277931	2639.3081152431278	22.20370671389655
5282.016332460336	42.70968262345107	2641.008166230168	21.354841311725536
5285.416434434417	42.12857142857143	2642.7082172172086	21.064285714285717
5288.8165364085	42.12857142857143	2644.40826820425	21.064285714285717
5293.090950318771	49.15	2646.5454751593857	24.575
5296.491052292854	49.648997564741165	2648.245526146427	24.824498782370583
5300.7654662031255	44.4074134277931	2650.3827331015627	22.20370671389655
5304.165568177208	47.10117475462057	2652.082784088604	23.550587377310286
5307.565670151289	47.10117475462057	2653.7828350756445	23.550587377310286
5310.96577212537	44.4074134277931	2655.482886062685	22.20370671389655
5314.365874099451	42.70968262345107	2657.1829370497253	21.354841311725536
5318.640288009724	49.15	2659.320144004862	24.575
5322.040389983805	49.15	2661.0201949919024	24.575
5325.4404919578865	49.648997564741165	2662.7202459789432	24.824498782370583
5328.840593931969	51.11677157973393	2664.4202969659846	25.558385789866964
5332.240695906048	49.648997564741165	2666.120347953024	24.824498782370583
5335.640797880131	49.15	2667.8203989400654	24.575
5340.543341633065	53.47360687903016	2670.2716708165326	26.73680343951508
5343.386817009769	56.17142857142857	2671.6934085048847	28.085714285714285
5348.289360762703	51.11677157973393	2674.1446803813515	25.558385789866964
5353.19190451564	47.10117475462057	2676.59595225782	23.550587377310286
5356.035379892343	50.63224148258716	2678.0176899461717	25.31612074129358
5360.937923645279	47.10117475462057	2680.4689618226394	23.550587377310286
5363.781399021982	49.648997564741165	2681.890699510991	24.824498782370583
5368.683942774917	47.10117475462057	2684.3419713874587	23.550587377310286
5373.586486527853	44.95907946711779	2686.7932432639263	22.479539733558894
5376.429961904556	47.10117475462057	2688.214980952278	23.550587377310286
5381.332505657493	47.10117475462057	2690.6662528287466	23.550587377310286
5386.2350494104285	44.4074134277931	2693.1175247052142	22.20370671389655
5389.078524787132	47.10117475462057	2694.539262393566	23.550587377310286
5393.981068540066	44.95907946711779	2696.990534270033	22.479539733558894
5398.883612293003	44.4074134277931	2699.4418061465017	22.20370671389655
5403.78615604594	40.941612233092364	2701.89307802297	20.470806116546182
5406.629631422642	40.941612233092364	2703.314815711321	20.470806116546182
5411.532175175577	40.941612233092364	2705.7660875877887	20.470806116546182
5414.375650552281	42.70968262345107	2707.1878252761403	21.354841311725536
5419.278194305216	40.941612233092364	2709.639097152608	20.470806116546182
5424.180738058151	39.71919805179293	2712.0903690290756	19.859599025896465
5429.083281811088	39.71919805179293	2714.541640905544	19.859599025896465
5431.92675718779	40.941612233092364	2715.963378593895	20.470806116546182
5436.829300940727	40.941612233092364	2718.4146504703635	20.470806116546182
5441.7318446936615	39.71919805179293	2720.8659223468308	19.859599025896465
5446.634388446599	40.941612233092364	2723.3171942232993	20.470806116546182
5451.536932199534	44.4074134277931	2725.768466099767	22.20370671389655
5456.439475952471	40.941612233092364	2728.2197379762356	20.470806116546182
5461.3420197054065	35.10714285714286	2730.6710098527033	17.55357142857143
5464.852733991121	35.802401299012196	2732.4263669955603	17.901200649506098
5468.363448276835	37.811550038665835	2734.1817241384174	18.905775019332918
5471.874162562549	35.802401299012196	2735.9370812812745	17.901200649506098
5475.384876848263	35.10714285714286	2737.6924384241315	17.55357142857143
5478.895591133977	35.10714285714286	2739.4477955669886	17.55357142857143
5482.406305419691	42.12857142857143	2741.2031527098457	21.064285714285717
5485.917019705405	42.12857142857143	2742.9585098527027	21.064285714285717
5489.42773399112	44.4074134277931	2744.71386699556	22.20370671389655
5492.938448276834	42.70968262345107	2746.469224138417	21.354841311725536
5496.44916256255	42.12857142857143	2748.224581281275	21.064285714285717
5499.959876848264	42.12857142857143	2749.979938424132	21.064285714285717
5503.470591133978	42.12857142857143	2751.735295566989	21.064285714285717
5506.981305419692	42.12857142857143	2753.490652709846	21.064285714285717
5510.492019705406	42.12857142857143	2755.246009852703	21.064285714285717
5514.00273399112	42.12857142857143	2757.00136699556	21.064285714285717
5517.513448276834	42.12857142857143	2758.756724138417	21.064285714285717
5521.024162562549	49.15	2760.5120812812743	24.575
5524.534876848263	49.15	2762.2674384241313	24.575
5528.045591133977	49.15	2764.0227955669884	24.575
5531.556305419691	56.17142857142857	2765.7781527098455	28.085714285714285
5535.067019705405	53.47360687903016	2767.5335098527025	26.73680343951508
5540.0319194618805	56.608566904124814	2770.0159597309403	28.304283452062407
5544.996819218354	51.11677157973393	2772.498409609177	25.558385789866964
5547.479269096591	49.648997564741165	2773.7396345482957	24.824498782370583
5552.444168853065	44.4074134277931	2776.2220844265325	22.20370671389655
5557.409068609541	40.941612233092364	2778.7045343047703	20.470806116546182
5559.891518487776	44.4074134277931	2779.945759243888	22.20370671389655
5564.8564182442515	40.941612233092364	2782.4282091221257	20.470806116546182
5568.367132529964	40.941612233092364	2784.183566264982	20.470806116546182
5571.87784681568	37.811550038665835	2785.93892340784	18.905775019332918
5575.388561101394	35.802401299012196	2787.694280550697	17.901200649506098
5578.899275387108	35.10714285714286	2789.449637693554	17.55357142857143
5582.409989672822	35.10714285714286	2791.204994836411	17.55357142857143
5585.920703958536	35.802401299012196	2792.960351979268	17.901200649506098
5589.43141824425	35.10714285714286	2794.715709122125	17.55357142857143
5592.9421325299645	35.10714285714286	2796.4710662649823	17.55357142857143
5596.4528468156805	35.10714285714286	2798.2264234078402	17.55357142857143
5601.409811896425	40.941612233092364	2800.7049059482124	20.470806116546182
5606.366776977172	44.4074134277931	2803.183388488586	22.20370671389655
5611.323742057916	49.648997564741165	2805.661871028958	24.824498782370583
5616.280707138663	50.63224148258716	2808.1403535693316	25.31612074129358
5621.237672219409	53.47360687903016	2810.6188361097047	26.73680343951508
5626.1946373001565	53.47360687903016	2813.0973186500783	26.73680343951508
5631.151602380902	50.63224148258716	2815.575801190451	25.31612074129358
5636.108567461648	49.648997564741165	2818.054283730824	24.824498782370583
5638.446758537471	49.648997564741165	2819.2233792687357	24.824498782370583
5643.403723618217	49.648997564741165	2821.7018618091083	24.824498782370583
5648.360688698963	49.648997564741165	2824.1803443494814	24.824498782370583
5653.31765377971	47.10117475462057	2826.658826889855	23.550587377310286
5655.936427784631	44.95907946711779	2827.9682138923154	22.479539733558894
5660.893392865378	47.10117475462057	2830.446696432689	23.550587377310286
5665.850357946122	47.10117475462057	2832.925178973061	23.550587377310286
5670.807323026869	44.95907946711779	2835.4036615134346	22.479539733558894
5675.7642881076135	44.95907946711779	2837.8821440538068	22.479539733558894
5680.7212531883615	44.95907946711779	2840.3606265941808	22.479539733558894
5685.678218269108	47.10117475462057	2842.839109134554	23.550587377310286
5688.29699227403	44.4074134277931	2844.148496137015	22.20370671389655
5693.2539573547765	47.10117475462057	2846.6269786773883	23.550587377310286
5695.872731359698	44.4074134277931	2847.936365679849	22.20370671389655
5700.829696440444	49.648997564741165	2850.414848220222	24.824498782370583
5705.78666152119	53.47360687903016	2852.893330760595	26.73680343951508
5710.743626601937	50.63224148258716	2855.3718133009684	25.31612074129358
5713.362400606858	50.63224148258716	2856.681200303429	25.31612074129358
5718.319365687605	53.47360687903016	2859.1596828438023	26.73680343951508
5723.27633076835	53.47360687903016	2861.638165384175	26.73680343951508
5728.233295849097	50.63224148258716	2864.1166479245485	25.31612074129358
5731.516818674381	50.63224148258716	2865.7584093371906	25.31612074129358
5734.800341499665	47.10117475462057	2867.4001707498323	23.550587377310286
5739.326278366948	51.11677157973393	2869.663139183474	25.558385789866964
5742.609801192232	49.648997564741165	2871.304900596116	24.824498782370583
5745.893324017516	49.15	2872.946662008758	24.575
5749.1768468428	47.10117475462057	2874.5884234214	23.550587377310286
5753.702783710084	51.11677157973393	2876.851391855042	25.558385789866964
5756.986306535367	49.648997564741165	2878.4931532676833	24.824498782370583
5761.512243402652	56.17142857142857	2880.756121701326	28.085714285714285
5764.795766227934	56.17142857142857	2882.397883113967	28.085714285714285
5768.079289053219	56.17142857142857	2884.0396445266097	28.085714285714285
5772.6052259205035	62.8015663394941	2886.3026129602517	31.40078316974705
5775.888748745787	59.99111201176523	2887.9443743728934	29.995556005882616
5780.41468561307	64.7343728679922	2890.207342806535	32.3671864339961
5783.698208438354	63.581739934207725	2891.849104219177	31.790869967103863
5786.981731263638	62.8015663394941	2893.490865631819	31.40078316974705
5791.507668130921	66.61112014168965	2895.7538340654605	33.30556007084483
5796.033604998206	64.7343728679922	2898.016802499103	32.3671864339961
5799.317127823489	66.61112014168965	2899.6585639117443	33.30556007084483
5803.843064690773	62.8015663394941	2901.9215323453864	31.40078316974705
5807.126587516055	64.7343728679922	2903.5632937580276	32.3671864339961
5811.65252438334	59.99111201176523	2905.82626219167	29.995556005882616
5816.178461250622	56.17142857142857	2908.089230625311	28.085714285714285
5819.461984075907	56.17142857142857	2909.7309920379535	28.085714285714285
5822.745506901191	56.608566904124814	2911.3727534505956	28.304283452062407
5826.029029726475	53.47360687903016	2913.0145148632373	26.73680343951508
5830.554966593758	53.47360687903016	2915.277483296879	26.73680343951508
5833.838489419042	56.17142857142857	2916.919244709521	28.085714285714285
5837.122012244326	56.17142857142857	2918.561006122163	28.085714285714285
5841.647949111609	49.15	2920.8239745558044	24.575
5844.931471936895	49.15	2922.4657359684475	24.575
5848.2149947621765	49.15	2924.1074973810883	24.575
5852.740931629462	42.12857142857143	2926.370465814731	21.064285714285717
5856.024454454744	42.12857142857143	2928.012227227372	21.064285714285717
5859.307977280029	42.12857142857143	2929.6539886400146	21.064285714285717
5862.591500105314	42.12857142857143	2931.295750052657	21.064285714285717
5867.117436972597	35.802401299012196	2933.5587184862984	17.901200649506098
5870.377053355241	37.811550038665835	2935.1885266776203	18.905775019332918
5873.6366697378835	40.941612233092364	2936.8183348689417	20.470806116546182
5876.896286120527	37.811550038665835	2938.4481430602636	18.905775019332918
5880.155902503171	35.802401299012196	2940.0779512515855	17.901200649506098
5884.719365438873	28.085714285714285	2942.3596827194365	14.042857142857143
5887.978981821515	28.085714285714285	2943.9894909107575	14.042857142857143
5891.238598204161	28.950091642729717	2945.6192991020803	14.475045821364859
5895.80206113986	25.31612074129358	2947.90103056993	12.65806037064679
5900.365524075562	25.31612074129358	2950.182762037781	12.65806037064679
5904.9289870112625	28.085714285714285	2952.4644935056313	14.042857142857143
5908.36177191497	28.085714285714285	2954.180885957485	14.042857142857143
5911.794556818677	28.950091642729717	2955.8972784093385	14.475045821364859
5915.227341722384	31.40078316974705	2957.613670861192	15.700391584873525
5918.660126626092	35.10714285714286	2959.330063313046	17.55357142857143
5922.0929115297995	35.10714285714286	2961.0464557648997	17.55357142857143
5926.261293198587	37.811550038665835	2963.1306465992934	18.905775019332918
5929.694078102296	40.941612233092364	2964.847039051148	20.470806116546182
5933.126863006003	37.811550038665835	2966.5634315030015	18.905775019332918
5937.295244674791	35.802401299012196	2968.6476223373957	17.901200649506098
5940.7280295784985	37.811550038665835	2970.3640147892493	18.905775019332918
5944.160814482206	40.941612233092364	2972.080407241103	20.470806116546182
5947.593599385913	37.811550038665835	2973.7967996929565	18.905775019332918
5951.7619810547	42.70968262345107	2975.88099052735	21.354841311725536
5955.1947659584075	40.941612233092364	2977.5973829792038	20.470806116546182
5960.151098150679	44.4074134277931	2980.0755490753395	22.20370671389655
5965.107430342949	44.95907946711779	2982.5537151714743	22.479539733558894
5970.063762535221	44.4074134277931	2985.0318812676105	22.20370671389655
5975.0200947274925	40.941612233092364	2987.5100473637463	20.470806116546182
5977.644035299872	44.4074134277931	2988.822017649936	22.20370671389655
5982.600367492142	40.941612233092364	2991.300183746071	20.470806116546182
5987.556699684413	39.71919805179293	2993.7783498422064	19.859599025896465
5992.513031876683	40.941612233092364	2996.2565159383416	20.470806116546182
5997.469364068954	40.941612233092364	2998.734682034477	20.470806116546182
6000.639049390396	40.941612233092364	3000.319524695198	20.470806116546182
6003.808734711841	37.811550038665835	3001.9043673559204	18.905775019332918
6008.487793995872	42.70968262345107	3004.243896997936	21.354841311725536
6011.657479317317	42.12857142857143	3005.8287396586584	21.064285714285717
6016.336538601349	44.4074134277931	3008.1682693006746	22.20370671389655
6019.506223922794	47.10117475462057	3009.753111961397	23.550587377310286
6022.675909244236	44.4074134277931	3011.337954622118	22.20370671389655
6027.35496852827	47.10117475462057	3013.677484264135	23.550587377310286
6030.524653849712	47.10117475462057	3015.262326924856	23.550587377310286
6033.694339171155	44.4074134277931	3016.8471695855774	22.20370671389655
6038.373398455189	47.10117475462057	3019.1866992275945	23.550587377310286
6041.543083776632	49.15	3020.771541888316	24.575
6046.222143060667	47.10117475462057	3023.1110715303334	23.550587377310286
6050.901202344699	44.4074134277931	3025.4506011723497	22.20370671389655
6054.070887666144	44.95907946711779	3027.035443833072	22.479539733558894
6058.749946950177	44.4074134277931	3029.3749734750886	22.20370671389655
6063.4290062342125	40.941612233092364	3031.7145031171062	20.470806116546182
6066.598691555653	44.4074134277931	3033.2993457778266	22.20370671389655
6071.277750839689	44.95907946711779	3035.6388754198447	22.479539733558894
6074.447436161132	44.4074134277931	3037.223718080566	22.20370671389655
6079.126495445165	44.95907946711779	3039.5632477225827	22.479539733558894
6082.413679664988	47.10117475462057	3041.206839832494	23.550587377310286
6086.933557967244	49.648997564741165	3043.466778983622	24.824498782370583
6090.220742187066	47.10117475462057	3045.110371093533	23.550587377310286
6094.740620489322	47.10117475462057	3047.370310244661	23.550587377310286
6098.027804709145	49.648997564741165	3049.0139023545726	24.824498782370583
6101.314988928968	47.10117475462057	3050.657494464484	23.550587377310286
6104.602173148791	44.4074134277931	3052.3010865743954	22.20370671389655
6109.122051451047	49.648997564741165	3054.5610257255235	24.824498782370583
6113.641929753305	56.17142857142857	3056.8209648766524	28.085714285714285
6116.929113973127	56.17142857142857	3058.4645569865634	28.085714285714285
6121.448992275384	49.648997564741165	3060.724496137692	24.824498782370583
6124.736176495207	51.11677157973393	3062.3680882476033	25.558385789866964
6128.023360715029	53.47360687903016	3064.0116803575147	26.73680343951508
6132.543239017285	50.63224148258716	3066.2716195086423	25.31612074129358
6135.830423237107	54.83911022440172	3067.9152116185537	27.41955511220086
6139.117607456929	56.608566904124814	3069.5588037284647	28.304283452062407
6144.04416764538	59.57879707768939	3072.02208382269	29.789398538844694
6148.970727833829	56.608566904124814	3074.4853639169146	28.304283452062407
6151.741917939833	56.608566904124814	3075.8709589699165	28.304283452062407
6156.668478128286	53.47360687903016	3078.334239064143	26.73680343951508
6161.595038316736	50.63224148258716	3080.797519158368	25.31612074129358
6164.3662284227385	54.83911022440172	3082.1831142113692	27.41955511220086
6169.292788611189	54.83911022440172	3084.6463943055946	27.41955511220086
6174.219348799639	54.83911022440172	3087.1096743998196	27.41955511220086
6179.145908988089	53.47360687903016	3089.5729544940446	26.73680343951508
6182.285987305064	53.47360687903016	3091.142993652532	26.73680343951508
6186.9961047805255	54.83911022440172	3093.4980523902627	27.41955511220086
6190.136183097502	53.47360687903016	3095.068091548751	26.73680343951508
6194.846300572962	57.900183285459434	3097.423150286481	28.950091642729717
6197.986378889938	56.608566904124814	3098.993189444969	28.304283452062407
6202.696496365398	59.99111201176523	3101.348248182699	29.995556005882616
6205.836574682375	59.99111201176523	3102.9182873411874	29.995556005882616
6208.976652999349	56.608566904124814	3104.4883264996747	28.304283452062407
6213.686770474811	59.99111201176523	3106.8433852374055	29.995556005882616
6216.826848791786	57.900183285459434	3108.413424395893	28.950091642729717
6221.536966267247	62.8015663394941	3110.7684831336237	31.40078316974705
6226.24708374271	60.400612410735015	3113.123541871355	30.200306205367507
6229.387162059685	60.400612410735015	3114.6935810298423	30.200306205367507
6234.097279535148	62.8015663394941	3117.048639767574	31.40078316974705
6237.237357852121	59.99111201176523	3118.6186789260605	29.995556005882616
6241.9474753275845	62.8015663394941	3120.9737376637922	31.40078316974705
6246.657592803044	62.8015663394941	3123.328796401522	31.40078316974705
6249.797671120021	64.7343728679922	3124.8988355600104	32.3671864339961
6254.5077885954815	64.7343728679922	3127.2538942977408	32.3671864339961
6257.647866912457	60.400612410735015	3128.8239334562286	30.200306205367507
6262.603097916315	60.400612410735015	3131.3015489581576	30.200306205367507
6265.235564387114	60.400612410735015	3132.617782193557	30.200306205367507
6270.190795390972	59.57879707768939	3135.095397695486	29.789398538844694
6272.513559924031	60.400612410735015	3136.2567799620156	30.200306205367507
6277.468790927888	59.99111201176523	3138.734395463944	29.995556005882616
6282.424021931746	56.608566904124814	3141.212010965873	28.304283452062407
6287.379252935604	54.83911022440172	3143.689626467802	27.41955511220086
6290.011719406403	59.57879707768939	3145.0058597032016	29.789398538844694
6294.966950410263	57.900183285459434	3147.4834752051315	28.950091642729717
6299.922181414121	53.47360687903016	3149.9610907070605	26.73680343951508
6304.87741241798	50.63224148258716	3152.43870620899	25.31612074129358
6307.509878888779	53.47360687903016	3153.7549394443895	26.73680343951508
6310.142345359579	54.83911022440172	3155.0711726797895	27.41955511220086
6315.097576363435	54.83911022440172	3157.5487881817176	27.41955511220086
6320.052807367294	54.83911022440172	3160.026403683647	27.41955511220086
6325.008038371152	56.608566904124814	3162.504019185576	28.304283452062407
6327.330802904211	53.47360687903016	3163.6654014521055	26.73680343951508
6332.286033908068	57.900183285459434	3166.143016954034	28.950091642729717
6337.241264911926	57.900183285459434	3168.620632455963	28.950091642729717
6340.749385392864	59.99111201176523	3170.374692696432	29.995556005882616
6344.257505873801	59.99111201176523	3172.1287529369006	29.995556005882616
6347.765626354741	57.900183285459434	3173.8828131773703	28.950091642729717
6351.273746835676	56.608566904124814	3175.636873417838	28.304283452062407
6354.781867316616	56.17142857142857	3177.390933658308	28.085714285714285
6358.2899877975515	56.17142857142857	3179.1449938987757	28.085714285714285
6361.9330359892965	63.19285714285714	3180.9665179946483	31.59642857142857
6365.441156470234	63.19285714285714	3182.720578235117	31.59642857142857
6368.949276951172	63.19285714285714	3184.474638475586	31.59642857142857
6372.457397432109	63.19285714285714	3186.2286987160546	31.59642857142857
6375.965517913047	63.19285714285714	3187.9827589565234	31.59642857142857
6379.473638393984	62.8015663394941	3189.736819196992	31.40078316974705
6382.981758874922	59.99111201176523	3191.490879437461	29.995556005882616
6386.489879355862	57.900183285459434	3193.244939677931	28.950091642729717
6389.863072125992	57.900183285459434	3194.931536062996	28.950091642729717
6393.371192606932	59.99111201176523	3196.685596303466	29.995556005882616
6396.879313087868	62.8015663394941	3198.439656543934	31.40078316974705
6400.522361279613	56.17142857142857	3200.2611806398063	28.085714285714285
6404.030481760548	56.608566904124814	3202.015240880274	28.304283452062407
6407.538602241488	57.900183285459434	3203.769301120744	28.950091642729717
6411.046722722425	59.99111201176523	3205.5233613612127	29.995556005882616
6414.554843203363	62.8015663394941	3207.2774216016815	31.40078316974705
6418.0629636843005	62.8015663394941	3209.0314818421502	31.40078316974705
6421.571084165238	59.99111201176523	3210.785542082619	29.995556005882616
6425.079204646176	57.900183285459434	3212.539602323088	28.950091642729717
6428.587325127113	56.608566904124814	3214.2936625635566	28.304283452062407
6433.552224883589	63.19285714285714	3216.7761124417943	31.59642857142857
6438.517124640062	70.21428571428572	3219.258562320031	35.10714285714286
6443.482024396538	75.94836222388075	3221.741012198269	37.974181111940375
6448.446924153011	71.60480259802439	3224.2234620765057	35.802401299012196
6451.9569637554705	73.30586641613623	3225.9784818777352	36.65293320806811
6455.46700335793	75.62310007733167	3227.733501678965	37.811550038665835
6458.977042960389	73.30586641613623	3229.4885214801943	36.65293320806811
6462.487082562848	71.60480259802439	3231.243541281424	35.802401299012196
6465.997122165307	70.56448382544168	3232.9985610826534	35.28224191272084
6469.507161767765	70.21428571428572	3234.7535808838825	35.10714285714286
6473.017201370224	70.21428571428572	3236.508600685112	35.10714285714286
6476.527240972683	70.21428571428572	3238.2636204863416	35.10714285714286
6480.106104881074	77.2357142857143	3240.053052440537	38.61785714285715
6483.616144483533	77.55421342782199	3241.8080722417667	38.777106713910996
6487.1261840859925	78.50195792436763	3243.5630920429962	39.250978962183815
6490.6362236884515	80.05660306231805	3245.3181118442258	40.02830153115902
6494.146263290911	82.18371437312423	3247.0731316454553	41.091857186562116
6497.65630289337	84.25714285714287	3248.828151446685	42.12857142857143
6501.235166801759	87.978247833409	3250.6175834008795	43.9891239167045
6504.745206404218	91.54822806163149	3252.372603202109	45.774114030815745
6508.255246006677	93.67754125025849	3254.1276230033386	46.83877062512924
6511.765285609136	95.50175364347815	3255.882642804568	47.75087682173908
6515.275325211595	91.54822806163149	3257.6376626057977	45.774114030815745
6518.785364814054	87.978247833409	3259.392682407027	43.9891239167045
6522.2954044165135	84.8402442288819	3261.1477022082568	42.42012211444095
6525.8054440189735	82.18371437312423	3262.9027220094868	41.091857186562116
6529.315483621433	80.05660306231805	3264.6577418107163	40.02830153115902
6532.825523223892	78.50195792436763	3266.412761611946	39.250978962183815
6536.335562826351	77.55421342782199	3268.1677814131754	38.777106713910996
6539.84560242881	77.2357142857143	3269.922801214405	38.61785714285715
6543.286817725339	81.88322446618473	3271.6434088626693	40.941612233092364
6546.796857327798	78.50195792436763	3273.398428663899	39.250978962183815
6550.306896930257	75.62310007733167	3275.1534484651283	37.811550038665835
6553.816936532715	73.30586641613623	3276.9084682663574	36.65293320806811
6557.326976135174	71.60480259802439	3278.663488067587	35.802401299012196
6560.837015737633	70.56448382544168	3280.4185078688165	35.28224191272084
6564.347055340094	70.21428571428572	3282.173527670047	35.10714285714286
6567.857094942553	70.21428571428572	3283.9285474712765	35.10714285714286
6571.367134545012	70.21428571428572	3285.683567272506	35.10714285714286
6574.877174147471	70.21428571428572	3287.4385870737356	35.10714285714286
6578.38721374993	70.21428571428572	3289.193606874965	35.10714285714286
6581.897253352389	70.21428571428572	3290.9486266761946	35.10714285714286
6585.407292954848	70.21428571428572	3292.703646477424	35.10714285714286
6588.9173325573065	70.21428571428572	3294.4586662786533	35.10714285714286
6592.427372159766	70.21428571428572	3296.213686079883	35.10714285714286
6595.937411762225	70.21428571428572	3297.9687058811123	35.10714285714286
6599.447451364684	70.56448382544168	3299.723725682342	35.28224191272084
6602.957490967143	71.60480259802439	3301.4787454835714	35.802401299012196
6606.467530569604	73.30586641613623	3303.233765284802	36.65293320806811
6609.977570172063	75.62310007733167	3304.9887850860314	37.811550038665835
6613.487609774522	78.50195792436763	3306.743804887261	39.250978962183815
6616.997649376981	81.88322446618473	3308.4988246884905	40.941612233092364
6620.50768897944	84.25714285714287	3310.25384448972	42.12857142857143
6624.017728581899	84.25714285714287	3312.0088642909495	42.12857142857143
6627.527768184357	84.25714285714287	3313.7638840921786	42.12857142857143
6632.442768184357	91.27857142857144	3316.2213840921786	45.63928571428572
6637.357768184357	94.46366027338183	3318.6788840921786	47.23183013669092
6642.272768184357	95.50175364347815	3321.1363840921786	47.75087682173908
6645.081339612928	91.54822806163149	3322.540669806464	45.774114030815745
6649.996339612928	94.20234950924115	3324.998169806464	47.10117475462057
6652.804911041499	91.27857142857144	3326.4024555207493	45.63928571428572
6657.719911041499	93.67754125025849	3328.8599555207493	46.83877062512924
6662.634911041499	88.8148268555862	3331.3174555207497	44.4074134277931
6665.75318941015	91.27857142857144	3332.876594705075	45.63928571428572
6670.484370383277	87.978247833409	3335.2421851916383	43.9891239167045
6673.6026487519275	91.54822806163149	3336.8013243759638	45.774114030815745
6678.333829725052	89.91815893423558	3339.166914862526	44.95907946711779
6681.452108093703	94.46366027338183	3340.7260540468515	47.23183013669092
6684.570386462354	89.91815893423558	3342.285193231177	44.95907946711779
6689.30156743548	91.54822806163149	3344.65078371774	45.774114030815745
6694.0327484086065	94.20234950924115	3347.0163742043032	47.10117475462057
6697.151026777257	91.27857142857144	3348.5755133886287	45.63928571428572
6701.882207750383	94.20234950924115	3350.9411038751914	47.10117475462057
6706.61338872351	91.54822806163149	3353.306694361755	45.774114030815745
6709.731667092161	95.50175364347815	3354.8658335460805	47.75087682173908
6714.462848065286	94.46366027338183	3357.231424032643	47.23183013669092
6717.581126433937	94.20234950924115	3358.7905632169686	47.10117475462057
6722.312307407063	94.20234950924115	3361.1561537035313	47.10117475462057
6727.043488380188	91.54822806163149	3363.521744190094	45.774114030815745
6730.161766748839	95.50175364347815	3365.0808833744195	47.75087682173908
6734.892947721964	94.46366027338183	3367.446473860982	47.23183013669092
6739.62412869509	94.20234950924115	3369.812064347545	47.10117475462057
6744.355309668216	91.54822806163149	3372.177654834108	45.774114030815745
6747.473588036868	95.50175364347815	3373.736794018434	47.75087682173908
6752.204769009993	93.67754125025849	3376.1023845049963	46.83877062512924
6755.323047378645	94.20234950924115	3377.6615236893226	47.10117475462057
6760.054228351772	91.27857142857144	3380.027114175886	45.63928571428572
6763.1725067204225	92.35247391800347	3381.5862533602112	46.176236959001734
6766.290785089073	91.27857142857144	3383.1453925445367	45.63928571428572
6771.021966062199	85.41936524690215	3385.5109830310994	42.70968262345107
6774.14024443085	84.54919622109162	3387.070122215425	42.27459811054581
6777.2585227995005	78.50195792436763	3388.6292613997502	39.250978962183815
6782.198782702856	73.30586641613623	3391.099391351428	36.65293320806811
6784.421899659366	70.21428571428572	3392.210949829683	35.10714285714286
6789.362159562723	63.581739934207725	3394.6810797813614	31.790869967103863
6794.302419466078	57.900183285459434	3397.151209733039	28.950091642729717
6799.242679369435	53.47360687903016	3399.6213396847174	26.73680343951508
6801.959822316282	56.608566904124814	3400.979911158141	28.304283452062407
6804.676965263128	60.400612410735015	3402.338482631564	30.200306205367507
6807.394108209974	56.608566904124814	3403.697054104987	28.304283452062407
6812.33436811333	59.99111201176523	3406.167184056665	29.995556005882616
6817.274628016686	64.7343728679922	3408.637314008343	32.3671864339961
6822.214887920043	69.15305156546836	3411.1074439600216	34.57652578273418
6827.155147823398	73.30586641613623	3413.577573911699	36.65293320806811
6831.813927335574	64.7343728679922	3415.906963667787	32.3671864339961
6835.0015133175875	63.581739934207725	3417.5007566587938	31.790869967103863
6839.660292829762	56.17142857142857	3419.830146414881	28.085714285714285
6842.847878811775	56.608566904124814	3421.4239394058877	28.304283452062407
6847.5066583239495	51.11677157973393	3423.7533291619748	25.558385789866964
6850.694244305964	53.47360687903016	3425.347122152982	26.73680343951508
6853.881830287978	56.608566904124814	3426.940915143989	28.304283452062407
6858.540609800152	51.11677157973393	3429.270304900076	25.558385789866964
6861.728195782166	53.47360687903016	3430.864097891083	26.73680343951508
6864.91578176418	56.608566904124814	3432.45789088209	28.304283452062407
6869.574561276354	54.83911022440172	3434.787280638177	27.41955511220086
6872.76214725837	49.15	3436.381073629185	24.575
6877.420926770543	42.70968262345107	3438.7104633852714	21.354841311725536
6880.883874010284	44.4074134277931	3440.441937005142	22.20370671389655
6884.346821250023	47.10117475462057	3442.1734106250115	23.550587377310286
6887.809768489762	47.10117475462057	3443.904884244881	23.550587377310286
6891.849873602791	42.12857142857143	3445.9249368013957	21.064285714285717
6895.3128208425305	42.12857142857143	3447.6564104212653	21.064285714285717
6898.77576808227	42.70968262345107	3449.387884041135	21.354841311725536
6902.238715322009	44.4074134277931	3451.1193576610044	22.20370671389655
6905.701662561748	42.70968262345107	3452.850831280874	21.354841311725536
6909.164609801487	42.12857142857143	3454.5823049007436	21.064285714285717
6912.627557041226	42.12857142857143	3456.313778520613	21.064285714285717
6916.090504280965	42.12857142857143	3458.0452521404827	21.064285714285717
6920.130609393996	42.12857142857143	3460.065304696998	21.064285714285717
6923.514912050055	42.12857142857143	3461.7574560250273	21.064285714285717
6926.8992147061135	42.12857142857143	3463.4496073530568	21.064285714285717
6930.2835173621725	42.12857142857143	3465.1417586810862	21.064285714285717
6933.667820018231	42.12857142857143	3466.8339100091157	21.064285714285717
6937.05212267429	42.12857142857143	3468.526061337145	21.064285714285717
6941.370026063056	49.15	3470.685013031528	24.575
6944.754328719115	49.15	3472.3771643595574	24.575
6949.07223210788	49.648997564741165	3474.53611605394	24.824498782370583
6952.456534763939	51.11677157973393	3476.2282673819695	25.558385789866964
6955.840837419998	53.47360687903016	3477.920418709999	26.73680343951508
6959.225140076057	50.63224148258716	3479.6125700380285	25.31612074129358
6962.609442732118	47.10117475462057	3481.304721366059	23.550587377310286
6966.927346120882	51.11677157973393	3483.463673060441	25.558385789866964
6971.245249509648	56.17142857142857	3485.622624754824	28.085714285714285
6974.6295521657075	56.17142857142857	3487.3147760828538	28.085714285714285
6978.0138548217665	53.47360687903016	3489.0069274108832	26.73680343951508
6982.331758210531	49.648997564741165	3491.1658791052655	24.824498782370583
6985.71606086659	49.15	3492.858030433295	24.575
6989.100363522649	49.648997564741165	3494.5501817613244	24.824498782370583
6992.484666178708	49.648997564741165	3496.242333089354	24.824498782370583
6995.868968834768	49.15	3497.934484417384	24.575
6999.253271490827	49.15	3499.6266357454133	24.575
7002.637574146887	49.15	3501.3187870734437	24.575
7006.955477535652	56.17142857142857	3503.477738767826	28.085714285714285
7010.339780191711	56.17142857142857	3505.1698900958554	28.085714285714285
7014.657683580476	63.19285714285714	3507.328841790238	31.59642857142857
7018.041986236535	62.8015663394941	3509.0209931182676	31.40078316974705
7021.426288892594	59.99111201176523	3510.713144446297	29.995556005882616
7025.744192281359	62.8015663394941	3512.8720961406793	31.40078316974705
7029.236270971828	59.99111201176523	3514.618135485914	29.995556005882616
7032.728349662298	57.900183285459434	3516.364174831149	28.950091642729717
7036.220428352767	56.608566904124814	3518.1102141763836	28.304283452062407
7039.712507043237	56.17142857142857	3519.8562535216183	28.085714285714285
7043.204585733706	56.17142857142857	3521.602292866853	28.085714285714285
7046.6966644241775	56.17142857142857	3523.3483322120887	28.085714285714285
7050.188743114647	56.17142857142857	3525.0943715573235	28.085714285714285
7053.6808218051165	56.17142857142857	3526.8404109025582	28.085714285714285
7057.53415001529	63.19285714285714	3528.767075007645	31.59642857142857
7061.026228705759	63.19285714285714	3530.5131143528797	31.59642857142857
7064.518307396229	63.19285714285714	3532.2591536981145	31.59642857142857
7068.010386086698	63.19285714285714	3534.005193043349	31.59642857142857
7071.863714296871	70.21428571428572	3535.9318571484355	35.10714285714286
7075.3557929873405	70.21428571428572	3537.6778964936702	35.10714285714286
7078.84787167781	70.21428571428572	3539.423935838905	35.10714285714286
7082.3399503682795	69.15305156546836	3541.1699751841397	34.57652578273418
7085.832029058749	66.61112014168965	3542.9160145293745	33.30556007084483
7089.32410774922	64.7343728679922	3544.66205387461	32.3671864339961
7092.81618643969	63.581739934207725	3546.408093219845	31.790869967103863
7096.308265130159	63.19285714285714	3548.1541325650796	31.59642857142857
7099.800343820629	63.19285714285714	3549.9001719103144	31.59642857142857
7103.292422511098	63.19285714285714	3551.646211255549	31.59642857142857
7106.784501201568	63.19285714285714	3553.392250600784	31.59642857142857
7110.276579892037	63.19285714285714	3555.1382899460186	31.59642857142857
7113.768658582507	63.19285714285714	3556.8843292912534	31.59642857142857
7117.260737272976	63.19285714285714	3558.630368636488	31.59642857142857
7120.752815963446	63.19285714285714	3560.376407981723	31.59642857142857
7124.244894653915	63.19285714285714	3562.1224473269576	31.59642857142857
7128.0982228640905	70.21428571428572	3564.0491114320453	35.10714285714286
7131.57674448976	70.21428571428572	3565.78837224488	35.10714285714286
7135.05526611543	70.21428571428572	3567.527633057715	35.10714285714286
7138.533787741099	70.21428571428572	3569.2668938705497	35.10714285714286
7142.012309366769	70.21428571428572	3571.0061546833845	35.10714285714286
7145.4908309924385	70.21428571428572	3572.7454154962193	35.10714285714286
7148.969352618108	70.21428571428572	3574.484676309054	35.10714285714286
7152.447874243778	70.21428571428572	3576.223937121889	35.10714285714286
7155.926395869447	70.21428571428572	3577.9631979347237	35.10714285714286
7159.404917495118	70.21428571428572	3579.702458747559	35.10714285714286
7162.883439120787	70.21428571428572	3581.4417195603937	35.10714285714286
7166.361960746457	70.21428571428572	3583.1809803732285	35.10714285714286
7169.840482372127	70.21428571428572	3584.9202411860633	35.10714285714286
7173.319003997798	70.21428571428572	3586.659501998899	35.10714285714286
7177.271869481513	70.21428571428572	3588.6359347407565	35.10714285714286
7180.750391107183	70.21428571428572	3590.3751955535913	35.10714285714286
7184.228912732852	70.21428571428572	3592.114456366426	35.10714285714286
7187.707434358523	70.21428571428572	3593.8537171792614	35.10714285714286
7191.185955984192	70.21428571428572	3595.592977992096	35.10714285714286
7194.664477609862	70.21428571428572	3597.332238804931	35.10714285714286
7198.1429992355315	70.21428571428572	3599.0714996177658	35.10714285714286
7201.621520861201	70.56448382544168	3600.8107604306006	35.28224191272084
7205.574386344916	64.7343728679922	3602.787193172458	32.3671864339961
7209.052907970586	66.61112014168965	3604.526453985293	33.30556007084483
7212.531429596257	69.15305156546836	3606.2657147981286	34.57652578273418
7216.009951221928	70.21428571428572	3608.004975610964	35.10714285714286
7219.488472847597	70.56448382544168	3609.7442364237986	35.28224191272084
7223.441338331312	64.7343728679922	3611.720669165656	32.3671864339961
7226.919859956982	66.61112014168965	3613.459929978491	33.30556007084483
7230.398381582651	69.15305156546836	3615.1991907913257	34.57652578273418
7233.876903208321	70.21428571428572	3616.9384516041605	35.10714285714286
7237.355424833991	66.2400246629403	3618.6777124169953	33.12001233147015
7240.83394645966	62.8015663394941	3620.41697322983	31.40078316974705
7244.312468085331	59.99111201176523	3622.1562340426653	29.995556005882616
7247.790989711	57.900183285459434	3623.8954948555	28.950091642729717
7251.743855194717	63.581739934207725	3625.8719275973585	31.790869967103863
7255.222376820387	63.19285714285714	3627.6111884101933	31.59642857142857
7258.700898446056	63.581739934207725	3629.350449223028	31.790869967103863
7262.179420071726	64.7343728679922	3631.089710035863	32.3671864339961
7265.6579416973955	66.61112014168965	3632.8289708486977	33.30556007084483
7269.136463323066	69.15305156546836	3634.568231661533	34.57652578273418
7272.614984948736	72.2900316327873	3636.307492474368	36.14501581639365
7276.5678504324505	70.56448382544168	3638.2839252162253	35.28224191272084
7280.04637205812	71.60480259802439	3640.02318602906	35.802401299012196
7283.52489368379	73.30586641613623	3641.762446841895	36.65293320806811
7287.003415309459	75.62310007733167	3643.5017076547297	37.811550038665835
7290.481936935129	73.30586641613623	3645.2409684675645	36.65293320806811
7294.434802418845	70.21428571428572	3647.2174012094224	35.10714285714286
7297.913324044516	70.56448382544168	3648.956662022258	35.28224191272084
7301.391845670186	71.60480259802439	3650.695922835093	35.802401299012196
7304.870367295855	73.30586641613623	3652.4351836479277	36.65293320806811
7308.823232779571	69.15305156546836	3654.4116163897856	34.57652578273418
7312.301754405241	71.60480259802439	3656.1508772026204	35.802401299012196
7315.7802760309105	73.30586641613623	3657.8901380154552	36.65293320806811
7319.25879765658	73.30586641613623	3659.62939882829	36.65293320806811
7322.73731928225	71.60480259802439	3661.368659641125	35.802401299012196
7326.215840907919	70.56448382544168	3663.1079204539597	35.28224191272084
7330.168706391635	75.62310007733167	3665.0843531958176	37.811550038665835
7333.647228017305	73.30586641613623	3666.8236140086524	36.65293320806811
7337.125749642976	71.60480259802439	3668.562874821488	35.802401299012196
7340.604271268646	70.56448382544168	3670.302135634323	35.28224191272084
7344.082792894315	70.21428571428572	3672.0413964471577	35.10714285714286
7347.561314519985	70.21428571428572	3673.7806572599925	35.10714285714286
7351.039836145655	70.21428571428572	3675.5199180728273	35.10714285714286
7354.9927016293705	70.21428571428572	3677.4963508146852	35.10714285714286
7358.47122325504	70.21428571428572	3679.23561162752	35.10714285714286
7361.94974488071	70.21428571428572	3680.974872440355	35.10714285714286
7365.989849993738	70.21428571428572	3682.994924996869	35.10714285714286
7369.452797233477	70.21428571428572	3684.7263986167386	35.10714285714286
7372.915744473216	69.15305156546836	3686.457872236608	34.57652578273418
7376.378691712957	66.61112014168965	3688.1893458564787	33.30556007084483
7379.8416389526965	64.7343728679922	3689.9208194763482	32.3671864339961
7383.304586192436	63.581739934207725	3691.652293096218	31.790869967103863
7386.767533432175	63.19285714285714	3693.3837667160874	31.59642857142857
7390.230480671914	63.581739934207725	3695.115240335957	31.790869967103863
7394.270585784943	57.900183285459434	3697.1352928924716	28.950091642729717
7397.733533024682	59.99111201176523	3698.866766512341	29.995556005882616
7401.196480264422	62.8015663394941	3700.598240132211	31.40078316974705
7404.659427504161	63.19285714285714	3702.3297137520804	31.59642857142857
7408.1223747439	63.19285714285714	3704.06118737195	31.59642857142857
7411.585321983639	63.19285714285714	3705.7926609918195	31.59642857142857
7415.048269223378	63.581739934207725	3707.524134611689	31.790869967103863
7419.088374336408	57.900183285459434	3709.544187168204	28.950091642729717
7422.5513215761475	59.99111201176523	3711.2756607880738	29.995556005882616
7426.014268815887	62.8015663394941	3713.0071344079433	31.40078316974705
7429.477216055626	63.19285714285714	3714.738608027813	31.59642857142857
7432.940163295365	62.8015663394941	3716.4700816476825	31.40078316974705
7436.403110535104	59.99111201176523	3718.201555267552	29.995556005882616
7440.443215648133	59.99111201176523	3720.2216078240667	29.995556005882616
7443.906162887873	59.99111201176523	3721.9530814439363	29.995556005882616
7447.369110127612	57.900183285459434	3723.684555063806	28.950091642729717
7452.079227603073	63.581739934207725	3726.0396138015367	31.790869967103863
7456.789345078535	64.7343728679922	3728.3946725392675	32.3671864339961
7459.92942339551	66.2400246629403	3729.964711697755	33.12001233147015
7464.639540870973	62.8015663394941	3732.3197704354866	31.40078316974705
7467.779619187948	66.2400246629403	3733.889809593974	33.12001233147015
7470.919697504923	62.8015663394941	3735.4598487524613	31.40078316974705
7475.629814980384	66.2400246629403	3737.814907490192	33.12001233147015
7478.769893297359	62.8015663394941	3739.3849466486795	31.40078316974705
7483.480010772821	66.2400246629403	3741.7400053864103	33.12001233147015
7488.190128248283	69.15305156546836	3744.0950641241416	34.57652578273418
7492.900245723745	63.581739934207725	3746.4501228618724	31.790869967103863
7496.0403240407195	64.7343728679922	3748.0201620203597	32.3671864339961
7500.750441516181	59.99111201176523	3750.3752207580906	29.995556005882616
7503.890519833156	62.8015663394941	3751.945259916578	31.40078316974705
7507.0305981501315	62.8015663394941	3753.5152990750657	31.40078316974705
7511.740715625594	63.581739934207725	3755.870357812797	31.790869967103863
7514.880793942569	62.8015663394941	3757.4403969712844	31.40078316974705
7519.59091141803	59.99111201176523	3759.795455709015	29.995556005882616
7522.730989735004	62.8015663394941	3761.365494867502	31.40078316974705
7525.871068051979	59.99111201176523	3762.9355340259895	29.995556005882616
7530.581185527441	59.99111201176523	3765.2905927637207	29.995556005882616
7533.721263844416	62.8015663394941	3766.860631922208	31.40078316974705
7538.431381319878	59.99111201176523	3769.215690659939	29.995556005882616
7541.5714596368525	62.8015663394941	3770.7857298184263	31.40078316974705
7544.711537953827	59.99111201176523	3772.3557689769136	29.995556005882616
7549.421655429289	62.8015663394941	3774.7108277146444	31.40078316974705
7554.131772904752	56.608566904124814	3777.065886452376	28.304283452062407
7557.271851221727	57.900183285459434	3778.6359256108635	28.950091642729717
7561.681762781928	53.47360687903016	3780.840881390964	26.73680343951508
7565.027212931046	51.11677157973393	3782.513606465523	25.558385789866964
7568.372663080164	49.648997564741165	3784.186331540082	24.824498782370583
7571.718113229282	49.15	3785.859056614641	24.575
7575.0635633783995	49.15	3787.5317816891998	24.575
7578.409013527517	49.648997564741165	3789.2045067637587	24.824498782370583
7581.754463676635	51.11677157973393	3790.8772318383176	25.558385789866964
7586.164375236835	47.10117475462057	3793.0821876184177	23.550587377310286
7589.509825385953	50.63224148258716	3794.7549126929766	25.31612074129358
7592.855275535071	54.83911022440172	3796.4276377675355	27.41955511220086
7597.265187095274	54.83911022440172	3798.632593547637	27.41955511220086
7600.610637244392	56.608566904124814	3800.305318622196	28.304283452062407
7605.020548804593	57.900183285459434	3802.5102744022965	28.950091642729717
7608.365998953711	57.900183285459434	3804.1829994768555	28.950091642729717
7612.775910513911	56.17142857142857	3806.3879552569556	28.085714285714285
7616.121360663029	56.608566904124814	3808.0606803315145	28.304283452062407
7619.466810812147	56.608566904124814	3809.7334054060734	28.304283452062407
7623.876722372348	53.47360687903016	3811.938361186174	26.73680343951508
7628.286633932549	50.63224148258716	3814.1433169662746	25.31612074129358
7631.632084081667	54.83911022440172	3815.8160420408335	27.41955511220086
7634.977534230785	56.608566904124814	3817.4887671153924	28.304283452062407
7638.3229843799045	53.47360687903016	3819.1614921899522	26.73680343951508
7643.253877573449	57.900183285459434	3821.6269387867246	28.950091642729717
7648.184770766994	63.581739934207725	3824.092385383497	31.790869967103863
7653.115663960538	66.2400246629403	3826.557831980269	33.12001233147015
7655.2910580165135	64.7343728679922	3827.6455290082567	32.3671864339961
7660.221951210058	64.7343728679922	3830.110975605029	32.3671864339961
7665.152844403603	64.7343728679922	3832.5764222018015	32.3671864339961
7667.908343541172	64.7343728679922	3833.954171770586	32.3671864339961
7672.839236734716	64.7343728679922	3836.419618367358	32.3671864339961
[truncated: 11,815 more rows]
