# Supplementary material for: A high-resolution spatial map of cilia-associated proteins in the human fallopian tube
Source: Nat Commun. 2026 Apr 20;17:3616. doi: 10.1038/s41467-026-71692-6 (PMC13096173; doi:10.1038/s41467-026-71692-6)
Supplement: Supplementary file 13 — Source Data [file 41467_2026_71692_MOESM13_ESM.zip › Source_Data/Source_data_Figure_2D_Supplementary_Figure_4A.xlsx]

## Sheet: Comparison
ensg_id
