# Supplementary material for: A high-resolution spatial map of cilia-associated proteins in the human fallopian tube
Source: Nat Commun. 2026 Apr 20;17:3616. doi: 10.1038/s41467-026-71692-6 (PMC13096173; doi:10.1038/s41467-026-71692-6)
Supplement: Supplementary file 13 — Source Data [file 41467_2026_71692_MOESM13_ESM.zip › Source_Data/Source_data_Figure_7C.xlsx]

## Sheet: michigan_annotations
Annotations for HS and control fallopian tube samples.
sample_id	ab_id	sub_cell	quant	intensity	cell_type_specificity
Control1	HPA005714	Nucleus	>75%	Strong	Ciliated
Control2	HPA005714	Nucleus; Cilia	>75%	Strong	Ciliated
Control3	HPA005714	Nucleus; Cilia	>75%	Strong	Ciliated
HS	HPA005714	Nucleus; Cilia	>75%	Strong	Ciliated
Control1	HPA054284	Cilia; Cilia tip	51-75%	Strong	Ciliated
Control2	HPA054284	Cilia; Cilia tip	51-75%	Strong	Ciliated
Control3	HPA054284	Cilia; Cilia tip	51-75%	Strong	Ciliated
HS	HPA054284	Cilia; Cilia tip	25-50%	Moderate	Ciliated
Control1	HPA077834	Cilia; Cilia tip	51-75%	Strong	Ciliated
Control2	HPA077834	Cilia; Cilia tip	51-75%	Strong	Ciliated
Control3	HPA077834	Cilia; Cilia tip	>75%	Strong	Ciliated
HS	HPA077834	Cilia; Cilia tip	51-75%	Strong	Ciliated
Control1	HPA045703	Cilia; Cilia tip	51-75%	Moderate	Ciliated
Control2	HPA045703	Cilia; Cilia tip	>75%	Moderate	Ciliated
Control3	HPA045703	Cilia; Cilia tip	51-75%	Moderate	Ciliated
HS	HPA045703	Cilia; Cilia tip	<25%	Moderate	Ciliated
Control1	HPA054835	Nucleus; Cytoplasm; Cilia; Cilia tip; Rootlet	51-75%	Moderate	Ciliated
Control2	HPA054835	Nucleus; Cytoplasm; Cilia; Cilia tip; Rootlet	51-75%	Moderate	Ciliated
Control3	HPA054835	Nucleus; Cytoplasm; Cilia; Cilia tip; Rootlet	51-75%	Moderate	Ciliated
HS	HPA054835	Nucleus; Cilia; Cilia tip; Rootlet	25-50%	Moderate	Ciliated
Control1	HPA007319	Cilia; Cilia tip	>75%	Strong	Ciliated
Control2	HPA007319	Cilia; Cilia tip	>75%	Strong	Ciliated
Control3	HPA007319	Cilia; Cilia tip	>75%	Strong	Ciliated
HS	HPA007319	Cilia; Cilia tip	>75%	Strong	Ciliated
Control1	HPA035508	Cilia; Cilia tip	51-75%	Strong	Ciliated
Control2	HPA035508	Cilia; Cilia tip	51-75%	Strong	Ciliated
Control3	HPA035508	Cilia; Cilia tip	51-75%	Strong	Ciliated
HS	HPA035508	Cilia; Cilia tip	51-75%	Strong	Ciliated
Control1	HPA037938	Cilia; Cilia tip	51-75%	Strong	Ciliated
Control2	HPA037938	Cytoplasm; Cilia; Cilia tip	51-75%	Strong	Ciliated
Control3	HPA037938	Cytoplasm; Cilia; Cilia tip	51-75%	Strong	Ciliated
HS	HPA037938	Cilia; Cilia tip	51-75%	Strong	Ciliated
Control1	HPA063485	Cilia; Cilia tip	51-75%	Moderate	Ciliated
Control2	HPA063485	Cilia; Cilia tip	51-75%	Moderate	Ciliated
Control3	HPA063485	Cilia; Cilia tip	51-75%	Strong	Ciliated
HS	HPA063485	Nucleus; Cilia; Cilia tip	51-75%	Strong	Ciliated
Control1	HPA076277	Cytoplasm; Cilia; Cilia tip	51-75%	Moderate	Ciliated
Control2	HPA076277	Cytoplasm; Cilia; Cilia tip	51-75%	Strong	Ciliated
Control3	HPA076277	Cytoplasm; Cilia tip	51-75%	Strong	Ciliated
HS	HPA076277	Cytoplasm; Cilia tip	51-75%	Strong	Ciliated
Control1	HPA067970	Cilia; Cilia tip	25-50%	Strong	Ciliated
Control2	HPA067970	Cilia; Cilia tip	25-50%	Moderate	Ciliated
Control3	HPA067970	Cilia; Cilia tip	51-75%	Strong	Ciliated
HS	HPA067970	Cilia; Cilia tip	51-75%	Strong	Ciliated
Control1	HPA041399	Cytoplasm; Cilia; Cilia tip	>75%	Moderate	Ciliated and non-ciliated
Control2	HPA041399	Cytoplasm; Cilia; Cilia tip	>75%	Moderate	Ciliated and non-ciliated
Control3	HPA041399	Cytoplasm; Cilia; Cilia tip	>75%	Moderate	Ciliated and non-ciliated
HS	HPA041399	Cytoplasm; Cilia; Cilia tip	51-75%	Moderate	Ciliated and non-ciliated
