# Supplementary material for: A high-resolution spatial map of cilia-associated proteins in the human fallopian tube
Source: Nat Commun. 2026 Apr 20;17:3616. doi: 10.1038/s41467-026-71692-6 (PMC13096173; doi:10.1038/s41467-026-71692-6)
Supplement: Supplementary file 13 — Source Data [file 41467_2026_71692_MOESM13_ESM.zip › Source_Data/Source_data_Figure_7E_sampleC2.csv]

s_px	thickness_px	s_um	thickness_um
0.0	8.062857142857144	0.0	4.031428571428572
3.9110601934448157	8.062857142857144	1.9555300967224079	4.031428571428572
8.799885435245985	16.125714285714288	4.399942717622992	8.062857142857144
12.7109456286908	16.125714285714288	6.3554728143454	8.062857142857144
16.622005822132085	16.125714285714288	8.311002911066042	8.062857142857144
22.32330678358463	8.062857142857144	11.161653391792315	4.031428571428572
25.173957264312186	8.062857142857144	12.586978632156093	4.031428571428572
30.87525822576216	16.125714285714288	15.43762911288108	8.062857142857144
33.72590870648972	16.125714285714288	16.86295435324486	8.062857142857144
39.427209667942265	16.125714285714288	19.713604833971132	8.062857142857144
43.30352478257595	18.029096664298308	21.651762391287974	9.014548332149154
48.28735850138711	22.805203845810713	24.143679250693555	11.402601922905356
53.271192220200774	25.496993019986192	26.635596110100387	12.748496509993096
57.14750733483096	33.244011644265825	28.57375366741548	16.622005822132913
61.023822449464646	36.058193328596616	30.511911224732323	18.029096664298308
64.90013756409482	36.058193328596616	32.45006878204741	18.029096664298308
68.7764526787285	33.244011644265825	34.38822633936425	16.622005822132913
74.3670382278245	40.31428571428572	37.18351911391225	20.15714285714286
77.72138955728491	43.419814530667345	38.860694778642454	21.709907265333673
83.3119751063829	49.04444531571879	41.65598755319145	24.522222657859395
87.26511605895212	50.993986039972384	43.63255802947606	25.496993019986192
91.2182570115249	49.04444531571879	45.60912850576245	24.522222657859395
95.17139796409768	48.37714285714286	47.58569898204884	24.18857142857143
99.1245389166669	48.37714285714286	49.56226945833345	24.18857142857143
103.07767986923969	48.37714285714286	51.538839934619844	24.18857142857143
107.0308208218089	49.04444531571879	53.51541041090445	24.522222657859395
110.98396177438168	50.993986039972384	55.49198088719084	25.496993019986192
114.9371027269509	49.04444531571879	57.46855136347545	24.522222657859395
118.89024367952368	48.37714285714286	59.44512183976184	24.18857142857143
123.63401282260754	41.11266590673954	61.81700641130377	20.55633295336977
127.58715377518033	43.419814530667345	63.79357688759016	21.709907265333673
131.54029472774954	47.014132135009824	65.77014736387477	23.507066067504912
135.49343568032234	48.37714285714286	67.74671784016117	24.18857142857143
140.23720482340548	49.04444531571879	70.11860241170274	24.522222657859395
144.9809739664929	40.31428571428572	72.49048698324646	20.15714285714286
148.97703844610194	40.31428571428572	74.48851922305097	20.15714285714286
152.973102925711	40.31428571428572	76.4865514628555	20.15714285714286
156.96916740532004	41.11266590673954	78.48458370266002	20.55633295336977
160.9652318849291	43.419814530667345	80.48261594246455	21.709907265333673
164.96129636453813	47.014132135009824	82.48064818226906	23.507066067504912
168.9573608441472	48.37714285714286	84.4786804220736	24.18857142857143
172.95342532375622	48.37714285714286	86.47671266187811	24.18857142857143
177.48229840064624	57.01300961452678	88.74114920032312	28.50650480726339
182.0111714775367	61.40489058499415	91.00558573876835	30.702445292497075
186.00723595714575	64.50285714285715	93.00361797857288	32.251428571428576
190.0033004367566	65.0048324734243	95.0016502183783	32.50241623671215
193.99936491636385	66.48802328853165	96.99968245818192	33.244011644265825
197.99542939597467	68.88908162653163	98.99771469798733	34.44454081326582
201.9914938755819	72.11638665719323	100.99574693779095	36.058193328596616
205.9875583551928	72.5657142857143	102.9937791775964	36.28285714285715
211.46949576233635	81.03071143658043	105.73474788116818	40.515355718290216
216.95143316948133	87.21313456593754	108.47571658474067	43.60656728296877
220.4755357883582	87.21313456593754	110.2377678941791	43.60656728296877
223.99963840723825	83.01219502247234	111.99981920361913	41.50609751123617
229.4815758143818	86.83962906133469	114.7407879071909	43.419814530667345
233.00567843326186	84.17869990898735	116.50283921663093	42.08934995449368
238.48761584040525	90.14548332149153	119.24380792020263	45.07274166074576
242.0117184592837	89.05716797286415	121.00585922964186	44.528583986432075
247.49365586642887	94.02826427001965	123.74682793321443	47.014132135009824
252.97559327357226	97.42387353566824	126.48779663678613	48.71193676783412
258.4575306807174	101.98797207994477	129.2287653403587	50.993986039972384
261.9816332995959	99.73203493279746	130.99081664979795	49.86601746639873
267.4635707067393	104.81714285714287	133.73178535336965	52.408571428571435
270.9876733256177	101.02731043169082	135.49383666280886	50.51365521584541
274.5117759444978	97.42387353566824	137.2558879722489	48.71193676783412
279.99371335164136	101.02731043169082	139.99685667582068	50.51365521584541
283.5178159705214	97.42387353566824	141.7589079852607	48.71193676783412
288.9997533776632	101.98797207994477	144.4998766888316	50.993986039972384
293.0311819490935	99.73203493279746	146.51559097454674	49.86601746639873
297.06261052052014	98.08889063143758	148.53130526026007	49.04444531571879
301.09403909195044	97.08965686100531	150.54701954597522	48.544828430502655
305.1254676633771	94.3733232801451	152.56273383168855	47.18666164007255
309.1568962348074	99.73203493279746	154.5784481174037	49.86601746639873
313.18832480623405	98.08889063143758	156.59416240311702	49.04444531571879
317.21975337766435	97.08965686100531	158.60987668883217	48.544828430502655
321.2511819490928	96.75428571428571	160.6255909745464	48.37714285714286
325.2826105205213	97.08965686100531	162.64130526026065	48.544828430502655
329.3140390919498	90.14548332149153	164.6570195459749	45.07274166074576
333.34546766337826	91.93071570370763	166.67273383168913	45.96535785185382
337.37689623480674	94.3733232801451	168.68844811740337	47.18666164007255
341.4083248062352	97.08965686100531	170.7041624031176	48.544828430502655
345.4397533776637	89.05716797286415	172.71987668883185	44.528583986432075
351.14105433911493	80.62857142857143	175.57052716955747	40.31428571428572
356.8423553005688	72.5657142857143	178.4211776502844	36.28285714285715
362.54365626202	64.50285714285715	181.27182813101	32.251428571428576
366.5750848334503	65.0048324734243	183.28754241672516	32.50241623671215
370.606513404877	66.48802328853165	185.3032567024385	33.244011644265825
374.6379419763073	68.88908162653163	187.31897098815364	34.44454081326582
378.66937054773393	72.11638665719323	189.33468527386697	36.058193328596616
382.70079911916423	76.0648421561821	191.35039955958212	38.03242107809105
386.7322276905909	74.33586988137294	193.36611384529544	37.16793494068647
390.7636562620212	73.01227674235369	195.3818281310106	36.506138371176846
394.79508483344785	72.5657142857143	197.39754241672392	36.28285714285715
398.82651340487814	72.5657142857143	199.41325670243907	36.28285714285715
402.8579419763048	72.5657142857143	201.4289709881524	36.28285714285715
408.47248942701873	80.62857142857143	204.23624471350936	40.31428571428572
414.08703687772964	88.69142857142857	207.04351843886482	44.34571428571429
419.70158432844147	96.75428571428571	209.85079216422074	48.37714285714286
423.00425929944663	104.81714285714287	211.50212964972332	52.408571428571435
428.6188067501605	109.66671364471836	214.30940337508025	54.83335682235918
434.23335420086937	115.44254583018821	217.11667710043469	57.721272915094104
437.53602917187754	114.02601922905356	218.76801458593877	57.01300961452678
443.15057662258846	121.21132108505242	221.57528831129423	60.60566054252621
446.4532515935966	120.94285714285715	223.2266257967983	60.471428571428575
452.0677990443069	117.3969720431407	226.03389952215346	58.69848602157035
455.7732665796099	119.86298858552236	227.88663328980496	59.93149429276118
459.47873411490957	122.8097811699883	229.73936705745479	61.40489058499415
463.1842016502126	126.20367665008814	231.5921008251063	63.10183832504407
468.47772670064126	123.07417282405976	234.23886335032063	61.53708641202988
472.18319423594426	127.48496509993096	236.09159711797213	63.74248254996548
477.47671928637294	125.9458547737633	238.73835964318647	62.97292738688165
482.770244336805	117.3969720431407	241.3851221684025	58.69848602157035
486.80167290823346	115.44254583018821	243.40083645411673	57.721272915094104
490.83310147966193	112.01279125207815	245.41655073983097	56.00639562603907
494.8645300510904	108.17457998578983	247.4322650255452	54.08728999289492
498.8959586225189	104.81714285714287	249.44797931125945	52.408571428571435
502.92738719394737	101.02731043169082	251.46369359697368	50.51365521584541
506.95881576537585	97.42387353566824	253.47940788268792	48.71193676783412
511.9975566625677	86.83962906133469	255.99877833128386	43.419814530667345
515.8507114662992	84.17869990898735	257.9253557331496	42.08934995449368
519.7038662700343	82.22533181347907	259.85193313501713	41.11266590673954
523.5570210737658	81.03071143658043	261.7785105368829	40.515355718290216
527.4101758775008	80.62857142857143	263.7050879387504	40.31428571428572
532.4489167746882	72.5657142857143	266.2244583873441	36.28285714285715
536.3020715784231	73.01227674235369	268.15103578921156	36.506138371176846
540.1552263821548	74.33586988137294	270.0776131910774	37.16793494068647
544.0083811858897	76.49097905995858	272.00419059294484	38.24548952997929
549.0471220830799	72.11638665719323	274.52356104153995	36.058193328596616
552.9002768868131	76.0648421561821	276.45013844340656	38.03242107809105
556.7534316905464	79.40993347619602	278.3767158452732	39.70496673809801
561.7921725877355	76.0648421561821	280.89608629386777	38.03242107809105
567.2618040442298	74.33586988137294	283.6309020221149	37.16793494068647
572.7314355007209	72.11638665719323	286.36571775036043	36.058193328596616
576.2706087961001	69.35931972455512	288.13530439805004	34.67965986227756
581.7402402525912	72.11638665719323	290.8701201262956	36.058193328596616
585.2794135479704	68.88908162653163	292.6397067739852	34.44454081326582
588.8185868433465	66.48802328853165	294.4092934216732	33.244011644265825
594.2882182998408	73.01227674235369	297.1441091499204	36.506138371176846
599.7578497563318	80.62857142857143	299.8789248781659	40.31428571428572
603.2970230517111	80.62857142857143	301.64851152585555	40.31428571428572
608.7666545082053	82.22533181347907	304.38332725410265	41.11266590673954
612.3058278035813	74.33586988137294	306.15291390179067	37.16793494068647
617.9722580956507	68.88908162653163	308.98612904782533	34.44454081326582
621.1202749245753	72.11638665719323	310.5601374622876	36.058193328596616
626.7867052166423	64.50285714285715	313.39335260832115	32.251428571428576
629.9347220455668	64.50285714285715	314.9673610227834	32.251428571428576
635.6011523376361	57.01300961452678	317.80057616881805	28.50650480726339
641.2675826297003	50.993986039972384	320.63379131485016	25.496993019986192
644.4155994586278	54.08728999289492	322.2077997293139	27.04364499644746
650.0820297506942	51.62747599438714	325.0410148753471	25.81373799719357
653.2300465796217	51.62747599438714	326.61502328981084	25.81373799719357
658.8964768716872	50.993986039972384	329.4482384358436	25.496993019986192
661.4148903348291	51.62747599438714	330.70744516741456	25.81373799719357
667.0813206268947	51.62747599438714	333.54066031344735	25.81373799719357
672.7477509189625	51.62747599438714	336.37387545948127	25.81373799719357
678.4141812110282	51.62747599438714	339.2070906055141	25.81373799719357
684.0806115030961	49.04444531571879	342.04030575154803	24.522222657859395
689.7470417951616	40.31428571428572	344.8735208975808	20.15714285714286
693.6824702006478	40.31428571428572	346.8412351003239	20.15714285714286
697.6178986061303	40.31428571428572	348.80894930306516	20.15714285714286
701.5533270116165	40.31428571428572	350.77666350580824	20.15714285714286
705.4887554170991	41.11266590673954	352.74437770854956	20.55633295336977
709.4241838225853	43.419814530667345	354.71209191129265	21.709907265333673
713.3596122280713	47.014132135009824	356.67980611403567	23.507066067504912
717.295040633554	48.37714285714286	358.647520316777	24.18857142857143
722.1050086847033	51.62747599438714	361.05250434235165	25.81373799719357
726.914976735849	54.08728999289492	363.4574883679245	27.04364499644746
730.7067526000345	50.993986039972384	365.35337630001726	25.496993019986192
734.4985284642202	49.04444531571879	367.2492642321101	24.522222657859395
738.2903043284074	48.37714285714286	369.1451521642037	24.18857142857143
743.4513325879923	56.440000000000005	371.72566629399614	28.220000000000002
747.2431084521795	57.01300961452678	373.62155422608976	28.50650480726339
751.0348843163634	58.69848602157035	375.5174421581817	29.349243010785177
754.8266601805507	61.40489058499415	377.41333009027534	30.702445292497075
759.9876884401343	72.11638665719323	379.99384422006716	36.058193328596616
765.1487166997225	74.33586988137294	382.57435834986126	37.16793494068647
768.9404925639064	74.33586988137294	384.4702462819532	37.16793494068647
772.7322684280937	73.01227674235369	386.36613421404684	36.506138371176846
777.8932966876773	76.0648421561821	388.94664834383866	38.03242107809105
781.6850725518646	72.11638665719323	390.8425362759323	36.058193328596616
786.8461008114512	76.0648421561821	393.4230504057256	38.03242107809105
790.6378766756367	74.33586988137294	395.31893833781834	37.16793494068647
794.4296525398223	69.35931972455512	397.21482626991116	34.67965986227756
799.5906807994076	72.11638665719323	399.7953403997038	36.058193328596616
803.3824566635932	68.88908162653163	401.6912283317966	34.44454081326582
808.5434849231797	73.01227674235369	404.27174246158984	36.506138371176846
812.3352607873653	72.11638665719323	406.16763039368266	36.058193328596616
816.1270366515508	68.88908162653163	408.0635183257754	34.44454081326582
821.2880649111379	72.11638665719323	410.64403245556895	36.058193328596616
825.0798407753217	68.88908162653163	412.53992038766086	34.44454081326582
828.871616639509	66.48802328853165	414.4358083197545	33.244011644265825
832.6633925036929	65.0048324734243	416.33169625184644	32.50241623671215
837.8244207632812	72.11638665719323	418.9122103816406	36.058193328596616
842.9854490228647	66.48802328853165	421.49272451143236	33.244011644265825
846.7772248870521	68.88908162653163	423.38861244352603	34.44454081326582
850.5690007512359	69.35931972455512	425.28450037561794	34.67965986227756
855.7300290108242	66.48802328853165	427.8650145054121	33.244011644265825
859.521804875008	68.88908162653163	429.760902437504	34.44454081326582
863.3135807391952	66.48802328853165	431.6567903695976	33.244011644265825
868.4746089987806	68.88908162653163	434.2373044993903	34.44454081326582
872.2663848629661	68.88908162653163	436.13319243148305	34.44454081326582
877.4274131225527	69.35931972455512	438.71370656127635	34.67965986227756
881.2191889867383	68.88908162653163	440.6095944933692	34.44454081326582
886.8726013644097	72.11638665719323	443.43630068220483	36.058193328596616
892.5260137420838	69.35931972455512	446.2630068710419	34.67965986227756
898.179426119758	68.41561153743213	449.089713059879	34.207805768716064
903.8328384974293	68.41561153743213	451.91641924871465	34.207805768716064
909.4862508751035	68.41561153743213	454.7431254375517	34.207805768716064
912.681657871178	62.97292738688165	456.340828935589	31.486463693440825
918.3350702488522	65.0048324734243	459.1675351244261	32.50241623671215
923.9884826265245	68.88908162653163	461.99424131326225	34.44454081326582
927.1838896226019	66.48802328853165	463.59194481130095	33.244011644265825
932.8373020002721	73.01227674235369	466.41865100013604	36.506138371176846
936.0327089963495	72.5657142857143	468.01635449817473	36.28285714285715
941.6861213740219	76.0648421561821	470.84306068701096	38.03242107809105
947.339533751695	74.33586988137294	473.6697668758475	37.16793494068647
950.7581783429856	74.33586988137294	475.3790891714928	37.16793494068647
956.3134758038277	74.33586988137294	478.15673790191386	37.16793494068647
961.8687732646747	74.33586988137294	480.93438663233735	37.16793494068647
967.4240707255168	74.33586988137294	483.7120353627584	37.16793494068647
970.8427153168075	69.35931972455512	485.42135765840374	34.67965986227756
976.398012777653	72.11638665719323	488.1990063888265	36.058193328596616
979.8166573689421	68.88908162653163	489.90832868447103	34.44454081326582
985.3719548297856	74.33586988137294	492.6859774148928	37.16793494068647
989.2830150232286	73.01227674235369	494.6415075116143	36.506138371176846
993.1940752166715	72.5657142857143	496.59703760833577	36.28285714285715
998.0829004584756	79.40993347619602	499.0414502292378	39.70496673809801
1001.9939606519187	76.49097905995858	500.9969803259593	38.24548952997929
1005.9050208453616	74.33586988137294	502.9525104226808	37.16793494068647
1009.8160810388046	73.01227674235369	504.9080405194023	36.506138371176846
1013.7271412322475	72.5657142857143	506.86357061612375	36.28285714285715
1018.6159664740525	81.03071143658043	509.30798323702624	40.515355718290216
1023.8062397472818	74.33586988137294	511.9031198736409	37.16793494068647
1027.5809839459976	76.49097905995858	513.7904919729988	38.24548952997929
1031.35572814471	79.40993347619602	515.677864072355	39.70496673809801
1036.5460014179437	76.0648421561821	518.2730007089718	38.03242107809105
1040.320745616656	79.40993347619602	520.160372808328	39.70496673809801
1044.0954898153718	83.01219502247234	522.0477449076859	41.50609751123617
1049.285763088601	80.62857142857143	524.6428815443005	40.31428571428572
1053.0605072873168	76.0648421561821	526.5302536436584	38.03242107809105
1058.3988017276288	74.33586988137294	529.1994008638144	37.16793494068647
1062.0688791553407	79.81821346033749	531.0344395776704	39.909106730168745
1067.4071735956527	79.81821346033749	533.7035867978263	39.909106730168745
1072.7454680359615	74.33586988137294	536.3727340179807	37.16793494068647
1078.0837624762737	68.88908162653163	539.0418812381369	34.44454081326582
1081.7538399039854	72.11638665719323	540.8769199519927	36.058193328596616
1085.4239173317005	76.0648421561821	542.7119586658503	38.03242107809105
1089.0939947594125	72.11638665719323	544.5469973797062	36.058193328596616
1092.7640721871276	68.88908162653163	546.3820360935638	34.44454081326582
1096.4341496148393	66.48802328853165	548.2170748074196	33.244011644265825
1101.7724440551515	73.01227674235369	550.8862220275757	36.506138371176846
1105.640057548627	72.5657142857143	552.8200287743135	36.28285714285715
1109.507671042106	72.5657142857143	554.753835521053	36.28285714285715
1113.3752845355814	72.5657142857143	556.6876422677907	36.28285714285715
1117.2428980290604	73.01227674235369	558.6214490145302	36.506138371176846
1121.1105115225394	74.33586988137294	560.5552557612697	37.16793494068647
1124.978125016015	72.11638665719323	562.4890625080075	36.058193328596616
1129.9832718899283	72.11638665719323	564.9916359449642	36.058193328596616
1134.9884187638384	68.88908162653163	567.4942093819192	34.44454081326582
1139.9935656377518	65.0048324734243	569.9967828188759	32.50241623671215
1143.8611791312273	68.41561153743213	571.9305895656137	34.207805768716064
1147.7287926247063	62.97292738688165	573.8643963123532	31.486463693440825
1152.733939498616	65.0048324734243	576.366969749308	32.50241623671215
1156.601552992095	61.40489058499415	578.3007764960475	30.702445292497075
1160.4691664855707	58.69848602157035	580.2345832427853	29.349243010785177
1164.3367799790497	57.01300961452678	582.1683899895248	28.50650480726339
1169.3419268529597	64.50285714285715	584.6709634264798	32.251428571428576
1173.2095403464386	65.0048324734243	586.6047701732193	32.50241623671215
1178.9108413078911	74.33586988137294	589.4554206539456	37.16793494068647
1184.6121422693436	82.22533181347907	592.3060711346718	41.11266590673954
1190.3134432307963	80.62857142857143	595.1567216153982	40.31428571428572
1196.0147441922488	79.81821346033749	598.0073720961244	39.909106730168745
1201.7160451537013	80.62857142857143	600.8580225768507	40.31428571428572
1207.4173461151538	79.81821346033749	603.7086730575769	39.909106730168745
1213.118647076609	80.62857142857143	606.5593235383045	40.31428571428572
1218.819948038059	73.01227674235369	609.4099740190295	36.506138371176846
1222.8078511391502	74.33586988137294	611.4039255695751	37.16793494068647
1226.204953780819	76.0648421561821	613.1024768904095	38.03242107809105
1230.1928568819085	72.11638665719323	615.0964284409542	36.058193328596616
1234.1807599829979	68.88908162653163	617.0903799914989	34.44454081326582
1238.7594635435078	62.97292738688165	619.3797317717539	31.486463693440825
1242.7473666445972	58.142089710625015	621.3736833222986	29.071044855312508
1246.7352697456863	54.08728999289492	623.3676348728432	27.04364499644746
1250.7231728467757	50.993986039972384	625.3615864233878	25.496993019986192
1254.711075947865	49.04444531571879	627.3555379739325	24.522222657859395
1258.6989790489545	48.37714285714286	629.3494895244772	24.18857142857143
1262.6868821500439	48.37714285714286	631.3434410750219	24.18857142857143
1267.265585710556	41.11266590673954	633.632792855278	20.55633295336977
1271.2534888116436	43.419814530667345	635.6267444058218	21.709907265333673
1275.2413919127348	43.419814530667345	637.6206959563674	21.709907265333673
1279.2292950138224	41.11266590673954	639.6146475069112	20.55633295336977
1283.2171981149136	40.31428571428572	641.6085990574568	20.15714285714286
1287.7959016754214	32.251428571428576	643.8979508377107	16.125714285714288
1291.7838047765126	33.244011644265825	645.8919023882563	16.622005822132913
1295.7717078776002	36.058193328596616	647.8858539388001	18.029096664298308
1299.7596109786914	40.31428571428572	649.8798054893457	20.15714285714286
1303.7475140797806	36.058193328596616	651.8737570398903	18.029096664298308
1308.326217640291	41.11266590673954	654.1631088201455	20.55633295336977
1312.9049212008008	33.244011644265825	656.4524606004004	16.622005822132913
1316.89282430189	32.251428571428576	658.446412150945	16.125714285714288
1320.8807274029793	32.251428571428576	660.4403637014897	16.125714285714288
1324.8686305040687	33.244011644265825	662.4343152520344	16.622005822132913
1328.8565336051581	33.244011644265825	664.4282668025791	16.622005822132913
1334.5321529001808	34.207805768716064	667.2660764500904	17.103902884358032
1340.2077721952012	36.058193328596616	670.1038860976006	18.029096664298308
1345.8833914902239	41.11266590673954	672.9416957451119	20.55633295336977
1348.4509335522564	40.31428571428572	674.2254667761282	20.15714285714286
1354.1265528472804	43.419814530667345	677.0632764236402	21.709907265333673
1357.234630080267	50.993986039972384	678.6173150401335	25.496993019986192
1362.910249375289	57.01300961452678	681.4551246876445	28.50650480726339
1368.5858686703102	57.01300961452678	684.2929343351551	28.50650480726339
1374.261487965332	57.01300961452678	687.130743982666	28.50650480726339
1377.3695651983185	58.142089710625015	688.6847825991592	29.071044855312508
1383.0451844933427	54.08728999289492	691.5225922466714	27.04364499644746
1388.7208037883615	51.62747599438714	694.3604018941808	25.81373799719357
1391.828881021351	57.01300961452678	695.9144405106755	28.50650480726339
1397.5045003163723	54.08728999289492	698.7522501581861	27.04364499644746
1403.1801196113943	50.993986039972384	701.5900598056971	25.496993019986192
1408.855738906417	47.014132135009824	704.4278694532085	23.507066067504912
1411.9638161394048	50.993986039972384	705.9819080697024	25.496993019986192
1417.6394354344277	47.014132135009824	708.8197177172138	23.507066067504912
1423.315054729448	45.610407691621425	711.657527364724	22.805203845810713
1428.9906740244708	47.014132135009824	714.4953370122354	23.507066067504912
1434.6662933194912	50.993986039972384	717.3331466597456	25.496993019986192
1440.3419126145138	49.04444531571879	720.1709563072569	24.522222657859395
1446.0175319095342	43.419814530667345	723.0087659547671	21.709907265333673
1449.1256091425237	47.014132135009824	724.5628045712618	23.507066067504912
1454.8239460793613	45.610407691621425	727.4119730396807	22.805203845810713
1460.522283016199	47.014132135009824	730.2611415080995	23.507066067504912
1466.2206199530367	50.993986039972384	733.1103099765184	25.496993019986192
1471.9189568898742	57.01300961452678	735.9594784449371	28.50650480726339
1477.6172938267118	62.97292738688165	738.8086469133559	31.486463693440825
1483.3156307635495	65.0048324734243	741.6578153817748	32.50241623671215
1489.0139677003872	62.97292738688165	744.5069838501936	31.486463693440825
1494.7123046372246	57.01300961452678	747.3561523186123	28.50650480726339
1500.4106415740623	50.993986039972384	750.2053207870312	25.496993019986192
1506.1089785109	47.014132135009824	753.05448925545	23.507066067504912
1508.8662383190472	51.62747599438714	754.4331191595236	25.81373799719357
1514.564575255886	51.62747599438714	757.282287627943	25.81373799719357
1517.5056523845751	47.014132135009824	758.7528261922876	23.507066067504912
1523.2039893214142	50.993986039972384	761.6019946607071	25.496993019986192
1528.902326258253	57.01300961452678	764.4511631291265	28.50650480726339
1531.843403386942	51.62747599438714	765.921701693471	25.81373799719357
1537.5417403237811	54.08728999289492	768.7708701618906	27.04364499644746
1541.5510180211281	50.993986039972384	770.7755090105641	25.496993019986192
1545.5602957184788	49.04444531571879	772.7801478592394	24.522222657859395
1549.5695734158257	48.37714285714286	774.7847867079129	24.18857142857143
1553.5788511131761	49.04444531571879	776.7894255565881	24.522222657859395
1557.5881288105231	50.993986039972384	778.7940644052616	25.496993019986192
1562.0194357391736	58.69848602157035	781.0097178695868	29.349243010785177
1566.0287134365205	61.40489058499415	783.0143567182603	30.702445292497075
1570.0379911338712	58.69848602157035	785.0189955669356	29.349243010785177
1574.0472688312182	57.01300961452678	787.0236344156091	28.50650480726339
1578.0565465285688	56.440000000000005	789.0282732642844	28.220000000000002
1582.0658242259158	56.440000000000005	791.0329121129579	28.220000000000002
1586.0751019232664	57.01300961452678	793.0375509616332	28.50650480726339
1590.0843796206134	58.69848602157035	795.0421898103067	29.349243010785177
1594.5156865492638	68.88908162653163	797.2578432746319	34.44454081326582
1598.5249642466106	72.11638665719323	799.2624821233053	36.058193328596616
1602.5342419439612	72.5657142857143	801.2671209719806	36.28285714285715
1606.5435196413118	72.5657142857143	803.2717598206559	36.28285714285715
1610.5527973386588	72.5657142857143	805.2763986693294	36.28285714285715
1614.5620750360094	72.5657142857143	807.2810375180047	36.28285714285715
1620.228505328075	80.62857142857143	810.1142526640375	40.31428571428572
1625.8949356201429	88.69142857142857	812.9474678100714	44.34571428571429
1631.5613659122087	96.75428571428571	815.7806829561043	48.37714285714286
1634.7093827411345	94.3733232801451	817.3546913705673	47.18666164007255
1640.3758130332023	99.73203493279746	820.1879065166012	49.86601746639873
1646.042243325268	106.05032813697082	823.021121662634	53.02516406848541
1649.190260154194	105.1267953570393	824.595130077097	52.56339767851965
1654.8566904462632	112.88000000000001	827.4283452231316	56.440000000000005
1658.004707275188	112.88000000000001	829.002353637594	56.440000000000005
1663.6711375672548	121.21132108505242	831.8355687836274	60.60566054252621
1666.1895510303968	129.25743299196947	833.0947755151984	64.62871649598473
1671.855981322461	119.04665907422473	835.9279906612305	59.52332953711237
1675.0039981513885	115.44254583018821	837.5019990756942	57.721272915094104
1680.670428443455	104.81714285714287	840.3352142217275	52.408571428571435
1686.336858735522	94.3733232801451	843.168429367761	47.18666164007255
1692.0032890275884	84.17869990898735	846.0016445137942	42.08934995449368
1695.9221690170098	82.22533181347907	847.9610845085049	41.11266590673954
1699.8410490064277	81.03071143658043	849.9205245032139	40.515355718290216
1704.705865545019	72.5657142857143	852.3529327725095	36.28285714285715
1708.6247455344385	72.5657142857143	854.3123727672192	36.28285714285715
1712.5436255238583	72.5657142857143	856.2718127619291	36.28285714285715
1716.4625055132778	72.5657142857143	858.2312527566389	36.28285714285715
1721.3273220518681	64.50285714285715	860.6636610259341	32.251428571428576
1725.246202041288	64.50285714285715	862.623101020644	32.251428571428576
1729.1650820307075	64.50285714285715	864.5825410153537	32.251428571428576
1733.083962020127	64.50285714285715	866.5419810100635	32.251428571428576
1737.0028420095468	65.0048324734243	868.5014210047734	32.50241623671215
1740.9217219989682	66.48802328853165	870.4608609994841	33.244011644265825
1744.840601988386	68.88908162653163	872.420300994193	34.44454081326582
1749.7054185269774	64.50285714285715	874.8527092634887	32.251428571428576
1753.6242985163951	65.0048324734243	876.8121492581976	32.50241623671215
1757.5431785058165	66.48802328853165	878.7715892529083	33.244011644265825
1761.4620584952345	68.88908162653163	880.7310292476172	34.44454081326582
1766.3268750338266	65.0048324734243	883.1634375169133	32.50241623671215
1770.2457550232443	68.88908162653163	885.1228775116222	34.44454081326582
1775.1105715618367	65.0048324734243	887.5552857809183	32.50241623671215
1779.0294515512544	68.88908162653163	889.5147257756272	34.44454081326582
1782.9483315406758	65.0048324734243	891.4741657703379	32.50241623671215
1786.8672115300956	61.40489058499415	893.4336057650478	30.702445292497075
1791.732028068685	66.48802328853165	895.8660140343425	33.244011644265825
1795.6509080581045	65.0048324734243	897.8254540290523	32.50241623671215
1799.5697880475243	64.50285714285715	899.7848940237621	32.251428571428576
1804.4346045861146	72.5657142857143	902.2173022930573	36.28285714285715
1808.3534845755341	73.01227674235369	904.1767422877671	36.506138371176846
1812.272364564954	74.33586988137294	906.136182282477	37.16793494068647
1817.9502514604912	84.17869990898735	908.9751257302456	42.08934995449368
1823.6281383560306	94.02826427001965	911.8140691780153	47.014132135009824
1826.725167571779	90.14548332149153	913.3625837858895	45.07274166074576
1832.4030544673176	94.02826427001965	916.2015272336588	47.014132135009824
1838.0809413628556	97.42387353566824	919.0404706814278	48.71193676783412
1843.7588282583943	101.02731043169082	921.8794141291971	50.51365521584541
1849.4367151539325	104.81714285714287	924.7183575769662	52.408571428571435
1855.114602049471	109.66671364471836	927.5573010247355	54.83335682235918
1860.7924889450092	112.88000000000001	930.3962444725046	56.440000000000005
1866.4703758405478	104.81714285714287	933.2351879202739	52.408571428571435
1869.5674050562945	104.81714285714287	934.7837025281473	52.408571428571435
1875.2452919518355	96.75428571428571	937.6226459759177	48.37714285714286
1879.2627949943599	96.75428571428571	939.6313974971799	48.37714285714286
1883.280298036884	97.08965686100531	941.640149018442	48.544828430502655
1887.6325929996185	90.14548332149153	943.8162964998093	45.07274166074576
1891.6500960421426	91.93071570370763	945.8250480210713	45.96535785185382
1895.667599084667	94.3733232801451	947.8337995423335	47.18666164007255
1899.6851021271914	96.75428571428571	949.8425510635957	48.37714285714286
1903.7026051697155	96.75428571428571	951.8513025848578	48.37714285714286
1907.72010821224	94.3733232801451	953.86005410612	47.18666164007255
1911.737611254764	91.93071570370763	955.868805627382	45.96535785185382
1915.7551142972884	90.14548332149153	957.8775571486442	45.07274166074576
1919.7726173398144	89.05716797286415	959.8863086699072	44.528583986432075
1923.790120382337	88.69142857142857	961.8950601911685	44.34571428571429
1927.8076234248629	89.05716797286415	963.9038117124314	44.528583986432075
1932.159918387596	94.3733232801451	966.079959193798	47.18666164007255
1936.177421430122	97.08965686100531	968.088710715061	48.544828430502655
1940.1949244726445	98.08889063143758	970.0974622363223	49.04444531571879
1944.2124275151705	99.73203493279746	972.1062137575852	49.86601746639873
1948.229930557693	101.98797207994477	974.1149652788465	50.993986039972384
1952.247433600219	101.02731043169082	976.1237168001095	50.51365521584541
1956.2649366427434	97.42387353566824	978.1324683213717	48.71193676783412
1960.2824396852675	94.3733232801451	980.1412198426337	47.18666164007255
1964.2999427277919	91.93071570370763	982.1499713638959	45.96535785185382
1968.317445770316	90.14548332149153	984.158722885158	45.07274166074576
1972.3349488128404	89.05716797286415	986.1674744064202	44.528583986432075
1977.7958047336772	80.62857142857143	988.8979023668386	40.31428571428572
1981.3453610822205	80.62857142857143	990.6726805411103	40.31428571428572
1984.8949174307636	81.03071143658043	992.4474587153818	40.515355718290216
1990.3557733515988	74.33586988137294	995.1778866757994	37.16793494068647
1993.905329700142	76.49097905995858	996.952664850071	38.24548952997929
1999.3661856209803	72.11638665719323	999.6830928104902	36.058193328596616
2002.915741969522	76.0648421561821	1001.457870984761	38.03242107809105
2006.465298318067	79.81821346033749	1003.2326491590335	39.909106730168745
2011.9261542389004	79.40993347619602	1005.9630771194502	39.70496673809801
2017.3870101597388	76.0648421561821	1008.6935050798694	38.03242107809105
2020.9365665082803	74.33586988137294	1010.4682832541401	37.16793494068647
2026.3974224291171	76.0648421561821	1013.1987112145586	38.03242107809105
2031.8582783499521	79.40993347619602	1015.9291391749761	39.70496673809801
2035.5186517543223	76.0648421561821	1017.7593258771611	38.03242107809105
2040.8684282684064	72.5657142857143	1020.4342141342032	36.28285714285715
2046.2182047824865	65.0048324734243	1023.1091023912433	32.50241623671215
2051.56798129657	58.69848602157035	1025.783990648285	29.349243010785177
2055.22835470094	61.40489058499415	1027.61417735047	30.702445292497075
2058.8887281053135	65.0048324734243	1029.4443640526567	32.50241623671215
2062.5491015096836	65.0048324734243	1031.2745507548418	32.50241623671215
2066.209474914057	61.40489058499415	1033.1047374570285	30.702445292497075
2071.55925142814	65.0048324734243	1035.77962571407	32.50241623671215
2075.2196248325104	61.40489058499415	1037.6098124162552	30.702445292497075
2078.8799982368837	58.69848602157035	1039.4399991184418	29.349243010785177
2084.2297747509638	65.0048324734243	1042.1148873754819	32.50241623671215
2089.5795512650475	72.5657142857143	1044.7897756325237	36.28285714285715
2093.5704619380645	66.48802328853165	1046.7852309690322	33.244011644265825
2098.1315027072264	57.01300961452678	1049.0657513536132	28.50650480726339
2102.1224133802434	49.04444531571879	1051.0612066901217	24.522222657859395
2106.11332405326	41.11266590673954	1053.05666202663	20.55633295336977
2110.104234726277	33.244011644265825	1055.0521173631384	16.622005822132913
2114.0951453992957	25.496993019986192	1057.0475726996478	12.748496509993096
2118.0860560723104	18.029096664298308	1059.0430280361552	9.014548332149154
2122.076966745329	11.402601922905356	1061.0384833726646	5.701300961452678
2126.067877418344	8.062857142857144	1063.033938709172	4.031428571428572
2130.0587880913627	8.062857142857144	1065.0293940456813	4.031428571428572
2134.6198288605224	8.062857142857144	1067.3099144302612	4.031428571428572
2138.610739533541	11.402601922905356	1069.3053697667706	5.701300961452678
2142.6016502065563	18.029096664298308	1071.3008251032782	9.014548332149154
2146.5925608795746	22.805203845810713	1073.2962804397873	11.402601922905356
2152.2812343593832	25.496993019986192	1076.1406171796916	12.748496509993096
2157.9699078391964	32.251428571428576	1078.9849539195982	16.125714285714288
2163.6585813190063	41.11266590673954	1081.8292906595032	20.55633295336977
2169.3472547988185	50.993986039972384	1084.6736273994093	25.496993019986192
2172.3812139880497	54.08728999289492	1086.1906069940248	27.04364499644746
2178.069887467862	65.0048324734243	1089.034943733931	32.50241623671215
2183.7585609476714	73.01227674235369	1091.8792804738357	36.506138371176846
2189.447234427484	80.62857142857143	1094.723617213742	40.31428571428572
2194.9476433290824	72.5657142857143	1097.4738216645412	36.28285714285715
2198.4479035391896	72.11638665719323	1099.2239517695948	36.058193328596616
2201.9481637492972	68.88908162653163	1100.9740818746486	34.44454081326582
2205.448423959406	66.48802328853165	1102.724211979703	33.244011644265825
2210.948832861001	57.01300961452678	1105.4744164305005	28.50650480726339
2216.4492417626006	48.37714285714286	1108.2246208813003	24.18857142857143
2221.9496506641954	41.11266590673954	1110.9748253320977	20.55633295336977
2225.9183001186043	43.419814530667345	1112.9591500593021	21.709907265333673
2229.886949573009	47.014132135009824	1114.9434747865046	23.507066067504912
2233.855599027418	43.419814530667345	1116.927799513709	21.709907265333673
2237.8242484818234	40.31428571428572	1118.9121242409117	20.15714285714286
2242.501585338805	43.419814530667345	1121.2507926694025	21.709907265333673
2246.4702347932102	41.11266590673954	1123.2351173966051	20.55633295336977
2250.4388842476187	40.31428571428572	1125.2194421238094	20.15714285714286
2254.407533702026	41.11266590673954	1127.203766851013	20.55633295336977
2259.084870559005	50.993986039972384	1129.5424352795026	25.496993019986192
2263.0535200134123	54.08728999289492	1131.5267600067061	27.04364499644746
2267.022169467819	56.440000000000005	1133.5110847339095	28.220000000000002
2270.990818922226	56.440000000000005	1135.495409461113	28.220000000000002
2274.959468376633	56.440000000000005	1137.4797341883166	28.220000000000002
2278.92811783104	56.440000000000005	1139.46405891552	28.220000000000002
2282.896767285447	56.440000000000005	1141.4483836427235	28.220000000000002
2287.5741041424267	49.04444531571879	1143.7870520712133	24.522222657859395
2291.542753596834	50.993986039972384	1145.771376798417	25.496993019986192
2295.5114030512427	54.08728999289492	1147.7557015256214	27.04364499644746
2299.4800525056476	57.01300961452678	1149.7400262528238	28.50650480726339
2303.4487019600565	58.69848602157035	1151.7243509800282	29.349243010785177
2307.417351414462	57.01300961452678	1153.708675707231	28.50650480726339
2311.3860008688703	56.440000000000005	1155.6930004344351	28.220000000000002
2315.3546503232756	56.440000000000005	1157.6773251616378	28.220000000000002
2319.323299777684	56.440000000000005	1159.661649888842	28.220000000000002
2323.2919492320893	57.01300961452678	1161.6459746160447	28.50650480726339
2327.9692860890705	66.48802328853165	1163.9846430445352	33.244011644265825
2331.9379355434776	68.88908162653163	1165.9689677717388	34.44454081326582
2336.6152724004573	72.5657142857143	1168.3076362002287	36.28285714285715
2340.619088122456	72.5657142857143	1170.309544061228	36.28285714285715
2344.622903844455	72.5657142857143	1172.3114519222274	36.28285714285715
2348.6267195664536	72.11638665719323	1174.3133597832268	36.058193328596616
2352.630535288452	68.88908162653163	1176.315267644226	34.44454081326582
2356.6343510104507	65.0048324734243	1178.3171755052254	32.50241623671215
2360.6381667324495	61.40489058499415	1180.3190833662247	30.702445292497075
2364.641982454448	58.69848602157035	1182.320991227224	29.349243010785177
2369.1168353202115	49.04444531571879	1184.5584176601058	24.522222657859395
2373.120651042212	48.37714285714286	1186.560325521106	24.18857142857143
2377.124466764209	49.04444531571879	1188.5622333821045	24.522222657859395
2381.1282824862096	50.993986039972384	1190.5641412431048	25.496993019986192
2385.1320982082066	54.08728999289492	1192.5660491041033	27.04364499644746
2389.135913930207	56.440000000000005	1194.5679569651036	28.220000000000002
2393.610766795968	49.04444531571879	1196.805383397984	24.522222657859395
2397.6145825179688	50.993986039972384	1198.8072912589844	25.496993019986192
2401.6183982399657	54.08728999289492	1200.8091991199828	27.04364499644746
2405.6222139619663	51.62747599438714	1202.8111069809831	25.81373799719357
2410.788636769275	54.08728999289492	1205.3943183846375	27.04364499644746
2415.9550595765804	54.08728999289492	1207.9775297882902	27.04364499644746
2419.743769635274	54.08728999289492	1209.871884817637	27.04364499644746
2424.9101924425795	54.08728999289492	1212.4550962212898	27.04364499644746
2428.698902501273	54.08728999289492	1214.3494512506365	27.04364499644746
2432.487612559963	50.993986039972384	1216.2438062799815	25.496993019986192
2436.2763226186566	49.04444531571879	1218.1381613093283	24.522222657859395
2441.442745425962	48.37714285714286	1220.721372712981	24.18857142857143
2445.2314554846557	48.37714285714286	1222.6157277423279	24.18857142857143
2449.0201655433457	48.37714285714286	1224.5100827716728	24.18857142857143
2452.8088756020393	48.37714285714286	1226.4044378010196	24.18857142857143
2458.471126097331	50.993986039972384	1229.2355630486654	25.496993019986192
2461.6353249035255	54.08728999289492	1230.8176624517628	27.04364499644746
2464.7995237097175	56.440000000000005	1232.3997618548588	28.220000000000002
2467.963722515912	54.08728999289492	1233.981861257956	27.04364499644746
2473.625973011207	58.69848602157035	1236.8129865056035	29.349243010785177
2479.2882235064985	65.0048324734243	1239.6441117532493	32.50241623671215
2482.452422312693	61.40489058499415	1241.2262111563466	30.702445292497075
2488.1146728079852	66.48802328853165	1244.0573364039926	33.244011644265825
2493.776923303281	68.41561153743213	1246.8884616516405	34.207805768716064
2499.4391737985716	69.35931972455512	1249.7195868992858	34.67965986227756
2505.1014242938672	72.11638665719323	1252.5507121469336	36.058193328596616
2507.599475982966	68.88908162653163	1253.799737991483	34.44454081326582
2513.261726478259	74.33586988137294	1256.6308632391294	37.16793494068647
2518.9239769735523	76.0648421561821	1259.4619884867761	38.03242107809105
2521.4220286626532	72.11638665719323	1260.7110143313266	36.058193328596616
2527.084279157944	76.49097905995858	1263.542139578972	38.24548952997929
2530.2484779641386	84.17869990898735	1265.1242389820693	42.08934995449368
2535.9107284594315	87.21313456593754	1267.9553642297158	43.60656728296877
2541.5729789547263	90.14548332149153	1270.7864894773631	45.07274166074576
2544.7371777609183	85.70934709582052	1272.3685888804591	42.85467354791026
2550.3994282562126	87.21313456593754	1275.1997141281063	43.60656728296877
2554.352569208782	83.01219502247234	1277.176284604391	41.50609751123617
2558.3057101613545	79.40993347619602	1279.1528550806772	39.70496673809801
2562.258851113924	76.49097905995858	1281.129425556962	38.24548952997929
2567.0026202570107	82.22533181347907	1283.5013101285053	41.11266590673954
2570.9557612095837	81.03071143658043	1285.4778806047918	40.515355718290216
2574.908902162153	80.62857142857143	1287.4544510810765	40.31428571428572
2578.8620431147256	80.62857142857143	1289.4310215573628	40.31428571428572
2582.815184067295	80.62857142857143	1291.4075920336475	40.31428571428572
2586.768325019868	80.62857142857143	1293.384162509934	40.31428571428572
2591.512094162951	88.69142857142857	1295.7560470814756	44.34571428571429
2595.465235115524	88.69142857142857	1297.732617557762	44.34571428571429
2599.418376068093	88.69142857142857	1299.7091880340465	44.34571428571429
2603.371517020666	88.69142857142857	1301.685758510333	44.34571428571429
2607.3246579732354	88.69142857142857	1303.6623289866177	44.34571428571429
2611.277798925808	88.69142857142857	1305.638899462904	44.34571428571429
2615.2309398783773	88.69142857142857	1307.6154699391886	44.34571428571429
2619.1840808309503	88.69142857142857	1309.5920404154751	44.34571428571429
2623.137221783519	88.69142857142857	1311.5686108917596	44.34571428571429
2627.8809909266065	97.08965686100531	1313.9404954633033	48.544828430502655
2632.6247600696897	106.05032813697082	1316.3123800348449	53.02516406848541
2636.560188475176	107.57193139704148	1318.280094237588	53.78596569852074
2641.370156526322	101.98797207994477	1320.685078263161	50.993986039972384
2645.305584931808	104.81714285714287	1322.652792465904	52.408571428571435
2649.2410133372937	108.17457998578983	1324.6205066686468	54.08728999289492
2654.0509813884396	105.1267953570393	1327.0254906942198	52.56339767851965
2657.9864097939258	109.66671364471836	1328.9932048969629	54.83335682235918
2661.9218381994083	114.59473108235271	1330.9609190997041	57.297365541176354
2665.8572666048944	114.59473108235271	1332.9286333024472	57.297365541176354
2669.792695010377	109.66671364471836	1334.8963475051885	54.83335682235918
2673.8241235818055	104.81714285714287	1336.9120617909027	52.408571428571435
2677.855552153234	97.42387353566824	1338.927776076617	48.71193676783412
2681.8869807246624	94.02826427001965	1340.9434903623312	47.014132135009824
2685.918409296091	91.93071570370763	1342.9592046480454	45.96535785185382
2689.949837867521	85.70934709582052	1344.9749189337606	42.85467354791026
2693.981266438948	79.81821346033749	1346.990633219474	39.909106730168745
2698.012695010378	74.33586988137294	1349.006347505189	37.16793494068647
2702.044123581805	68.41561153743213	1351.0220617909024	34.207805768716064
2706.075552153235	62.97292738688165	1353.0377760766175	31.486463693440825
2710.1069807246618	58.142089710625015	1355.0534903623309	29.071044855312508
2714.138409296092	54.08728999289492	1357.069204648046	27.04364499644746
2718.1698378675187	50.993986039972384	1359.0849189337594	25.496993019986192
2722.201266438949	49.04444531571879	1361.1006332194745	24.522222657859395
2726.2326950103775	40.31428571428572	1363.1163475051887	20.15714285714286
2730.264123581806	36.058193328596616	1365.132061790903	18.029096664298308
2734.2955521532344	33.244011644265825	1367.1477760766172	16.622005822132913
2738.326980724663	32.251428571428576	1369.1634903623315	16.125714285714288
2742.3584092960914	32.251428571428576	1371.1792046480457	16.125714285714288
2746.38983786752	29.071044855312508	1373.19491893376	14.535522427656254
2750.4212664389484	25.496993019986192	1375.2106332194742	12.748496509993096
2754.452695010377	24.18857142857143	1377.2263475051884	12.094285714285714
2760.146115800875	32.251428571428576	1380.0730579004376	16.125714285714288
2763.1426530590315	32.251428571428576	1381.5713265295158	16.125714285714288
2768.8360738495285	40.31428571428572	1384.4180369247642	20.15714285714286
2774.529494640026	48.37714285714286	1387.264747320013	24.18857142857143
2780.222915430523	56.440000000000005	1390.1114577152614	28.220000000000002
2785.9163362210197	64.50285714285715	1392.9581681105099	32.251428571428576
2791.609757011517	72.5657142857143	1395.8048785057586	36.28285714285715
2797.303177802014	80.62857142857143	1398.651588901007	40.31428571428572
2802.9965985925114	88.69142857142857	1401.4982992962557	44.34571428571429
2808.6900193830083	96.75428571428571	1404.3450096915042	48.37714285714286
2812.6367090180092	96.75428571428571	1406.3183545090046	48.37714285714286
2816.5833986530088	96.75428571428571	1408.2916993265044	48.37714285714286
2821.3523152953	88.69142857142857	1410.67615764765	44.34571428571429
2826.12123193759	80.62857142857143	1413.060615968795	40.31428571428572
2830.0679215725895	80.62857142857143	1415.0339607862948	40.31428571428572
2834.0146112075886	81.03071143658043	1417.0073056037943	40.515355718290216
2837.9613008425877	82.22533181347907	1418.9806504212938	41.11266590673954
2841.9079904775867	84.17869990898735	1420.9539952387934	42.08934995449368
2846.6769071198783	79.40993347619602	1423.3384535599391	39.70496673809801
2850.6235967548773	80.62857142857143	1425.3117983774387	40.31428571428572
2854.5702863898764	80.62857142857143	1427.2851431949382	40.31428571428572
2858.5169760248773	80.62857142857143	1429.2584880124386	40.31428571428572
2862.463665659875	81.03071143658043	1431.2318328299375	40.515355718290216
2866.410355294876	82.22533181347907	1433.205177647438	41.11266590673954
2870.357044929873	79.40993347619602	1435.1785224649366	39.70496673809801
2874.3037345648745	76.49097905995858	1437.1518672824373	38.24548952997929
2878.2504241998718	74.33586988137294	1439.1252120999359	37.16793494068647
2882.1971138348727	73.01227674235369	1441.0985569174363	36.506138371176846
2886.1438034698704	72.11638665719323	1443.0719017349352	36.058193328596616
2890.9127201121623	61.40489058499415	1445.4563600560812	30.702445292497075
2894.85940974716	58.69848602157035	1447.42970487358	29.349243010785177
2898.806099382161	57.01300961452678	1449.4030496910805	28.50650480726339
2902.75278901716	56.440000000000005	1451.37639450858	28.220000000000002
2907.521705659451	48.37714285714286	1453.7608528297255	24.18857142857143
2911.5507395597024	48.37714285714286	1455.7753697798512	24.18857142857143
2915.71870566341	56.440000000000005	1457.859352831705	28.220000000000002
2919.7477395636615	51.62747599438714	1459.8738697818308	25.81373799719357
2923.7767734639124	47.014132135009824	1461.8883867319562	23.507066067504912
2927.8058073641637	43.419814530667345	1463.9029036820818	21.709907265333673
2931.8348412644145	41.11266590673954	1465.9174206322073	20.55633295336977
2935.8638751646677	40.31428571428572	1467.9319375823338	20.15714285714286
2939.8929090649167	41.11266590673954	1469.9464545324583	20.55633295336977
2943.92194296517	43.419814530667345	1471.960971482585	21.709907265333673
2947.950976865419	47.014132135009824	1473.9754884327094	23.507066067504912
2951.980010765672	48.37714285714286	1475.990005382836	24.18857142857143
2956.009044665921	48.37714285714286	1478.0045223329605	24.18857142857143
2960.038078566174	48.37714285714286	1480.019039283087	24.18857142857143
2964.067112466423	48.37714285714286	1482.0335562332116	24.18857142857143
2968.2350785701333	56.440000000000005	1484.1175392850666	28.220000000000002
2972.2641124703823	56.440000000000005	1486.1320562351912	28.220000000000002
2976.1542141671785	48.37714285714286	1488.0771070835892	24.18857142857143
2980.1832480674293	48.37714285714286	1490.0916240337147	24.18857142857143
2984.2122819676806	48.37714285714286	1492.1061409838403	24.18857142857143
2988.2413158679315	49.04444531571879	1494.1206579339657	24.522222657859395
2992.2703497681828	50.993986039972384	1496.1351748840914	25.496993019986192
2996.2993836684336	54.08728999289492	1498.1496918342168	27.04364499644746
3000.328417568685	56.440000000000005	1500.1642087843425	28.220000000000002
3004.357451468936	56.440000000000005	1502.178725734468	28.220000000000002
3008.386485369187	56.440000000000005	1504.1932426845935	28.220000000000002
3012.415519269438	57.01300961452678	1506.207759634719	28.50650480726339
3016.4445531696892	58.69848602157035	1508.2222765848446	29.349243010785177
3020.473587069942	61.40489058499415	1510.236793534971	30.702445292497075
3024.5026209701914	65.0048324734243	1512.2513104850957	32.50241623671215
3029.8409154105043	72.11638665719323	1514.9204577052521	36.058193328596616
3033.510992838216	73.01227674235369	1516.755496419108	36.506138371176846
3037.1810702659313	74.33586988137294	1518.5905351329657	37.16793494068647
3040.851147693643	73.01227674235369	1520.4255738468214	36.506138371176846
3046.1894421339543	76.0648421561821	1523.0947210669772	38.03242107809105
3049.8595195616663	79.40993347619602	1524.9297597808331	39.70496673809801
3053.5295969893814	76.0648421561821	1526.7647984946907	38.03242107809105
3057.1996744170947	72.11638665719323	1528.5998372085473	36.058193328596616
3062.5379688574058	76.49097905995858	1531.2689844287029	38.24548952997929
3067.8762632977155	76.0648421561821	1533.9381316488577	38.03242107809105
3071.546340725429	80.62857142857143	1535.7731703627146	40.31428571428572
3075.2164181531425	76.0648421561821	1537.6082090765713	38.03242107809105
3080.5547125934536	79.40993347619602	1540.2773562967268	39.70496673809801
3085.8930070337633	72.5657142857143	1542.9465035168816	36.28285714285715
3089.563084461477	72.5657142857143	1544.7815422307385	36.28285714285715
3093.2331618891903	72.5657142857143	1546.6165809445952	36.28285714285715
3098.5714563295014	64.50285714285715	1549.2857281647507	32.251428571428576
3102.2415337572165	64.50285714285715	1551.1207668786083	32.251428571428576
3107.579828197525	57.01300961452678	1553.7899140987624	28.50650480726339
3111.24990562524	58.69848602157035	1555.62495281262	29.349243010785177
3116.5882000655492	54.08728999289492	1558.2941000327746	27.04364499644746
3121.926494505861	48.37714285714286	1560.9632472529304	24.18857142857143
3125.9579230772874	49.04444531571879	1562.9789615386437	24.522222657859395
3129.9893516487177	47.014132135009824	1564.9946758243589	23.507066067504912
3134.020780220146	43.419814530667345	1567.010390110073	21.709907265333673
3138.0522087915747	41.11266590673954	1569.0261043957873	20.55633295336977
3142.083637363003	40.31428571428572	1571.0418186815016	20.15714285714286
3146.1150659344316	41.11266590673954	1573.0575329672158	20.55633295336977
3151.8163668958855	50.993986039972384	1575.9081834479427	25.496993019986192
3154.6670173766115	54.08728999289492	1577.3335086883058	27.04364499644746
3160.3683183380654	48.37714285714286	1580.1841591690327	24.18857142857143
3166.0696192995165	40.31428571428572	1583.0348096497582	20.15714285714286
3171.7709202609703	33.244011644265825	1585.8854601304852	16.622005822132913
3174.6215707416955	36.058193328596616	1587.3107853708477	18.029096664298308
3180.3228717031493	34.207805768716064	1590.1614358515747	17.103902884358032
3184.147420656147	29.071044855312508	1592.0737103280735	14.535522427656254
3189.2468192601436	33.244011644265825	1594.6234096300718	16.622005822132913
3193.0713682131413	32.251428571428576	1596.5356841065707	16.125714285714288
3196.8959171661395	33.244011644265825	1598.4479585830697	16.622005822132913
3200.720466119139	36.058193328596616	1600.3602330595695	18.029096664298308
3204.5450150721354	40.31428571428572	1602.2725075360677	20.15714285714286
3209.6444136761347	47.014132135009824	1604.8222068380674	23.507066067504912
3213.4689626291306	43.419814530667345	1606.7344813145653	21.709907265333673
3218.568361233129	40.31428571428572	1609.2841806165645	20.15714285714286
3222.113163989653	40.31428571428572	1611.0565819948265	20.15714285714286
3225.657966746177	40.31428571428572	1612.8289833730885	20.15714285714286
3229.2027695027004	40.31428571428572	1614.6013847513502	20.15714285714286
3234.6676737523408	43.419814530667345	1617.3338368761704	21.709907265333673
3238.2124765088647	47.014132135009824	1619.1062382544324	23.507066067504912
3241.7572792653887	47.014132135009824	1620.8786396326943	23.507066067504912
3247.2221835150303	50.993986039972384	1623.6110917575152	25.496993019986192
3252.6870877646707	51.62747599438714	1626.3435438823353	25.81373799719357
3258.1519920143123	54.08728999289492	1629.0759960071562	27.04364499644746
3263.6168962639526	50.993986039972384	1631.8084481319763	25.496993019986192
3267.1616990204766	51.62747599438714	1633.5808495102383	25.81373799719357
3272.6266032701183	51.62747599438714	1636.3133016350591	25.81373799719357
3278.0915075197586	48.37714285714286	1639.0457537598793	24.18857142857143
3280.0116090128763	40.31428571428572	1640.0058045064382	20.15714285714286
3285.4765132625184	33.244011644265825	1642.7382566312592	16.622005822132913
3289.0213160190438	36.058193328596616	1644.5106580095219	18.029096664298308
3292.566118775566	40.31428571428572	1646.283059387783	20.15714285714286
3296.1109215320917	43.419814530667345	1648.0554607660458	21.709907265333673
3299.655724288614	40.31428571428572	1649.827862144307	20.15714285714286
3305.1206285382555	43.419814530667345	1652.5603142691277	21.709907265333673
3310.585532787897	47.014132135009824	1655.2927663939486	23.507066067504912
3314.130335544421	43.419814530667345	1657.0651677722105	21.709907265333673
3319.5952397940614	49.04444531571879	1659.7976198970307	24.522222657859395
3323.1400425505853	47.014132135009824	1661.5700212752927	23.507066067504912
3328.604946800227	50.993986039972384	1664.3024734001135	25.496993019986192
3332.6261303015444	49.04444531571879	1666.3130651507722	24.522222657859395
3336.6473138028623	48.37714285714286	1668.3236569014311	24.18857142857143
3340.6684973041797	48.37714285714286	1670.3342486520899	24.18857142857143
3344.689680805497	48.37714285714286	1672.3448404027486	24.18857142857143
3348.7108643068145	48.37714285714286	1674.3554321534073	24.18857142857143
3353.019275201083	56.440000000000005	1676.5096376005415	28.220000000000002
3357.040458702401	56.440000000000005	1678.5202293512004	28.220000000000002
3361.0616422037183	57.01300961452678	1680.5308211018591	28.50650480726339
3365.0828257050357	58.69848602157035	1682.5414128525179	29.349243010785177
3369.1040092063536	61.40489058499415	1684.5520046031768	30.702445292497075
3373.125192707671	64.50285714285715	1686.5625963538355	32.251428571428576
3377.14637620899	64.50285714285715	1688.573188104495	32.251428571428576
3381.167559710306	64.50285714285715	1690.583779855153	32.251428571428576
3385.1887432116255	64.50285714285715	1692.5943716058127	32.251428571428576
3390.861749700848	58.69848602157035	1695.430874850424	29.349243010785177
3393.9819032699234	61.40489058499415	1696.9909516349617	30.702445292497075
3397.102056838997	65.0048324734243	1698.5510284194986	32.50241623671215
3402.7750633282235	62.97292738688165	1701.3875316641117	31.486463693440825
3405.8952168972974	68.41561153743213	1702.9476084486487	34.207805768716064
3411.568223386522	65.0048324734243	1705.784111693261	32.50241623671215
3417.241229875748	62.97292738688165	1708.620614937874	31.486463693440825
3419.7940827958982	62.97292738688165	1709.8970413979491	31.486463693440825
3425.4670892851245	65.0048324734243	1712.7335446425623	32.50241623671215
3431.1400957743513	64.50285714285715	1715.5700478871756	32.251428571428576
3436.8131022635753	57.01300961452678	1718.4065511317876	28.50650480726339
3442.4861087528016	50.993986039972384	1721.2430543764008	25.496993019986192
3446.48640613578	54.08728999289492	1723.24320306789	27.04364499644746
3450.4867035187613	56.440000000000005	1725.2433517593806	28.220000000000002
3454.4870009017395	56.440000000000005	1727.2435004508698	28.220000000000002
3458.487298284721	56.440000000000005	1729.2436491423605	28.220000000000002
3462.9876328405717	49.04444531571879	1731.4938164202858	24.522222657859395
3466.987930223553	50.993986039972384	1733.4939651117766	25.496993019986192
3470.9882276065314	54.08728999289492	1735.4941138032657	27.04364499644746
3474.988524989513	58.142089710625015	1737.4942624947564	29.071044855312508
3480.689825950964	57.01300961452678	1740.344912975482	28.50650480726339
3486.391126912418	57.01300961452678	1743.195563456209	28.50650480726339
3492.0924278738694	57.01300961452678	1746.0462139369347	28.50650480726339
3497.793728835323	57.01300961452678	1748.8968644176614	28.50650480726339
3501.683105268943	54.08728999289492	1750.8415526344716	27.04364499644746
3505.5724817025593	50.993986039972384	1752.7862408512797	25.496993019986192
3510.5225971635296	57.01300961452678	1755.2612985817648	28.50650480726339
3514.411973597146	56.440000000000005	1757.205986798573	28.220000000000002
3518.301350030766	56.440000000000005	1759.150675015383	28.220000000000002
3522.1907264643846	57.01300961452678	1761.0953632321923	28.50650480726339
3527.1408419253535	66.48802328853165	1763.5704209626767	33.244011644265825
3531.030218358972	68.88908162653163	1765.515109179486	34.44454081326582
3534.9195947925905	72.11638665719323	1767.4597973962952	36.058193328596616
3538.8089712262085	73.01227674235369	1769.4044856131043	36.506138371176846
3543.759086687177	79.40993347619602	1771.8795433435885	39.70496673809801
3547.7882774407412	80.62857142857143	1773.8941387203706	40.31428571428572
3551.817468194306	80.62857142857143	1775.908734097153	40.31428571428572
3555.8466589478703	80.62857142857143	1777.9233294739352	40.31428571428572
3559.8758497014346	80.62857142857143	1779.9379248507173	40.31428571428572
3563.905040454999	80.62857142857143	1781.9525202274995	40.31428571428572
3568.0685375670155	88.69142857142857	1784.0342687835077	44.34571428571429
3572.0977283205802	88.69142857142857	1786.0488641602901	44.34571428571429
3576.1269190741446	86.83962906133469	1788.0634595370723	43.419814530667345
3580.290416186163	80.62857142857143	1790.1452080930815	40.31428571428572
3584.3196069397254	79.40993347619602	1792.1598034698627	39.70496673809801
3588.2144913348397	79.40993347619602	1794.1072456674199	39.70496673809801
3592.2436820884022	76.49097905995858	1796.1218410442011	38.24548952997929
3596.2728728419684	74.33586988137294	1798.1364364209842	37.16793494068647
3600.302063595533	72.11638665719323	1800.1510317977666	36.058193328596616
3604.4655607075497	72.11638665719323	1802.2327803537748	36.058193328596616
3608.494751461114	68.88908162653163	1804.247375730557	34.44454081326582
3612.3896358562265	65.0048324734243	1806.1948179281133	32.50241623671215
3616.418826609791	64.50285714285715	1808.2094133048954	32.251428571428576
3620.448017363355	64.50285714285715	1810.2240086816776	32.251428571428576
3624.4772081169194	61.40489058499415	1812.2386040584597	30.702445292497075
3628.506398870484	58.69848602157035	1814.253199435242	29.349243010785177
3632.5355896240485	57.01300961452678	1816.2677948120242	28.50650480726339
3636.564780377613	56.440000000000005	1818.2823901888064	28.220000000000002
3640.5939711311776	56.440000000000005	1820.2969855655888	28.220000000000002
3644.623161884742	56.440000000000005	1822.311580942371	28.220000000000002
3648.652352638306	56.440000000000005	1824.326176319153	28.220000000000002
3652.6815433918705	56.440000000000005	1826.3407716959352	28.220000000000002
3656.710734145437	56.440000000000005	1828.3553670727185	28.220000000000002
3660.7399248989996	56.440000000000005	1830.3699624494998	28.220000000000002
3664.7691156525657	56.440000000000005	1832.3845578262828	28.220000000000002
3670.400649596483	64.50285714285715	1835.2003247982416	32.251428571428576
3673.66101135349	64.50285714285715	1836.830505676745	32.251428571428576
3676.9213731104946	64.50285714285715	1838.4606865552473	32.251428571428576
3682.5529070544117	72.11638665719323	1841.2764535272058	36.058193328596616
3684.924079241325	79.40993347619602	1842.4620396206626	39.70496673809801
3690.5556131852422	83.01219502247234	1845.2778065926211	41.50609751123617
3693.815974942247	82.22533181347907	1846.9079874711235	41.11266590673954
3697.0763366992524	81.03071143658043	1848.5381683496262	40.515355718290216
3702.707870643171	88.69142857142857	1851.3539353215856	44.34571428571429
3708.3394045870878	96.75428571428571	1854.1697022935439	48.37714285714286
3713.9709385310066	88.69142857142857	1856.9854692655033	44.34571428571429
3719.6024724749236	79.40993347619602	1859.8012362374618	39.70496673809801
3723.5870223760235	76.49097905995858	1861.7935111880117	38.24548952997929
3728.1845799542157	82.22533181347907	1864.0922899771078	41.11266590673954
3732.1691298553155	81.03071143658043	1866.0845649276578	40.515355718290216
3736.1536797564154	80.62857142857143	1868.0768398782077	40.31428571428572
3740.1382296575157	79.40993347619602	1870.0691148287578	39.70496673809801
3744.1227795586174	76.49097905995858	1872.0613897793087	38.24548952997929
3748.1073294597154	74.33586988137294	1874.0536647298577	37.16793494068647
3752.091879360817	73.01227674235369	1876.0459396804085	36.506138371176846
3756.0764292619156	72.5657142857143	1878.0382146309578	36.28285714285715
3760.0609791630172	72.5657142857143	1880.0304895815086	36.28285714285715
3764.045529064117	72.5657142857143	1882.0227645320585	36.28285714285715
3768.030078965217	72.5657142857143	1884.0150394826085	36.28285714285715
3772.014628866317	73.01227674235369	1886.0073144331584	36.506138371176846
3775.999178767417	74.33586988137294	1887.9995893837086	37.16793494068647
3779.983728668517	76.49097905995858	1889.9918643342585	38.24548952997929
3784.5812862467096	72.11638665719323	1892.2906431233548	36.058193328596616
3789.1788438249014	64.50285714285715	1894.5894219124507	32.251428571428576
3793.1633937260012	64.50285714285715	1896.5816968630006	32.251428571428576
3797.1479436271015	64.50285714285715	1898.5739718135508	32.251428571428576
3801.1324935282014	64.50285714285715	1900.5662467641007	32.251428571428576
3805.1170434293012	64.50285714285715	1902.5585217146506	32.251428571428576
3809.101593330401	64.50285714285715	1904.5507966652006	32.251428571428576
3813.0861432315014	64.50285714285715	1906.5430716157507	32.251428571428576
3817.0706931326013	64.50285714285715	1908.5353465663006	32.251428571428576
3821.668250710794	56.440000000000005	1910.834125355397	28.220000000000002
3825.652800611894	54.08728999289492	1912.826400305947	27.04364499644746
3830.4143610664705	51.62747599438714	1915.2071805332353	25.81373799719357
3834.362972175141	47.014132135009824	1917.1814860875704	23.507066067504912
3838.311583283814	43.419814530667345	1919.155791641907	21.709907265333673
3842.260194392484	41.11266590673954	1921.130097196242	20.55633295336977
3846.2088055011577	40.31428571428572	1923.1044027505789	20.15714285714286
3850.1574166098294	41.11266590673954	1925.0787083049147	20.55633295336977
3854.106027718501	43.419814530667345	1927.0530138592505	21.709907265333673
3858.0546388271728	47.014132135009824	1929.0273194135864	23.507066067504912
3862.0032499358445	47.014132135009824	1931.0016249679222	23.507066067504912
3865.951861044516	43.419814530667345	1932.975930522258	21.709907265333673
3870.7134214990906	49.04444531571879	1935.3567107495453	24.522222657859395
3875.4749819536655	56.440000000000005	1937.7374909768328	28.220000000000002
3880.23654240824	56.440000000000005	1940.11827120412	28.220000000000002
3884.1851535169117	57.01300961452678	1942.0925767584558	28.50650480726339
3888.1337646255834	56.440000000000005	1944.0668823127917	28.220000000000002
3892.082375734255	56.440000000000005	1946.0411878671275	28.220000000000002
3896.8439361888304	49.04444531571879	1948.4219680944152	24.522222657859395
3900.792547297502	50.993986039972384	1950.396273648751	25.496993019986192
3904.741158406174	54.08728999289492	1952.370579203087	27.04364499644746
3908.6897695148473	54.08728999289492	1954.3448847574236	27.04364499644746
3912.638380623517	50.993986039972384	1956.3191903117586	25.496993019986192
3916.5869917321907	49.04444531571879	1958.2934958660953	24.522222657859395
3920.5356028408605	48.37714285714286	1960.2678014204303	24.18857142857143
3925.297163295437	57.01300961452678	1962.6485816477184	28.50650480726339
3929.2457744041085	58.69848602157035	1964.6228872020542	29.349243010785177
3933.19438551278	61.40489058499415	1966.59719275639	30.702445292497075
3937.142996621452	61.40489058499415	1968.571498310726	30.702445292497075
3941.0916077301235	58.69848602157035	1970.5458038650618	29.349243010785177
3945.040218838795	57.01300961452678	1972.5201094193976	28.50650480726339
3949.8017792933706	48.37714285714286	1974.9008896466853	24.18857142857143
3953.7503904020423	48.37714285714286	1976.8751952010211	24.18857142857143
3957.699001510714	49.04444531571879	1978.849500755357	24.522222657859395
3961.6476126193857	50.993986039972384	1980.8238063096928	25.496993019986192
3965.5962237280573	47.014132135009824	1982.7981118640287	23.507066067504912
3971.2975246895085	50.993986039972384	1985.6487623447542	25.496993019986192
3976.9988256509623	51.62747599438714	1988.4994128254812	25.81373799719357
3982.700126612414	54.08728999289492	1991.350063306207	27.04364499644746
3988.4014275738673	49.04444531571879	1994.2007137869336	24.522222657859395
3992.340844286712	50.993986039972384	1996.170422143356	25.496993019986192
3996.2802609995533	54.08728999289492	1998.1401304997767	27.04364499644746
4000.219677712398	51.62747599438714	2000.109838856199	25.81373799719357
4005.0154893628132	54.08728999289492	2002.5077446814066	27.04364499644746
4008.954906075658	50.993986039972384	2004.477453037829	25.496993019986192
4013.750717726076	48.37714285714286	2006.875358863038	24.18857142857143
4017.690134438919	48.37714285714286	2008.8450672194595	24.18857142857143
4021.629551151762	47.014132135009824	2010.814775575881	23.507066067504912
4025.568967864605	43.419814530667345	2012.7844839323025	21.709907265333673
4029.508384577448	41.11266590673954	2014.754192288724	20.55633295336977
4033.447801290291	40.31428571428572	2016.7239006451455	20.15714285714286
4037.387218003134	41.11266590673954	2018.693609001567	20.55633295336977
4042.183029653552	50.993986039972384	2021.091514826776	25.496993019986192
4046.122446366395	54.08728999289492	2023.0612231831974	27.04364499644746
4050.061863079238	56.440000000000005	2025.030931539619	28.220000000000002
4054.8576747296547	64.50285714285715	2027.4288373648274	32.251428571428576
4058.7970914424977	64.50285714285715	2029.3985457212489	32.251428571428576
4062.7365081553407	64.50285714285715	2031.3682540776704	32.251428571428576
4067.5323198057586	65.0048324734243	2033.7661599028793	32.50241623671215
4071.4717365186034	66.48802328853165	2035.7358682593017	33.244011644265825
4075.4111532314446	68.88908162653163	2037.7055766157223	34.44454081326582
4079.3505699442894	72.11638665719323	2039.6752849721447	36.058193328596616
4083.2899866571306	72.11638665719323	2041.6449933285653	36.058193328596616
4088.9715939467437	74.33586988137294	2044.4857969733719	37.16793494068647
4092.0491312286176	72.11638665719323	2046.0245656143088	36.058193328596616
4097.730738518232	76.0648421561821	2048.865369259116	38.03242107809105
4103.412345807844	79.40993347619602	2051.706172903922	39.70496673809801
4106.489883089717	76.0648421561821	2053.2449415448586	38.03242107809105
4112.171490379332	79.40993347619602	2056.085745189666	39.70496673809801
4117.8530976689435	84.17869990898735	2058.9265488344718	42.08934995449368
4123.534704958557	85.70934709582052	2061.7673524792785	42.85467354791026
4129.216312248169	83.01219502247234	2064.6081561240844	41.50609751123617
4134.897919537783	80.62857142857143	2067.4489597688917	40.31428571428572
4140.579526827395	79.81821346033749	2070.2897634136975	39.909106730168745
4146.2611341170095	80.62857142857143	2073.1305670585048	40.31428571428572
4151.942741406621	83.01219502247234	2075.9713707033106	41.50609751123617
4155.739306655936	80.62857142857143	2077.869653327968	40.31428571428572
4159.535871905251	76.0648421561821	2079.7679359526255	38.03242107809105
4163.332437154569	72.11638665719323	2081.6662185772843	36.058193328596616
4168.484918564352	76.49097905995858	2084.242459282176	38.24548952997929
4172.281483813669	74.33586988137294	2086.1407419068346	37.16793494068647
4177.433965223451	81.03071143658043	2088.7169826117256	40.515355718290216
4182.586446633239	88.69142857142857	2091.2932233166193	44.34571428571429
4186.383011882554	88.69142857142857	2093.191505941277	44.34571428571429
4191.535493292337	96.75428571428571	2095.7677466461687	48.37714285714286
4195.332058541653	96.75428571428571	2097.6660292708266	48.37714285714286
4199.128623790968	96.75428571428571	2099.564311895484	48.37714285714286
4202.925189040283	96.75428571428571	2101.4625945201415	48.37714285714286
4206.721754289598	97.08965686100531	2103.360877144799	48.544828430502655
4211.8742356993835	96.75428571428571	2105.9371178496917	48.37714285714286
4215.431378556526	97.08965686100531	2107.715689278263	48.544828430502655
4218.988521413669	98.08889063143758	2109.4942607068347	49.04444531571879
4222.545664270812	99.73203493279746	2111.272832135406	49.86601746639873
4227.999949985098	107.57193139704148	2113.999974992549	53.78596569852074
4233.454235699383	101.98797207994477	2116.7271178496917	50.993986039972384
4238.908521413669	97.42387353566824	2119.4542607068347	48.71193676783412
4242.465664270812	94.02826427001965	2121.232832135406	47.014132135009824
4247.9199499850965	91.93071570370763	2123.9599749925483	45.96535785185382
4249.8170928422405	91.93071570370763	2124.9085464211203	45.96535785185382
4255.271378556526	86.83962906133469	2127.635689278263	43.419814530667345
4258.8285214136695	90.14548332149153	2129.4142607068347	45.07274166074576
4264.282807127955	84.17869990898735	2132.1414035639773	42.08934995449368
4267.839949985098	86.83962906133469	2133.919974992549	43.419814530667345
4271.39709284224	86.83962906133469	2135.69854642112	43.419814530667345
4274.954235699384	83.01219502247234	2137.477117849692	41.50609751123617
4280.408521413669	86.83962906133469	2140.2042607068347	43.419814530667345
4284.437712167234	84.17869990898735	2142.218856083617	42.08934995449368
4288.466902920798	82.22533181347907	2144.233451460399	41.11266590673954
4292.496093674363	81.03071143658043	2146.2480468371814	40.515355718290216
4296.5252844279275	80.62857142857143	2148.2626422139638	40.31428571428572
4300.554475181491	80.62857142857143	2150.2772375907457	40.31428571428572
4304.583665935056	81.03071143658043	2152.291832967528	40.515355718290216
4308.478550330168	89.05716797286415	2154.239275165084	44.528583986432075
4312.507741083733	88.69142857142857	2156.2538705418665	44.34571428571429
4316.536931837297	88.69142857142857	2158.2684659186484	44.34571428571429
4320.566122590862	88.69142857142857	2160.283061295431	44.34571428571429
4324.595313344426	89.05716797286415	2162.297656672213	44.528583986432075
4328.62450409799	90.14548332149153	2164.312252048995	45.07274166074576
4332.653694851555	91.93071570370763	2166.3268474257775	45.96535785185382
4336.682885605122	91.93071570370763	2168.341442802561	45.96535785185382
4340.846382717136	82.22533181347907	2170.423191358568	41.11266590673954
4344.875573470702	79.40993347619602	2172.437786735351	39.70496673809801
4348.904764224265	76.49097905995858	2174.4523821121325	38.24548952997929
4352.9339549778315	74.33586988137294	2176.4669774889157	37.16793494068647
4356.963145731395	73.01227674235369	2178.4815728656977	36.506138371176846
4360.99233648496	72.5657142857143	2180.49616824248	36.28285714285715
4365.021527238525	73.01227674235369	2182.5107636192624	36.506138371176846
4369.050717992089	72.5657142857143	2184.5253589960444	36.28285714285715
4373.0799087456535	72.5657142857143	2186.5399543728267	36.28285714285715
4377.109099499218	73.01227674235369	2188.554549749609	36.506138371176846
4381.138290252782	74.33586988137294	2190.569145126391	37.16793494068647
4385.301787364799	68.88908162653163	2192.6508936823993	34.44454081326582
4389.330978118363	72.11638665719323	2194.6654890591817	36.058193328596616
4393.360168871927	76.0648421561821	2196.6800844359636	38.03242107809105
4397.389359625492	74.33586988137294	2198.694679812746	37.16793494068647
4401.418550379057	72.11638665719323	2200.7092751895284	36.058193328596616
4407.062550379058	76.0648421561821	2203.531275189529	38.03242107809105
4412.706550379056	79.40993347619602	2206.353275189528	39.70496673809801
4418.350550379058	84.17869990898735	2209.175275189529	42.08934995449368
4423.994550379056	84.17869990898735	2211.997275189528	42.08934995449368
4427.2196932362	82.22533181347907	2213.6098466181	41.11266590673954
4432.8636932362	73.01227674235369	2216.4318466181	36.506138371176846
4436.088836093344	72.5657142857143	2218.044418046672	36.28285714285715
4441.732836093344	64.50285714285715	2220.866418046672	32.251428571428576
4445.764264664771	65.0048324734243	2222.8821323323855	32.50241623671215
4449.795693236201	66.48802328853165	2224.8978466181006	33.244011644265825
4453.827121807628	68.88908162653163	2226.913560903814	34.44454081326582
4457.858550379058	72.11638665719323	2228.929275189529	36.058193328596616
4461.889978950485	76.0648421561821	2230.9449894752424	38.03242107809105
4465.921407521915	74.33586988137294	2232.9607037609576	37.16793494068647
4471.599294417454	79.81821346033749	2235.799647208727	39.909106730168745
4477.277181312993	80.62857142857143	2238.6385906564965	40.31428571428572
4482.95506820853	83.01219502247234	2241.477534104265	41.50609751123617
4486.052097424279	79.40993347619602	2243.0260487121395	39.70496673809801
4491.729984319818	84.17869990898735	2245.864992159909	42.08934995449368
4497.407871215356	90.14548332149153	2248.703935607678	45.07274166074576
4501.439299786786	89.05716797286415	2250.719649893393	44.528583986432075
4505.470728358213	88.69142857142857	2252.7353641791065	44.34571428571429
4509.502156929643	89.05716797286415	2254.7510784648216	44.528583986432075
4513.53358550107	90.14548332149153	2256.766792750535	45.07274166074576
4517.5650140725	91.93071570370763	2258.78250703625	45.96535785185382
4521.596442643927	94.3733232801451	2260.7982213219634	47.18666164007255
4525.627871215357	96.75428571428571	2262.8139356076786	48.37714285714286
4529.659299786787	96.75428571428571	2264.8296498933937	48.37714285714286
4533.690728358214	96.75428571428571	2266.845364179107	48.37714285714286
4539.392029319668	101.98797207994477	2269.696014659834	50.993986039972384
4545.093330281119	97.42387353566824	2272.5466651405595	48.71193676783412
4550.794631242573	94.02826427001965	2275.3973156212865	47.014132135009824
4554.815814743891	97.42387353566824	2277.4079073719454	48.71193676783412
4558.836998245208	94.02826427001965	2279.418499122604	47.014132135009824
4562.858181746526	90.14548332149153	2281.429090873263	45.07274166074576
4566.879365247843	86.83962906133469	2283.4396826239217	43.419814530667345
4570.90054874916	84.17869990898735	2285.45027437458	42.08934995449368
4574.921732250478	82.22533181347907	2287.460866125239	41.11266590673954
4579.230143144749	89.05716797286415	2289.6150715723743	44.528583986432075
4583.251326646065	88.69142857142857	2291.6256633230323	44.34571428571429
4587.272510147383	88.69142857142857	2293.6362550736917	44.34571428571429
4591.293693648699	89.05716797286415	2295.6468468243497	44.528583986432075
4595.314877150018	88.69142857142857	2297.657438575009	44.34571428571429
4599.336060651336	88.69142857142857	2299.668030325668	44.34571428571429
4603.357244152654	88.69142857142857	2301.678622076327	44.34571428571429
4607.378427653971	89.05716797286415	2303.6892138269855	44.528583986432075
4612.716722094282	98.08889063143758	2306.358361047141	49.04444531571879
4616.386799521995	99.73203493279746	2308.1933997609976	49.86601746639873
4620.056876949709	101.98797207994477	2310.0284384748543	50.993986039972384
4623.726954377423	104.81714285714287	2311.8634771887114	52.408571428571435
4629.065248817732	115.44254583018821	2314.532624408866	57.721272915094104
4634.403543258043	117.3969720431407	2317.2017716290216	58.69848602157035
4638.073620685756	119.86298858552236	2319.036810342878	59.93149429276118
4641.743698113471	120.94285714285715	2320.8718490567353	60.471428571428575
4647.08199255378	112.88000000000001	2323.54099627689	56.440000000000005
4650.752069981493	112.88000000000001	2325.3760349907466	56.440000000000005
4656.090364421804	104.81714285714287	2328.045182210902	52.408571428571435
4659.103491703696	96.75428571428571	2329.551745851848	48.37714285714286
4664.794954347273	88.69142857142857	2332.3974771736366	44.34571428571429
4670.486416990848	80.62857142857143	2335.243208495424	40.31428571428572
4676.177879634425	72.5657142857143	2338.0889398172126	36.28285714285715
4681.869342278	64.50285714285715	2340.934671139	32.251428571428576
4687.560804921578	56.440000000000005	2343.780402460789	28.220000000000002
4693.252267565153	47.014132135009824	2346.6261337825763	23.507066067504912
4698.94373020873	36.058193328596616	2349.471865104365	18.029096664298308
4704.6351928523045	25.496993019986192	2352.3175964261522	12.748496509993096
4708.6419641369475	18.029096664298308	2354.3209820684738	9.014548332149154
4712.648735421591	11.402601922905356	2356.3243677107953	5.701300961452678
4716.65550670623	8.062857142857144	2358.327753353115	4.031428571428572
4721.1074748002775	8.062857142857144	2360.5537374001387	4.031428571428572
4725.114246084917	11.402601922905356	2362.5571230424584	5.701300961452678
4729.12101736956	18.029096664298308	2364.56050868478	9.014548332149154
4733.127788654199	25.496993019986192	2366.5638943270997	12.748496509993096
4737.134559938843	33.244011644265825	2368.5672799694216	16.622005822132913
4741.141331223483	41.11266590673954	2370.5706656117413	20.55633295336977
4746.731916772582	48.37714285714286	2373.365958386291	24.18857142857143
4750.086268102041	49.04444531571879	2375.0431340510204	24.522222657859395
4755.676853651139	48.37714285714286	2377.8384268255695	24.18857142857143
4759.703719200651	48.37714285714286	2379.8518596003255	24.18857142857143
4763.730584750163	48.37714285714286	2381.8652923750815	24.18857142857143
4767.757450299677	48.37714285714286	2383.8787251498384	24.18857142857143
4771.784315849187	48.37714285714286	2385.8921579245934	24.18857142857143
4775.8111813987	48.37714285714286	2387.90559069935	24.18857142857143
4779.83804694821	48.37714285714286	2389.919023474105	24.18857142857143
4783.864912497724	48.37714285714286	2391.932456248862	24.18857142857143
4787.891778047236	48.37714285714286	2393.945889023618	24.18857142857143
4791.918643596748	48.37714285714286	2395.959321798374	24.18857142857143
4795.94550914626	48.37714285714286	2397.97275457313	24.18857142857143
4799.972374695772	48.37714285714286	2399.986187347886	24.18857142857143
4803.9992402452835	48.37714285714286	2401.9996201226418	24.18857142857143
4808.026105794795	49.04444531571879	2404.0130528973973	24.522222657859395
4812.052971344307	50.993986039972384	2406.0264856721533	25.496993019986192
4816.271592396176	54.08728999289492	2408.135796198088	27.04364499644746
4820.298457945688	58.142089710625015	2410.149228972844	29.071044855312508
4824.3253234952	62.97292738688165	2412.1626617476	31.486463693440825
4828.352189044712	65.0048324734243	2414.176094522356	32.50241623671215
4832.379054594224	64.50285714285715	2416.189527297112	32.251428571428576
4836.405920143736	64.50285714285715	2418.202960071868	32.251428571428576
4840.432785693248	65.0048324734243	2420.216392846624	32.50241623671215
4846.110672588786	57.01300961452678	2423.055336294393	28.50650480726339
4851.788559484325	48.37714285714286	2425.8942797421623	24.18857142857143
4857.466446379863	41.11266590673954	2428.7332231899313	20.55633295336977
4860.5634755956125	43.419814530667345	2430.2817377978063	21.709907265333673
4866.241362491148	40.31428571428572	2433.120681245574	20.15714285714286
4871.919249386689	32.251428571428576	2435.9596246933447	16.125714285714288
4875.936752429214	32.251428571428576	2437.968376214607	16.125714285714288
4879.954255471738	29.071044855312508	2439.977127735869	14.535522427656254
4883.971758514263	25.496993019986192	2441.9858792571313	12.748496509993096
4887.989261556786	24.18857142857143	2443.994630778393	12.094285714285714
4892.00676459931	24.18857142857143	2446.003382299655	12.094285714285714
4896.024267641835	25.496993019986192	2448.0121338209174	12.748496509993096
4900.041770684359	29.071044855312508	2450.0208853421796	14.535522427656254
4904.0592737268835	34.207805768716064	2452.0296368634417	17.103902884358032
4908.076776769408	40.31428571428572	2454.038388384704	20.15714285714286
4912.429071732143	43.419814530667345	2456.2145358660714	21.709907265333673
4916.446574774667	50.993986039972384	2458.2232873873336	25.496993019986192
4920.4640778171915	50.993986039972384	2460.2320389085958	25.496993019986192
4925.740899568477	57.01300961452678	2462.8704497842386	28.50650480726339
4931.017721319761	61.40489058499415	2465.5088606598806	30.702445292497075
4934.735482099078	58.142089710625015	2467.367741049539	29.071044855312508
4938.4532428783905	54.08728999289492	2469.2266214391952	27.04364499644746
4943.730064629677	58.69848602157035	2471.8650323148386	29.349243010785177
4949.00688638096	56.440000000000005	2474.50344319048	28.220000000000002
4954.283708132247	48.37714285714286	2477.1418540661234	24.18857142857143
4958.0014689115615	48.37714285714286	2479.0007344557807	24.18857142857143
4961.719229690876	48.37714285714286	2480.859614845438	24.18857142857143
4965.43699047019	47.014132135009824	2482.718495235095	23.507066067504912
4970.713812221476	41.11266590673954	2485.356906110738	20.55633295336977
4974.43157300079	43.419814530667345	2487.215786500395	21.709907265333673
4978.149333780105	47.014132135009824	2489.0746668900524	23.507066067504912
4983.426155531389	43.419814530667345	2491.7130777656944	21.709907265333673
4988.7029772826745	40.31428571428572	2494.3514886413373	20.15714285714286
4992.420738061989	40.31428571428572	2496.2103690309946	20.15714285714286
4996.138498841303	36.058193328596616	2498.0692494206514	18.029096664298308
4999.8562596206175	33.244011644265825	2499.9281298103087	16.622005822132913
5005.133081371901	40.31428571428572	2502.5665406859507	20.15714285714286
5008.850842151216	40.31428571428572	2504.425421075608	20.15714285714286
5012.568602930531	40.31428571428572	2506.2843014652653	20.15714285714286
5017.845424681817	43.419814530667345	2508.9227123409087	21.709907265333673
5021.56318546113	41.11266590673954	2510.781592730565	20.55633295336977
5025.280946240447	40.31428571428572	2512.6404731202233	20.15714285714286
5028.998707019759	41.11266590673954	2514.4993535098797	20.55633295336977
5034.275528771045	43.419814530667345	2517.1377643855226	21.709907265333673
5037.993289550359	47.014132135009824	2518.9966447751794	23.507066067504912
5041.7110503296735	47.014132135009824	2520.8555251648368	23.507066067504912
5046.987872080959	47.014132135009824	2523.4939360404796	23.507066067504912
5050.705632860274	45.610407691621425	2525.352816430137	22.805203845810713
5055.982454611558	43.419814530667345	2527.991227305779	21.709907265333673
5059.925618799551	43.419814530667345	2529.9628093997753	21.709907265333673
5063.868782987544	41.11266590673954	2531.934391493772	20.55633295336977
5067.811947175537	40.31428571428572	2533.9059735877686	20.15714285714286
5071.75511136353	40.31428571428572	2535.877555681765	20.15714285714286
5075.698275551523	40.31428571428572	2537.8491377757614	20.15714285714286
5079.6414397395165	40.31428571428572	2539.8207198697582	20.15714285714286
5083.584603927509	40.31428571428572	2541.7923019637547	20.15714285714286
5088.366739219331	49.04444531571879	2544.1833696096655	24.522222657859395
5092.309903407324	50.993986039972384	2546.154951703662	25.496993019986192
5096.253067595317	51.62747599438714	2548.1265337976583	25.81373799719357
5100.19623178331	47.014132135009824	2550.098115891655	23.507066067504912
5104.978367075133	50.993986039972384	2552.4891835375665	25.496993019986192
5108.921531263124	49.04444531571879	2554.460765631562	24.522222657859395
5112.864695451119	48.37714285714286	2556.4323477255593	24.18857142857143
5117.646830742939	56.440000000000005	2558.8234153714693	28.220000000000002
5121.589994930934	56.440000000000005	2560.794997465467	28.220000000000002
5125.533159118927	54.08728999289492	2562.7665795594635	27.04364499644746
5130.315294410748	58.69848602157035	2565.157647205374	29.349243010785177
5134.258458598741	57.01300961452678	2567.1292292993703	28.50650480726339
5138.201622786734	56.440000000000005	2569.100811393367	28.220000000000002
5142.983758078556	64.50285714285715	2571.491879039278	32.251428571428576
5146.926922266549	61.40489058499415	2573.4634611332744	30.702445292497075
5150.870086454542	58.142089710625015	2575.435043227271	29.071044855312508
5155.652221746363	61.40489058499415	2577.8261108731813	30.702445292497075
5159.595385934356	58.69848602157035	2579.797692967178	29.349243010785177
5163.538550122349	57.01300961452678	2581.7692750611745	28.50650480726339
5167.481714310342	56.440000000000005	2583.740857155171	28.220000000000002
5171.424878498336	56.440000000000005	2585.712439249168	28.220000000000002
5175.368042686328	56.440000000000005	2587.684021343164	28.220000000000002
5180.15017797815	64.50285714285715	2590.075088989075	32.251428571428576
5184.093342166145	65.0048324734243	2592.0466710830724	32.50241623671215
5188.036506354136	66.48802328853165	2594.018253177068	33.244011644265825
5191.979670542131	66.48802328853165	2595.9898352710657	33.244011644265825
5195.922834730122	65.0048324734243	2597.961417365061	32.50241623671215
5199.865998918117	64.50285714285715	2599.9329994590585	32.251428571428576
5204.648134209938	66.48802328853165	2602.324067104969	33.244011644265825
5208.5912983979315	68.88908162653163	2604.2956491989657	34.44454081326582
5212.534462585924	68.88908162653163	2606.267231292962	34.44454081326582
5216.477626773917	66.48802328853165	2608.2388133869586	33.244011644265825
5220.42079096191	65.0048324734243	2610.210395480955	32.50241623671215
5224.363955149904	64.50285714285715	2612.181977574952	32.251428571428576
5229.146090441725	68.88908162653163	2614.5730452208627	34.44454081326582
5233.089254629718	66.48802328853165	2616.544627314859	33.244011644265825
5237.032418817711	65.0048324734243	2618.5162094088555	32.50241623671215
5240.975583005704	64.50285714285715	2620.487791502852	32.251428571428576
5244.9187471936975	64.50285714285715	2622.4593735968488	32.251428571428576
5249.700882485518	72.5657142857143	2624.850441242759	36.28285714285715
5253.731471787953	72.5657142857143	2626.8657358939763	36.28285714285715
5257.762061090386	72.5657142857143	2628.881030545193	36.28285714285715
5261.792650392822	72.5657142857143	2630.896325196411	36.28285714285715
5265.823239695254	72.11638665719323	2632.911619847627	36.058193328596616
5269.8538289976905	68.88908162653163	2634.9269144988452	34.44454081326582
5273.884418300122	66.48802328853165	2636.942209150061	33.244011644265825
5277.915007602558	65.0048324734243	2638.957503801279	32.50241623671215
5281.945596904992	64.50285714285715	2640.972798452496	32.251428571428576
5285.976186207426	65.0048324734243	2642.988093103713	32.50241623671215
5290.00677550986	66.48802328853165	2645.00338775493	33.244011644265825
5294.037364812294	68.88908162653163	2647.018682406147	34.44454081326582
5298.067954114727	72.11638665719323	2649.0339770573637	36.058193328596616
5302.098543417162	72.5657142857143	2651.049271708581	36.28285714285715
5306.129132719596	72.5657142857143	2653.064566359798	36.28285714285715
5310.15972202203	72.11638665719323	2655.079861011015	36.058193328596616
5314.190311324463	68.88908162653163	2657.0951556622317	34.44454081326582
5318.220900626898	66.48802328853165	2659.110450313449	33.244011644265825
5322.251489929332	65.0048324734243	2661.125744964666	32.50241623671215
5326.282079231765	64.50285714285715	2663.1410396158826	32.251428571428576
5330.3126685341995	64.50285714285715	2665.1563342670997	32.251428571428576
5334.343257836634	65.0048324734243	2667.171628918317	32.50241623671215
5338.37384713907	66.48802328853165	2669.186923569535	33.244011644265825
5342.404436441501	68.88908162653163	2671.2022182207506	34.44454081326582
5346.435025743937	72.11638665719323	2673.2175128719687	36.058193328596616
5350.46561504637	68.88908162653163	2675.232807523185	34.44454081326582
5354.496204348805	66.48802328853165	2677.2481021744024	33.244011644265825
5358.526793651239	65.0048324734243	2679.2633968256196	32.50241623671215
5362.557382953673	64.50285714285715	2681.2786914768367	32.251428571428576
5366.587972256108	64.50285714285715	2683.293986128054	32.251428571428576
5370.618561558541	64.50285714285715	2685.3092807792705	32.251428571428576
5374.649150860975	65.0048324734243	2687.3245754304876	32.50241623671215
5378.761997087949	64.50285714285715	2689.3809985439743	32.251428571428576
5382.792586390383	64.50285714285715	2691.3962931951914	32.251428571428576
5386.823175692816	64.50285714285715	2693.411587846408	32.251428571428576
5390.8537649952505	64.50285714285715	2695.4268824976252	32.251428571428576
5394.884354297685	64.50285714285715	2697.4421771488423	32.251428571428576
5398.914943600119	64.50285714285715	2699.4574718000595	32.251428571428576
5402.945532902552	64.50285714285715	2701.472766451276	32.251428571428576
5406.9761222049865	64.50285714285715	2703.4880611024932	32.251428571428576
5411.006711507421	64.50285714285715	2705.5033557537104	32.251428571428576
5415.037300809856	64.50285714285715	2707.518650404928	32.251428571428576
5419.067890112288	64.50285714285715	2709.533945056144	32.251428571428576
5423.098479414724	64.50285714285715	2711.549239707362	32.251428571428576
5427.129068717156	64.50285714285715	2713.564534358578	32.251428571428576
5431.159658019592	64.50285714285715	2715.579829009796	32.251428571428576
5435.190247322026	64.50285714285715	2717.595123661013	32.251428571428576
5439.22083662446	64.50285714285715	2719.61041831223	32.251428571428576
5443.251425926894	65.0048324734243	2721.625712963447	32.50241623671215
5447.282015229328	66.48802328853165	2723.641007614664	33.244011644265825
5452.448438036636	72.5657142857143	2726.224219018318	36.28285714285715
5456.237148095328	72.5657142857143	2728.118574047664	36.28285714285715
5460.025858154019	73.01227674235369	2730.0129290770096	36.506138371176846
5463.8145682127115	74.33586988137294	2731.9072841063557	37.16793494068647
5468.980991020017	68.88908162653163	2734.4904955100087	34.44454081326582
5472.76970107871	72.11638665719323	2736.384850539355	36.058193328596616
5476.558411137402	76.0648421561821	2738.279205568701	38.03242107809105
5480.347121196093	80.62857142857143	2740.1735605980466	40.31428571428572
5485.513544003401	74.33586988137294	2742.7567720017005	37.16793494068647
5489.302254062093	76.49097905995858	2744.6511270310466	38.24548952997929
5494.468676869399	72.11638665719323	2747.2343384346996	36.058193328596616
5498.257386928091	76.0648421561821	2749.1286934640457	38.03242107809105
5502.0460969867845	79.40993347619602	2751.0230484933923	39.70496673809801
5505.834807045475	76.49097905995858	2752.9174035227375	38.24548952997929
5511.0012298527845	74.33586988137294	2755.5006149263922	37.16793494068647
5514.789939911475	76.49097905995858	2757.3949699557375	38.24548952997929
5519.956362718783	72.11638665719323	2759.9781813593913	36.058193328596616
5523.745072777475	76.0648421561821	2761.8725363887374	38.03242107809105
5527.533782836166	79.40993347619602	2763.766891418083	39.70496673809801
5532.700205643474	74.33586988137294	2766.350102821737	37.16793494068647
5536.488915702166	76.49097905995858	2768.244457851083	38.24548952997929
5541.655338509472	72.11638665719323	2770.827669254736	36.058193328596616
5545.637434349698	76.0648421561821	2772.818717174849	38.03242107809105
5549.619530189925	76.49097905995858	2774.8097650949626	38.24548952997929
5553.601626030151	74.33586988137294	2776.8008130150756	37.16793494068647
5557.583721870378	73.01227674235369	2778.791860935189	36.506138371176846
5562.194569685377	80.62857142857143	2781.0972848426886	40.31428571428572
5566.176665525604	80.62857142857143	2783.088332762802	40.31428571428572
5570.15876136583	80.62857142857143	2785.079380682915	40.31428571428572
5574.140857206057	80.62857142857143	2787.0704286030286	40.31428571428572
5578.122953046283	80.62857142857143	2789.0614765231417	40.31428571428572
5582.105048886512	80.62857142857143	2791.052524443256	40.31428571428572
5586.087144726736	81.03071143658043	2793.043572363368	40.515355718290216
5590.069240566965	82.22533181347907	2795.0346202834826	41.11266590673954
5594.051336407189	84.17869990898735	2797.0256682035947	42.08934995449368
5598.033432247418	86.83962906133469	2799.016716123709	43.419814530667345
5602.644280062417	97.42387353566824	2801.3221400312086	48.71193676783412
5606.626375902643	101.02731043169082	2803.3131879513217	50.51365521584541
5610.60847174287	105.1267953570393	2805.304235871435	52.56339767851965
5614.590567583096	97.08965686100531	2807.295283791548	48.544828430502655
5619.201415398096	88.69142857142857	2809.600707699048	44.34571428571429
5624.18524911691	81.03071143658043	2812.092624558455	40.515355718290216
5628.061564231541	82.22533181347907	2814.0307821157703	41.11266590673954
5633.0453979503545	76.49097905995858	2816.5226989751773	38.24548952997929
5636.921713064985	79.40993347619602	2818.4608565324925	39.70496673809801
5640.798028179619	83.01219502247234	2820.3990140898095	41.50609751123617
5644.6743432942485	87.21313456593754	2822.3371716471243	43.60656728296877
5648.550658408883	91.93071570370763	2824.2753292044413	45.96535785185382
5654.251959370334	91.22081538324285	2827.125979685167	45.610407691621425
5659.9532603317875	91.93071570370763	2829.9766301658938	45.96535785185382
5665.654561293239	94.02826427001965	2832.8272806466193	47.014132135009824
5671.3558622546925	97.42387353566824	2835.6779311273463	48.71193676783412
5677.057163216144	101.98797207994477	2838.528581608072	50.993986039972384
5682.7584641775975	107.57193139704148	2841.3792320887987	53.78596569852074
5688.459765139051	114.02601922905356	2844.2298825695257	57.01300961452678
5694.161066100504	121.21132108505242	2847.080533050252	60.60566054252621
5699.862367061956	129.0057142857143	2849.931183530978	64.50285714285715
5705.471705526351	120.94285714285715	2852.7358527631754	60.471428571428575
5708.78631461895	120.94285714285715	2854.393157309475	60.471428571428575
5714.395653083347	112.88000000000001	2857.1978265416733	56.440000000000005
5717.710262175946	112.88000000000001	2858.855131087973	56.440000000000005
5723.319600640341	104.81714285714287	2861.6598003201707	52.408571428571435
5726.634209732941	105.1267953570393	2863.3171048664703	52.56339767851965
5732.243548197336	98.08889063143758	2866.121774098668	49.04444531571879
5737.852886661735	91.93071570370763	2868.9264433308676	45.96535785185382
5741.167495754332	94.3733232801451	2870.583747877166	47.18666164007255
5746.77683421873	90.14548332149153	2873.388417109365	45.07274166074576
5752.386172683126	81.03071143658043	2876.193086341563	40.515355718290216
5757.995511147524	72.5657142857143	2878.997755573762	36.28285714285715
5763.604849611919	64.50285714285715	2881.8024248059596	32.251428571428576
5767.515909805362	65.0048324734243	2883.757954902681	32.50241623671215
5771.426969998805	64.50285714285715	2885.7134849994027	32.251428571428576
5775.338030192248	65.0048324734243	2887.669015096124	32.50241623671215
5780.226855434053	58.69848602157035	2890.1134277170263	29.349243010785177
5784.137915627495	61.40489058499415	2892.0689578137476	30.702445292497075
5788.048975820938	65.0048324734243	2894.024487910469	32.50241623671215
5792.9378010627415	62.97292738688165	2896.4689005313708	31.486463693440825
5796.848861256186	65.0048324734243	2898.424430628093	32.50241623671215
5802.550162217639	68.88908162653163	2901.2750811088194	34.44454081326582
5808.251463179094	72.11638665719323	2904.125731589547	36.058193328596616
5813.952764140544	76.0648421561821	2906.976382070272	38.03242107809105
5819.654065101999	79.40993347619602	2909.8270325509993	39.70496673809801
5825.35536606345	82.22533181347907	2912.677683031725	41.11266590673954
5831.056667024904	76.49097905995858	2915.528333512452	38.24548952997929
5836.757967986355	72.11638665719323	2918.3789839931774	36.058193328596616
5842.459268947809	69.35931972455512	2921.2296344739043	34.67965986227756
5845.309919428535	65.0048324734243	2922.6549597142675	32.50241623671215
5851.011220389986	62.97292738688165	2925.505610194993	31.486463693440825
5853.861870870714	65.0048324734243	2926.930935435357	32.50241623671215
5859.563171832166	58.69848602157035	2929.781585916083	29.349243010785177
5863.474232025608	61.40489058499415	2931.737116012804	30.702445292497075
5867.385292219052	58.142089710625015	2933.692646109526	29.071044855312508
5871.296352412494	54.08728999289492	2935.648176206247	27.04364499644746
5875.207412605937	50.993986039972384	2937.6037063029685	25.496993019986192
5880.096237847742	57.01300961452678	2940.048118923871	28.50650480726339
5884.007298041184	56.440000000000005	2942.003649020592	28.220000000000002
5888.896123282988	64.50285714285715	2944.448061641494	32.251428571428576
5892.807183476432	64.50285714285715	2946.403591738216	32.251428571428576
5896.718243669874	64.50285714285715	2948.359121834937	32.251428571428576
5900.6293038633185	61.40489058499415	2950.3146519316592	30.702445292497075
5904.540364056759	58.69848602157035	2952.2701820283796	29.349243010785177
5909.429189298566	64.50285714285715	2954.714594649283	32.251428571428576
5913.460038932881	64.50285714285715	2956.7300194664404	32.251428571428576
5917.490888567195	64.50285714285715	2958.7454442835974	32.251428571428576
5921.52173820151	64.50285714285715	2960.760869100755	32.251428571428576
5925.552587835824	64.50285714285715	2962.776293917912	32.251428571428576
5929.583437470139	64.50285714285715	2964.7917187350695	32.251428571428576
5933.614287104453	64.50285714285715	2966.8071435522265	32.251428571428576
5937.645136738768	64.50285714285715	2968.822568369384	32.251428571428576
5941.675986373083	64.50285714285715	2970.8379931865416	32.251428571428576
5945.706836007397	64.50285714285715	2972.8534180036986	32.251428571428576
5949.737685641712	64.50285714285715	2974.868842820856	32.251428571428576
5953.768535276026	64.50285714285715	2976.884267638013	32.251428571428576
5957.799384910341	64.50285714285715	2978.8996924551707	32.251428571428576
5961.830234544656	64.50285714285715	2980.915117272328	32.251428571428576
5965.8610841789705	64.50285714285715	2982.9305420894852	32.251428571428576
5969.8919338132855	61.40489058499415	2984.9459669066428	30.702445292497075
5973.9227834476	58.69848602157035	2986.9613917238	29.349243010785177
5977.953633081916	57.01300961452678	2988.976816540958	28.50650480726339
5981.984482716229	56.440000000000005	2990.9922413581144	28.220000000000002
5986.015332350546	57.01300961452678	2993.007666175273	28.50650480726339
5990.046181984859	58.69848602157035	2995.0230909924294	29.349243010785177
5994.077031619175	61.40489058499415	2997.0385158095874	30.702445292497075
5998.10788125349	64.50285714285715	2999.053940626745	32.251428571428576
6002.138730887804	64.50285714285715	3001.069365443902	32.251428571428576
6006.169580522119	64.50285714285715	3003.0847902610594	32.251428571428576
6010.200430156434	64.50285714285715	3005.100215078217	32.251428571428576
6014.231279790748	64.50285714285715	3007.115639895374	32.251428571428576
6018.262129425063	64.50285714285715	3009.1310647125315	32.251428571428576
6022.292979059377	64.50285714285715	3011.1464895296886	32.251428571428576
6026.323828693692	61.40489058499415	3013.161914346846	30.702445292497075
6030.354678328006	58.69848602157035	3015.177339164003	29.349243010785177
6034.385527962321	57.01300961452678	3017.1927639811606	28.50650480726339
6038.416377596636	56.440000000000005	3019.208188798318	28.220000000000002
6042.515546716278	48.37714285714286	3021.257773358139	24.18857142857143
6046.546396350593	48.37714285714286	3023.2731981752963	24.18857142857143
6050.577245984908	48.37714285714286	3025.288622992454	24.18857142857143
6054.608095619224	48.37714285714286	3027.304047809612	24.18857142857143
6058.638945253537	48.37714285714286	3029.3194726267684	24.18857142857143
6062.669794887853	48.37714285714286	3031.3348974439264	24.18857142857143
6066.700644522166	48.37714285714286	3033.350322261083	24.18857142857143
6070.731494156482	48.37714285714286	3035.365747078241	24.18857142857143
6074.762343790797	48.37714285714286	3037.3811718953984	24.18857142857143
6078.793193425112	48.37714285714286	3039.396596712556	24.18857142857143
6082.824043059426	49.04444531571879	3041.412021529713	24.522222657859395
6086.854892693741	50.993986039972384	3043.4274463468705	25.496993019986192
6090.885742328055	54.08728999289492	3045.4428711640276	27.04364499644746
6094.91659196237	56.440000000000005	3047.458295981185	28.220000000000002
6098.947441596685	56.440000000000005	3049.4737207983426	28.220000000000002
6102.978291230999	56.440000000000005	3051.4891456154996	28.220000000000002
6107.009140865314	56.440000000000005	3053.504570432657	28.220000000000002
6111.039990499628	56.440000000000005	3055.519995249814	28.220000000000002
6115.070840133943	56.440000000000005	3057.5354200669717	28.220000000000002
6119.101689768258	56.440000000000005	3059.550844884129	28.220000000000002
6123.132539402573	57.01300961452678	3061.5662697012863	28.50650480726339
6127.163389036888	58.69848602157035	3063.581694518444	29.349243010785177
6131.1942386712035	61.40489058499415	3065.5971193356017	30.702445292497075
6135.225088305517	64.50285714285715	3067.6125441527583	32.251428571428576
6139.255937939833	65.0048324734243	3069.6279689699163	32.50241623671215
6143.286787574146	66.48802328853165	3071.643393787073	33.244011644265825
6147.317637208463	65.0048324734243	3073.6588186042313	32.50241623671215
6152.923623848858	72.5657142857143	3076.461811924429	36.28285714285715
6156.245690006131	72.11638665719323	3078.1228450030653	36.058193328596616
6161.851676646529	74.33586988137294	3080.9258383232645	37.16793494068647
6167.457663286925	72.11638665719323	3083.7288316434624	36.058193328596616
6170.779729444197	72.11638665719323	3085.3898647220985	36.058193328596616
6176.385716084595	74.33586988137294	3088.1928580422973	37.16793494068647
6181.99170272499	72.11638665719323	3090.995851362495	36.058193328596616
6185.313768882263	72.11638665719323	3092.6568844411313	36.058193328596616
6190.919755522661	72.11638665719323	3095.4598777613305	36.058193328596616
6194.241821679933	72.11638665719323	3097.1209108399667	36.058193328596616
6199.847808320329	74.33586988137294	3099.9239041601645	37.16793494068647
6203.169874477601	72.11638665719323	3101.5849372388006	36.058193328596616
6208.775861117999	74.33586988137294	3104.3879305589994	37.16793494068647
6214.3818477583945	68.88908162653163	3107.1909238791973	34.44454081326582
6219.987834398794	65.0048324734243	3109.993917199397	32.50241623671215
6225.593821039189	61.40489058499415	3112.7969105195943	30.702445292497075
6229.584731712207	65.0048324734243	3114.7923658561035	32.50241623671215
6233.575642385223	62.97292738688165	3116.7878211926113	31.486463693440825
6237.566553058241	58.142089710625015	3118.7832765291205	29.071044855312508
6241.5574637312575	54.08728999289492	3120.7787318656287	27.04364499644746
6246.11850450042	58.69848602157035	3123.05925225021	29.349243010785177
6250.109415173437	57.01300961452678	3125.0547075867185	28.50650480726339
6254.100325846453	54.08728999289492	3127.0501629232267	27.04364499644746
6259.526303103915	58.69848602157035	3129.7631515519574	29.349243010785177
6264.952280361375	65.0048324734243	3132.4761401806877	32.50241623671215
6270.378257618837	72.5657142857143	3135.1891288094184	36.28285714285715
6273.966403869738	73.01227674235369	3136.983201934869	36.506138371176846
6279.392381127199	74.33586988137294	3139.6961905635994	37.16793494068647
6284.81835838466	68.88908162653163	3142.40917919233	34.44454081326582
6288.406504635562	72.11638665719323	3144.203252317781	36.058193328596616
6291.994650886463	68.88908162653163	3145.9973254432316	34.44454081326582
6297.420628143924	68.88908162653163	3148.710314071962	34.44454081326582
6301.008774394825	72.11638665719323	3150.5043871974126	36.058193328596616
6306.4347516522885	66.48802328853165	3153.2173758261442	33.244011644265825
6310.022897903188	68.88908162653163	3155.011448951594	34.44454081326582
6313.611044154091	72.11638665719323	3156.8055220770457	36.058193328596616
6317.199190404992	68.88908162653163	3158.599595202496	34.44454081326582
6322.625167662453	72.11638665719323	3161.3125838312267	36.058193328596616
6328.051144919915	68.88908162653163	3164.0255724599574	34.44454081326582
6333.477122177375	65.0048324734243	3166.7385610886877	32.50241623671215
6337.065268428277	62.97292738688165	3168.5326342141384	31.486463693440825
6342.491245685738	62.97292738688165	3171.245622842869	31.486463693440825
6346.07939193664	58.142089710625015	3173.03969596832	29.071044855312508
6351.5053691941	61.40489058499415	3175.75268459705	30.702445292497075
6356.931346451562	61.40489058499415	3178.465673225781	30.702445292497075
6360.519492702463	61.40489058499415	3180.2597463512316	30.702445292497075
6364.107638953365	58.69848602157035	3182.0538194766823	29.349243010785177
6367.695785204266	57.01300961452678	3183.847892602133	28.50650480726339
6373.121762461727	64.50285714285715	3186.5608812308633	32.251428571428576
6378.547739719188	61.40489058499415	3189.273869859594	30.702445292497075
6382.1358859700895	65.0048324734243	3191.0679429850447	32.50241623671215
6387.56186322755	58.69848602157035	3193.780931613775	29.349243010785177
6391.1500094784515	61.40489058499415	3195.5750047392257	30.702445292497075
6394.738155729353	57.01300961452678	3197.3690778646765	28.50650480726339
6400.164132986816	57.01300961452678	3200.082066493408	28.50650480726339
6403.752279237716	54.08728999289492	3201.876139618858	27.04364499644746
6407.340425488619	50.993986039972384	3203.6702127443095	25.496993019986192
6410.92857173952	49.04444531571879	3205.46428586976	24.522222657859395
6416.354548996981	56.440000000000005	3208.1772744984905	28.220000000000002
6421.7805262544425	54.08728999289492	3210.8902631272213	27.04364499644746
6427.206503511905	48.37714285714286	3213.6032517559524	24.18857142857143
6430.794649762806	48.37714285714286	3215.397324881403	24.18857142857143
6434.382796013708	49.04444531571879	3217.191398006854	24.522222657859395
6439.808773271167	43.419814530667345	3219.9043866355837	21.709907265333673
6443.74818998401	47.014132135009824	3221.874094992005	23.507066067504912
6447.687606696853	49.04444531571879	3223.8438033484267	24.522222657859395
6451.627023409696	49.04444531571879	3225.813511704848	24.522222657859395
6455.5664401225395	48.37714285714286	3227.7832200612697	24.18857142857143
6459.5058568353825	48.37714285714286	3229.7529284176912	24.18857142857143
6463.4452735482255	49.04444531571879	3231.7226367741127	24.522222657859395
6467.3846902610685	50.993986039972384	3233.6923451305342	25.496993019986192
6472.180501911486	58.142089710625015	3236.090250955743	29.071044855312508
6476.119918624329	61.40489058499415	3238.0599593121647	30.702445292497075
6480.059335337174	58.69848602157035	3240.029667668587	29.349243010785177
6483.998752050015	57.01300961452678	3241.9993760250077	28.50650480726339
6487.938168762859	56.440000000000005	3243.9690843814296	28.220000000000002
6491.8775854757005	56.440000000000005	3245.9387927378502	28.220000000000002
6496.67339712612	65.0048324734243	3248.33669856306	32.50241623671215
6501.469208776538	58.69848602157035	3250.734604388269	29.349243010785177
6505.408625489381	61.40489058499415	3252.7043127446905	30.702445292497075
6509.348042202224	64.50285714285715	3254.674021101112	32.251428571428576
6513.287458915067	61.40489058499415	3256.6437294575335	30.702445292497075
6517.22687562791	58.69848602157035	3258.613437813955	29.349243010785177
6521.166292340753	57.01300961452678	3260.5831461703765	28.50650480726339
6525.96210399117	56.440000000000005	3262.981051995585	28.220000000000002
6529.901520704013	56.440000000000005	3264.9507603520065	28.220000000000002
6534.697332354431	48.37714285714286	3267.3486661772154	24.18857142857143
6538.7272893329755	48.37714285714286	3269.3636446664877	24.18857142857143
6542.757246311519	48.37714285714286	3271.3786231557597	24.18857142857143
6546.787203290064	48.37714285714286	3273.393601645032	24.18857142857143
6550.817160268609	48.37714285714286	3275.4085801343044	24.18857142857143
6554.847117247153	48.37714285714286	3277.4235586235764	24.18857142857143
6558.877074225699	48.37714285714286	3279.4385371128496	24.18857142857143
6562.907031204242	48.37714285714286	3281.453515602121	24.18857142857143
6566.936988182788	48.37714285714286	3283.468494091394	24.18857142857143
6570.966945161331	48.37714285714286	3285.4834725806654	24.18857142857143
6574.996902139877	48.37714285714286	3287.4984510699387	24.18857142857143
6579.026859118421	48.37714285714286	3289.5134295592106	24.18857142857143
6583.056816096966	49.04444531571879	3291.528408048483	24.522222657859395
6587.086773075511	47.014132135009824	3293.5433865377554	23.507066067504912
6591.116730054055	43.419814530667345	3295.5583650270273	21.709907265333673
6595.146687032599	41.11266590673954	3297.5733435162997	20.55633295336977
6599.176644011144	40.31428571428572	3299.588322005572	20.15714285714286
6603.206600989688	41.11266590673954	3301.603300494844	20.55633295336977
6607.127640212056	48.37714285714286	3303.563820106028	24.18857142857143
6611.1575971906	48.37714285714286	3305.5787985953	24.18857142857143
6615.187554169145	48.37714285714286	3307.5937770845726	24.18857142857143
6619.326428903866	56.440000000000005	3309.663214451933	28.220000000000002
6623.356385882411	56.440000000000005	3311.6781929412055	28.220000000000002
6627.386342860956	56.440000000000005	3313.693171430478	28.220000000000002
6631.4162998394995	54.08728999289492	3315.7081499197498	27.04364499644746
6635.446256818046	50.993986039972384	3317.723128409023	25.496993019986192
6639.476213796589	49.04444531571879	3319.7381068982945	24.522222657859395
6643.506170775135	48.37714285714286	3321.7530853875674	24.18857142857143
6647.645045509855	56.440000000000005	3323.8225227549274	28.220000000000002
6651.6750024884	57.01300961452678	3325.8375012442	28.50650480726339
6655.704959466945	58.69848602157035	3327.8524797334726	29.349243010785177
6659.73491644549	61.40489058499415	3329.867458222745	30.702445292497075
6663.764873424034	64.50285714285715	3331.882436712017	32.251428571428576
6667.794830402579	64.50285714285715	3333.8974152012893	32.251428571428576
6671.824787381123	64.50285714285715	3335.9123936905617	32.251428571428576
6675.854744359668	64.50285714285715	3337.927372179834	32.251428571428576
6679.884701338212	64.50285714285715	3339.942350669106	32.251428571428576
6683.914658316757	64.50285714285715	3341.9573291583783	32.251428571428576
6688.934489045274	57.01300961452678	3344.467244522637	28.50650480726339
6692.7958972979795	58.69848602157035	3346.3979486489898	29.349243010785177
6696.657305550685	61.40489058499415	3348.3286527753426	30.702445292497075
6700.518713803391	65.0048324734243	3350.2593569016954	32.50241623671215
6704.380122056096	65.0048324734243	3352.190061028048	32.50241623671215
6708.241530308803	64.50285714285715	3354.1207651544014	32.251428571428576
6712.10293856151	64.50285714285715	3356.051469280755	32.251428571428576
6715.964346814214	64.50285714285715	3357.982173407107	32.251428571428576
6720.984177542734	72.5657142857143	3360.492088771367	36.28285714285715
6726.0040082712485	80.62857142857143	3363.0020041356242	40.31428571428572
6729.865416523957	80.62857142857143	3364.9327082619784	40.31428571428572
6734.885247252474	81.03071143658043	3367.442623626237	40.515355718290216
6738.74665550518	82.22533181347907	3369.37332775259	41.11266590673954
6742.608063757886	84.17869990898735	3371.304031878943	42.08934995449368
6746.469472010592	82.22533181347907	3373.234736005296	41.11266590673954
6751.489302739108	81.03071143658043	3375.744651369554	40.515355718290216
6755.350710991815	82.22533181347907	3377.6753554959073	41.11266590673954
6759.21211924452	82.22533181347907	3379.60605962226	41.11266590673954
6763.073527497226	81.03071143658043	3381.536763748613	40.515355718290216
6768.093358225744	83.01219502247234	3384.046679112872	41.50609751123617
6772.10823055239	84.17869990898735	3386.054115276195	42.08934995449368
6776.123102879034	82.22533181347907	3388.061551439517	41.11266590673954
6780.13797520568	81.03071143658043	3390.06898760284	40.515355718290216
6784.152847532326	79.40993347619602	3392.076423766163	39.70496673809801
6788.167719858971	76.49097905995858	3394.0838599294857	38.24548952997929
6792.182592185616	74.33586988137294	3396.091296092808	37.16793494068647
6796.562452905593	73.01227674235369	3398.2812264527965	36.506138371176846
6800.577325232241	74.33586988137294	3400.2886626161203	37.16793494068647
6804.592197558884	76.49097905995858	3402.296098779442	38.24548952997929
6808.607069885532	79.40993347619602	3404.303534942766	39.70496673809801
6812.621942212175	80.62857142857143	3406.3109711060874	40.31428571428572
6816.636814538822	79.40993347619602	3408.318407269411	39.70496673809801
6820.651686865468	76.49097905995858	3410.325843432734	38.24548952997929
6824.666559192113	74.33586988137294	3412.3332795960564	37.16793494068647
6828.6814315187585	73.01227674235369	3414.3407157593792	36.506138371176846
6833.061292238735	73.01227674235369	3416.5306461193677	36.506138371176846
6837.076164565381	74.33586988137294	3418.5380822826905	37.16793494068647
6841.091036892026	76.49097905995858	3420.545518446013	38.24548952997929
6845.1059092186715	79.40993347619602	3422.5529546093358	39.70496673809801
6849.120781545317	80.62857142857143	3424.5603907726586	40.31428571428572
6853.135653871963	80.62857142857143	3426.5678269359814	40.31428571428572
6857.150526198608	80.62857142857143	3428.575263099304	40.31428571428572
6862.803938576281	86.83962906133469	3431.4019692881407	43.419814530667345
6865.999345572357	84.17869990898735	3432.9996727861785	42.08934995449368
6871.652757950029	90.14548332149153	3435.8263789750144	45.07274166074576
6877.306170327703	97.08965686100531	3438.6530851638513	48.544828430502655
6879.764175709299	94.02826427001965	3439.8820878546494	47.014132135009824
6885.417588086974	97.42387353566824	3442.708794043487	48.71193676783412
6888.612995083048	104.81714285714287	3444.306497541524	52.408571428571435
6894.266407460722	109.66671364471836	3447.133203730361	54.83335682235918
6897.461814456796	112.30260490918168	3448.730907228398	56.15130245459084
6903.115226834471	108.17457998578983	3451.5576134172356	54.08728999289492
6906.310633830547	112.01279125207815	3453.1553169152735	56.00639562603907
6911.964046208219	108.17457998578983	3455.9820231041094	54.08728999289492
6915.159453204295	112.01279125207815	3457.5797266021473	56.00639562603907
6920.812865581968	109.66671364471836	3460.406432790984	54.83335682235918
6924.008272578044	109.66671364471836	3462.004136289022	54.83335682235918
6929.661684955716	112.01279125207815	3464.830842477858	56.00639562603907
6935.3150973333895	112.01279125207815	3467.6575486666948	56.00639562603907
6937.773102714986	109.66671364471836	3468.886551357493	54.83335682235918
6940.231108096584	105.1267953570393	3470.115554048292	52.56339767851965
6945.884520474256	108.17457998578983	3472.942260237128	54.08728999289492
6949.079927470331	114.02601922905356	3474.5399637351657	57.01300961452678
6954.733339848005	109.66671364471836	3477.3666699240025	54.83335682235918
6960.386752225677	104.81714285714287	3480.1933761128385	52.408571428571435
6963.582159221753	107.57193139704148	3481.7910796108763	53.78596569852074
6969.235571599426	98.08889063143758	3484.617785799713	49.04444531571879
6974.8889839771	89.05716797286415	3487.44449198855	44.528583986432075
6978.0843909731775	88.69142857142857	3489.0421954865888	44.34571428571429
6983.737803350848	81.03071143658043	3491.868901675424	40.515355718290216
6989.391215728523	74.33586988137294	3494.6956078642615	37.16793494068647
6993.302275921964	76.49097905995858	3496.651137960982	38.24548952997929
6997.213336115409	79.40993347619602	3498.6066680577046	39.70496673809801
7001.124396308852	83.01219502247234	3500.562198154426	41.50609751123617
7005.035456502295	87.21313456593754	3502.5177282511477	43.60656728296877
7009.924281744098	85.70934709582052	3504.962140872049	42.85467354791026
7013.835341937541	90.14548332149153	3506.9176709687704	45.07274166074576
7017.746402130984	86.83962906133469	3508.873201065492	43.419814530667345
7022.635227372788	90.14548332149153	3511.317613686394	45.07274166074576
7027.524052614592	87.21313456593754	3513.762026307296	43.60656728296877
7031.435112808034	91.93071570370763	3515.717556404017	45.96535785185382
7035.346173001477	90.14548332149153	3517.6730865007385	45.07274166074576
7039.25723319492	86.83962906133469	3519.62861659746	43.419814530667345
7044.958534156374	91.93071570370763	3522.479267078187	45.96535785185382
7050.659835117825	97.42387353566824	3525.3299175589127	48.71193676783412
7056.361136079279	94.3733232801451	3528.1805680396396	47.18666164007255
7062.06243704073	89.05716797286415	3531.031218520365	44.528583986432075
7066.024816057202	90.14548332149153	3533.012408028601	45.07274166074576
7069.98719507367	91.93071570370763	3534.993597536835	45.96535785185382
7073.94957409014	94.3733232801451	3536.97478704507	47.18666164007255
7077.911953106608	91.93071570370763	3538.955976553304	45.96535785185382
7082.617278188668	88.69142857142857	3541.308639094334	44.34571428571429
7086.579657205137	88.69142857142857	3543.2898286025684	44.34571428571429
7090.542036221606	88.69142857142857	3545.271018110803	44.34571428571429
7094.504415238076	88.69142857142857	3547.252207619038	44.34571428571429
7099.209740320133	81.03071143658043	3549.6048701600666	40.515355718290216
7103.172119336602	82.22533181347907	3551.586059668301	41.11266590673954
7107.134498353072	84.17869990898735	3553.567249176536	42.08934995449368
7111.096877369541	86.83962906133469	3555.5484386847706	43.419814530667345
7115.059256386011	86.83962906133469	3557.5296281930055	43.419814530667345
7119.02163540248	84.17869990898735	3559.51081770124	42.08934995449368
7123.726960484538	88.69142857142857	3561.863480242269	44.34571428571429
7127.689339501007	89.05716797286415	3563.8446697505037	44.528583986432075
7131.651718517477	86.83962906133469	3565.8258592587385	43.419814530667345
7136.357043599533	84.17869990898735	3568.1785217997667	42.08934995449368
7141.062368681592	79.40993347619602	3570.531184340796	39.70496673809801
7145.024747698063	81.03071143658043	3572.5123738490315	40.515355718290216
7148.98712671453	80.62857142857143	3574.493563357265	40.31428571428572
7152.949505731001	80.62857142857143	3576.4747528655007	40.31428571428572
7156.911884747469	80.62857142857143	3578.4559423737346	40.31428571428572
7160.874263763941	81.03071143658043	3580.4371318819703	40.515355718290216
7164.836642780409	82.22533181347907	3582.4183213902047	41.11266590673954
7168.799021796879	82.22533181347907	3584.3995108984395	41.11266590673954
7172.761400813349	81.03071143658043	3586.3807004066744	40.515355718290216
7176.723779829818	80.62857142857143	3588.361889914909	40.31428571428572
7180.686158846287	79.40993347619602	3590.3430794231435	39.70496673809801
7184.648537862757	76.49097905995858	3592.3242689313784	38.24548952997929
7188.610916879226	74.33586988137294	3594.305458439613	37.16793494068647
7193.316241961284	81.03071143658043	3596.658120980642	40.515355718290216
7197.346275333303	80.62857142857143	3598.6731376666517	40.31428571428572
7201.376308705323	80.62857142857143	3600.6881543526615	40.31428571428572
7205.406342077342	80.62857142857143	3602.703171038671	40.31428571428572
7209.436375449362	80.62857142857143	3604.718187724681	40.31428571428572
7213.466408821381	79.40993347619602	3606.7332044106906	39.70496673809801
7217.496442193401	76.49097905995858	3608.7482210967005	38.24548952997929
7221.526475565421	74.33586988137294	3610.7632377827103	37.16793494068647
7225.5565089374395	73.01227674235369	3612.7782544687198	36.506138371176846
7229.586542309461	72.5657142857143	3614.7932711547305	36.28285714285715
7233.616575681479	72.5657142857143	3616.8082878407395	36.28285714285715
7237.6466090535005	72.5657142857143	3618.8233045267502	36.28285714285715
7241.676642425518	72.5657142857143	3620.838321212759	36.28285714285715
7245.706675797539	72.5657142857143	3622.8533378987695	36.28285714285715
7249.736709169559	72.5657142857143	3624.8683545847794	36.28285714285715
7253.766742541578	72.5657142857143	3626.883371270789	36.28285714285715
7257.796775913598	73.01227674235369	3628.898387956799	36.506138371176846
7261.826809285618	74.33586988137294	3630.913404642809	37.16793494068647
7265.856842657637	72.11638665719323	3632.9284213288183	36.058193328596616
7269.886876029656	68.88908162653163	3634.943438014828	34.44454081326582
7273.916909401676	66.48802328853165	3636.958454700838	33.244011644265825
7277.946942773696	65.0048324734243	3638.973471386848	32.50241623671215
7281.976976145715	64.50285714285715	3640.9884880728573	32.251428571428576
7286.007009517734	65.0048324734243	3643.003504758867	32.50241623671215
7290.037042889754	66.48802328853165	3645.018521444877	33.244011644265825
7294.067076261774	65.0048324734243	3647.033538130887	32.50241623671215
7298.0971096337935	64.50285714285715	3649.0485548168967	32.251428571428576
7302.233196515603	64.50285714285715	3651.1165982578013	32.251428571428576
7306.263229887624	65.0048324734243	3653.131614943812	32.50241623671215
7310.293263259641	66.48802328853165	3655.1466316298206	33.244011644265825
7314.323296631663	65.0048324734243	3657.1616483158314	32.50241623671215
7318.353330003681	61.40489058499415	3659.1766650018403	30.702445292497075
7322.383363375702	58.69848602157035	3661.191681687851	29.349243010785177
7326.413396747722	57.01300961452678	3663.206698373861	28.50650480726339
7330.443430119741	56.440000000000005	3665.2217150598703	28.220000000000002
7334.47346349176	57.01300961452678	3667.23673174588	28.50650480726339
7338.50349686378	56.440000000000005	3669.25174843189	28.220000000000002
7342.5335302358	57.01300961452678	3671.2667651179	28.50650480726339
7346.56356360782	58.69848602157035	3673.28178180391	29.349243010785177
7351.753836881051	54.08728999289492	3675.8769184405255	27.04364499644746
7355.528581079765	58.142089710625015	3677.7642905398825	29.071044855312508
7359.303325278479	62.97292738688165	3679.6516626392395	31.486463693440825
7363.078069477193	65.0048324734243	3681.5390347385965	32.50241623671215
7368.268342750425	68.88908162653163	3684.1341713752126	34.44454081326582
7373.458616023656	72.11638665719323	3686.729308011828	36.058193328596616
7377.23336022237	68.88908162653163	3688.616680111185	34.44454081326582
7382.423633495602	66.48802328853165	3691.211816747801	33.244011644265825
7386.198377694318	68.88908162653163	3693.099188847159	34.44454081326582
7391.3886509675485	64.50285714285715	3695.6943254837743	32.251428571428576
7395.163395166264	64.50285714285715	3697.581697583132	32.251428571428576
7398.938139364976	64.50285714285715	3699.469069682488	32.251428571428576
7404.12841263821	57.01300961452678	3702.064206319105	28.50650480726339
7407.903156836924	58.69848602157035	3703.951578418462	29.349243010785177
7411.677901035638	61.40489058499415	3705.838950517819	30.702445292497075
7415.452645234352	61.40489058499415	3707.726322617176	30.702445292497075
7421.1539461958055	62.97292738688165	3710.5769730979027	31.486463693440825
7426.855247157257	62.97292738688165	3713.4276235786283	31.486463693440825
7432.55654811871	65.0048324734243	3716.278274059355	32.50241623671215
7438.257849080162	65.0048324734243	3719.128924540081	32.50241623671215
7443.959150041615	58.69848602157035	3721.9795750208077	29.349243010785177
7447.883411825955	61.40489058499415	3723.9417059129773	30.702445292497075
7451.807673610293	64.50285714285715	3725.9038368051465	32.251428571428576
7455.731935394632	65.0048324734243	3727.865967697316	32.50241623671215
7459.6561971789715	64.50285714285715	3729.8280985894858	32.251428571428576
7463.580458963311	65.0048324734243	3731.7902294816554	32.50241623671215
7468.428076461611	58.69848602157035	3734.2140382308057	29.349243010785177
7472.352338245952	61.40489058499415	3736.176169122976	30.702445292497075
7476.276600030289	65.0048324734243	3738.1383000151445	32.50241623671215
7480.200861814629	65.0048324734243	3740.1004309073146	32.50241623671215
7484.125123598968	61.40489058499415	3742.062561799484	30.702445292497075
7488.049385383307	58.69848602157035	3744.0246926916534	29.349243010785177
7492.897002881609	65.0048324734243	3746.4485014408046	32.50241623671215
7496.821264665949	64.50285714285715	3748.4106323329743	32.251428571428576
7500.745526450287	64.50285714285715	3750.3727632251434	32.251428571428576
7505.593143948588	65.0048324734243	3752.796571974294	32.50241623671215
7509.517405732927	66.48802328853165	3754.7587028664634	33.244011644265825
7514.365023231228	61.40489058499415	3757.182511615614	30.702445292497075
7518.388087833955	65.0048324734243	3759.1940439169775	32.50241623671215
7522.411152436683	69.35931972455512	3761.2055762183413	34.67965986227756
7526.434217039409	72.5657142857143	3763.2171085197047	36.28285714285715
7530.457281642137	72.11638665719323	3765.2286408210684	36.058193328596616
7534.4803462448635	68.88908162653163	3767.2401731224318	34.44454081326582
7538.50341084759	66.48802328853165	3769.251705423795	33.244011644265825
7542.526475450318	65.0048324734243	3771.263237725159	32.50241623671215
7546.549540053045	64.50285714285715	3773.2747700265227	32.251428571428576
7550.572604655773	64.50285714285715	3775.2863023278865	32.251428571428576
7554.5956692585	64.50285714285715	3777.29783462925	32.251428571428576
7558.618733861226	64.50285714285715	3779.309366930613	32.251428571428576
7562.641798463954	64.50285714285715	3781.320899231977	32.251428571428576
7566.6648630666805	64.50285714285715	3783.3324315333402	32.251428571428576
7570.687927669408	64.50285714285715	3785.343963834704	32.251428571428576
7574.710992272136	65.0048324734243	3787.355496136068	32.50241623671215
7578.734056874863	66.48802328853165	3789.3670284374316	33.244011644265825
7582.75712147759	68.88908162653163	3791.378560738795	34.44454081326582
7586.7801860803165	72.11638665719323	3793.3900930401583	36.058193328596616
7590.803250683044	73.01227674235369	3795.401625341522	36.506138371176846
7594.826315285771	72.11638665719323	3797.4131576428854	36.058193328596616
7598.849379888498	68.88908162653163	3799.424689944249	34.44454081326582
7602.872444491225	66.48802328853165	3801.4362222456125	33.244011644265825
7606.895509093952	65.0048324734243	3803.447754546976	32.50241623671215
7611.178126251693	72.5657142857143	3805.5890631258467	36.28285714285715
7615.201190854421	72.5657142857143	3807.6005954272105	36.28285714285715
7619.224255457148	73.01227674235369	3809.612127728574	36.506138371176846
7623.506872614889	82.22533181347907	3811.7534363074446	41.11266590673954
7627.529937217618	84.17869990898735	3813.764968608809	42.08934995449368
7631.553001820344	82.22533181347907	3815.776500910172	41.11266590673954
7635.576066423071	80.62857142857143	3817.7880332115355	40.31428571428572
7639.599131025799	72.5657142857143	3819.7995655128993	36.28285714285715
7645.112714014889	65.0048324734243	3822.5563570074446	32.50241623671215
7650.6262970039825	58.69848602157035	3825.3131485019912	29.349243010785177
7656.139879993073	54.08728999289492	3828.0699399965365	27.04364499644746
7661.653462982166	49.04444531571879	3830.826731491083	24.522222657859395
7667.167045971258	43.419814530667345	3833.583522985629	21.709907265333673
7670.649308911737	47.014132135009824	3835.3246544558683	23.507066067504912
7674.1315718522155	43.419814530667345	3837.0657859261078	21.709907265333673
7677.613834792694	41.11266590673954	3838.806917396347	20.55633295336977
7683.127417781788	48.37714285714286	3841.563708890894	24.18857142857143
7686.609680722267	48.37714285714286	3843.3048403611333	24.18857142857143
7690.0919436627455	48.37714285714286	3845.0459718313728	24.18857142857143
7695.605526651836	47.014132135009824	3847.802763325918	23.507066067504912
7699.54095505732	51.62747599438714	3849.77047752866	25.81373799719357
7703.476383462805	56.440000000000005	3851.7381917314024	28.220000000000002
7707.411811868289	56.440000000000005	3853.7059059341445	28.220000000000002
7711.347240273774	56.440000000000005	3855.673620136887	28.220000000000002
7715.282668679259	56.440000000000005	3857.6413343396293	28.220000000000002
7719.218097084743	56.440000000000005	3859.6090485423715	28.220000000000002
7723.153525490227	54.08728999289492	3861.5767627451137	27.04364499644746
7727.088953895712	50.993986039972384	3863.544476947856	25.496993019986192
7731.898921946859	57.01300961452678	3865.9494609734297	28.50650480726339
7735.834350352344	56.440000000000005	3867.917175176172	28.220000000000002
7740.644318403492	64.50285714285715	3870.322159201746	32.251428571428576
7744.579746808977	64.50285714285715	3872.2898734044884	32.251428571428576
7748.515175214461	64.50285714285715	3874.2575876072306	32.251428571428576
7752.4506036199455	64.50285714285715	3876.2253018099727	32.251428571428576
7757.260571671093	68.88908162653163	3878.6302858355466	34.44454081326582
7761.196000076578	66.48802328853165	3880.598000038289	33.244011644265825
7765.131428482062	65.0048324734243	3882.565714241031	32.50241623671215
7769.94139653321	72.5657142857143	3884.970698266605	36.28285714285715
7773.952817891456	73.01227674235369	3886.976408945728	36.506138371176846
7777.964239249703	74.33586988137294	3888.9821196248513	37.16793494068647
7781.975660607949	76.49097905995858	3890.9878303039745	38.24548952997929
7785.987081966196	79.40993347619602	3892.993540983098	39.70496673809801
7789.998503324443	83.01219502247234	3894.9992516622215	41.50609751123617
7794.009924682689	87.21313456593754	3897.0049623413447	43.60656728296877
7798.42248817676	85.70934709582052	3899.21124408838	42.85467354791026
7802.433909535007	91.22081538324285	3901.2169547675035	45.610407691621425
7806.445330893253	97.08965686100531	3903.2226654466267	48.544828430502655
7810.4567522515	103.25495198877428	3905.22837612575	51.62747599438714
7816.012049712345	114.59473108235271	3908.0060248561726	57.297365541176354
7821.567347173189	112.01279125207815	3910.7836735865944	56.00639562603907
7824.985991764479	113.16759282279588	3912.4929958822395	56.58379641139794
7830.541289225324	106.05032813697082	3915.270644612662	53.02516406848541
7833.959933816614	107.57193139704148	3916.979966908307	53.78596569852074
7837.378578407903	109.66671364471836	3918.6892892039514	54.83335682235918
7842.933875868746	101.98797207994477	3921.466937934373	50.993986039972384
7848.489173329592	91.93071570370763	3924.244586664796	45.96535785185382
7852.400233523034	90.14548332149153	3926.200116761517	45.07274166074576
7856.311293716478	89.05716797286415	3928.155646858239	44.528583986432075
7860.2223539099205	88.69142857142857	3930.1111769549602	44.34571428571429
7864.133414103364	89.05716797286415	3932.066707051682	44.528583986432075
7868.044474296807	90.14548332149153	3934.0222371484033	45.07274166074576
7871.955534490249	91.93071570370763	3935.9777672451246	45.96535785185382
7876.844359732054	86.83962906133469	3938.422179866027	43.419814530667345
7880.755419925496	90.14548332149153	3940.377709962748	45.07274166074576
7884.66648011894	94.02826427001965	3942.33324005947	47.014132135009824
7888.577540312383	98.41971413600146	3944.2887701561913	49.20985706800073
7892.488600505825	99.73203493279746	3946.2443002529126	49.86601746639873
7897.37742574763	101.98797207994477	3948.688712873815	50.993986039972384
7901.288485941072	104.81714285714287	3950.644242970536	52.408571428571435
7906.177311182876	98.08889063143758	3953.088655591438	49.04444531571879
7911.066136424681	91.93071570370763	3955.5330682123404	45.96535785185382
7914.977196618123	94.3733232801451	3957.4885983090617	47.18666164007255
7918.888256811567	97.08965686100531	3959.4441284057834	48.544828430502655
7923.77708205337	90.14548332149153	3961.888541026685	45.07274166074576
7927.688142246812	89.05716797286415	3963.844071123406	44.528583986432075
7931.599202440256	88.69142857142857	3965.799601220128	44.34571428571429
7935.510262633698	88.69142857142857	3967.755131316849	44.34571428571429
7940.399087875503	81.03071143658043	3970.1995439377515	40.515355718290216
7944.310148068946	82.22533181347907	3972.155074034473	41.11266590673954
7948.221208262388	84.17869990898735	3974.110604131194	42.08934995449368
7952.132268455832	86.83962906133469	3976.066134227916	43.419814530667345
7957.0210936976355	83.01219502247234	3978.5105468488177	41.50609751123617
7960.932153891079	86.83962906133469	3980.4660769455395	43.419814530667345
7964.843214084522	84.17869990898735	3982.421607042261	42.08934995449368
7968.754274277964	82.22533181347907	3984.377137138982	41.11266590673954
7973.643099519769	72.11638665719323	3986.8215497598844	36.058193328596616
7977.554159713211	68.88908162653163	3988.7770798566057	34.44454081326582
7982.442984955015	58.69848602157035	3991.2214924775076	29.349243010785177
7986.354045148459	57.01300961452678	3993.1770225742293	28.50650480726339
7990.265105341901	56.440000000000005	3995.1325526709506	28.220000000000002
7994.176165535345	57.01300961452678	3997.0880827676724	28.50650480726339
7998.087225728787	58.69848602157035	3999.0436128643937	29.349243010785177
8001.998285922231	61.40489058499415	4000.9991429611155	30.702445292497075
8006.887111164035	58.142089710625015	4003.4435555820173	29.071044855312508
8010.798171357477	62.97292738688165	4005.3990856787386	31.486463693440825
8014.709231550921	66.48802328853165	4007.3546157754604	33.244011644265825
8018.620291744363	65.0048324734243	4009.3101458721817	32.50241623671215
8023.509116986167	66.48802328853165	4011.7545584930836	33.244011644265825
8027.42017717961	66.48802328853165	4013.710088589805	33.244011644265825
8031.331237373052	65.0048324734243	4015.665618686526	32.50241623671215
8036.220062614857	64.50285714285715	4018.1100313074285	32.251428571428576
8040.1311228083005	64.50285714285715	4020.0655614041502	32.251428571428576
8044.042183001743	64.50285714285715	4022.0210915008715	32.251428571428576
8048.931008243547	56.440000000000005	4024.4655041217734	28.220000000000002
8052.842068436989	56.440000000000005	4026.4210342184947	28.220000000000002
8056.753128630433	57.01300961452678	4028.3765643152165	28.50650480726339
8060.6641888238755	58.69848602157035	4030.3320944119378	29.349243010785177
8064.575249017318	61.40489058499415	4032.287624508659	30.702445292497075
8070.1464255604615	58.142089710625015	4035.0732127802307	29.071044855312508
8073.537576499765	61.40489058499415	4036.7687882498826	30.702445292497075
8076.928727439069	58.142089710625015	4038.4643637195345	29.071044855312508
8082.499903982211	61.40489058499415	4041.2499519911057	30.702445292497075
8088.071080525353	65.0048324734243	4044.0355402626765	32.50241623671215
8091.462231464656	61.40489058499415	4045.731115732328	30.702445292497075
8097.033408007799	65.0048324734243	4048.5167040038996	32.50241623671215
8102.60458455094	62.97292738688165	4051.30229227547	31.486463693440825
8105.9957354902435	62.97292738688165	4052.9978677451218	31.486463693440825
8111.566912033386	65.0048324734243	4055.783456016693	32.50241623671215
8117.138088576527	62.97292738688165	4058.5690442882633	31.486463693440825
8120.52923951583	62.97292738688165	4060.264619757915	31.486463693440825
8126.100416058975	65.0048324734243	4063.0502080294873	32.50241623671215
8131.671592602115	61.40489058499415	4065.8357963010576	30.702445292497075
8135.570284522337	62.97292738688165	4067.7851422611684	31.486463693440825
8139.468976442558	58.142089710625015	4069.734488221279	29.071044855312508
8144.393639920733	61.40489058499415	4072.1968199603666	30.702445292497075
8148.292331840955	58.69848602157035	4074.1461659204774	29.349243010785177
8153.21699531913	64.50285714285715	4076.608497659565	32.251428571428576
8157.115687239352	61.40489058499415	4078.557843619676	30.702445292497075
8162.040350717527	58.69848602157035	4081.0201753587635	29.349243010785177
8165.939042637749	61.40489058499415	4082.9695213188743	30.702445292497075
8169.83773455797	58.142089710625015	4084.918867278985	29.071044855312508
8173.736426478192	54.08728999289492	4086.868213239096	27.04364499644746
8178.661089956366	56.440000000000005	4089.330544978183	28.220000000000002
8182.559781876587	56.440000000000005	4091.2798909382936	28.220000000000002
8187.484445354763	48.37714285714286	4093.7422226773815	24.18857142857143
8191.383137274985	48.37714285714286	4095.6915686374923	24.18857142857143
8195.281829195206	49.04444531571879	4097.640914597603	24.522222657859395
8199.180521115428	50.993986039972384	4099.590260557714	25.496993019986192
8203.07921303565	50.993986039972384	4101.539606517825	25.496993019986192
8206.977904955871	49.04444531571879	4103.4889524779355	24.522222657859395
8210.876596876093	47.014132135009824	4105.438298438046	23.507066067504912
8216.325780657455	50.993986039972384	4108.162890328727	25.496993019986192
8221.774964438819	57.01300961452678	4110.887482219409	28.50650480726339
8225.337892295862	54.08728999289492	4112.668946147931	27.04364499644746
8230.787076077224	54.08728999289492	4115.393538038612	27.04364499644746
8234.350003934269	57.01300961452678	4117.175001967134	28.50650480726339
8239.799187715633	57.01300961452678	4119.899593857816	28.50650480726339
8243.362115572678	58.69848602157035	4121.681057786339	29.349243010785177
8246.925043429723	57.01300961452678	4123.462521714861	28.50650480726339
8252.374227211085	61.40489058499415	4126.187113605542	30.702445292497075
8257.823410992449	56.440000000000005	4128.911705496224	28.220000000000002
8261.386338849494	56.440000000000005	4130.693169424747	28.220000000000002
8264.949266706537	57.01300961452678	4132.4746333532685	28.50650480726339
8268.512194563582	54.08728999289492	4134.256097281791	27.04364499644746
8273.961378344946	54.08728999289492	4136.980689172473	27.04364499644746
8277.52430620199	57.01300961452678	4138.762153100995	28.50650480726339
8282.973489983353	54.08728999289492	4141.4867449916765	27.04364499644746
8288.422673764717	49.04444531571879	4144.211336882358	24.522222657859395
8292.375814717288	50.993986039972384	4146.187907358644	25.496993019986192
8296.32895566986	47.014132135009824	4148.16447783493	23.507066067504912
8300.282096622432	43.419814530667345	4150.141048311216	21.709907265333673
8304.235237575002	41.11266590673954	4152.117618787501	20.55633295336977
8308.979006718087	48.37714285714286	4154.489503359044	24.18857142857143
8312.932147670657	49.04444531571879	4156.466073835329	24.522222657859395
8317.675916813743	49.04444531571879	4158.837958406872	24.522222657859395
8321.629057766315	50.993986039972384	4160.814528883157	25.496993019986192
8325.582198718887	54.08728999289492	4162.791099359443	27.04364499644746
8329.535339671456	50.993986039972384	4164.767669835728	25.496993019986192
8333.488480624028	47.014132135009824	4166.744240312014	23.507066067504912
8338.232249767114	50.993986039972384	4169.116124883557	25.496993019986192
8342.185390719684	49.04444531571879	4171.092695359842	24.522222657859395
8346.138531672255	48.37714285714286	4173.069265836128	24.18857142857143
8350.091672624827	48.37714285714286	4175.0458363124135	24.18857142857143
8354.835441767911	54.08728999289492	4177.417720883956	27.04364499644746
8358.788582720483	50.993986039972384	4179.394291360241	25.496993019986192
8362.741723673054	49.04444531571879	4181.370861836527	24.522222657859395
8366.694864625624	48.37714285714286	4183.347432312812	24.18857142857143
8370.648005578196	48.37714285714286	4185.324002789098	24.18857142857143
8374.601146530767	48.37714285714286	4187.300573265384	24.18857142857143
8378.554287483339	48.37714285714286	4189.2771437416695	24.18857142857143
8382.507428435909	48.37714285714286	4191.253714217954	24.18857142857143
8386.46056938848	48.37714285714286	4193.23028469424	24.18857142857143
8391.204338531566	56.440000000000005	4195.602169265783	28.220000000000002
8395.052256385874	56.440000000000005	4197.526128192937	28.220000000000002
8398.90017424018	56.440000000000005	4199.45008712009	28.220000000000002
8402.748092094487	57.01300961452678	4201.374046047244	28.50650480726339
8406.596009948795	58.69848602157035	4203.298004974397	29.349243010785177
8411.646402132572	54.08728999289492	4205.823201066286	27.04364499644746
8415.49431998688	56.440000000000005	4207.74715999344	28.220000000000002
8419.342237841185	56.440000000000005	4209.671118920593	28.220000000000002
8423.190155695493	56.440000000000005	4211.595077847746	28.220000000000002
8428.240547879272	49.04444531571879	4214.120273939636	24.522222657859395
8432.088465733577	50.993986039972384	4216.044232866789	25.496993019986192
8435.936383587885	54.08728999289492	4217.968191793942	27.04364499644746
8439.784301442192	57.01300961452678	4219.892150721096	28.50650480726339
8443.632219296498	56.440000000000005	4221.816109648249	28.220000000000002
8448.682611480275	57.01300961452678	4224.341305740138	28.50650480726339
8453.733003664054	57.01300961452678	4226.866501832027	28.50650480726339
8458.783395847831	57.01300961452678	4229.391697923916	28.50650480726339
8462.814824419262	54.08728999289492	4231.407412209631	27.04364499644746
8466.846252990688	50.993986039972384	4233.423126495344	25.496993019986192
8470.877681562119	57.01300961452678	4235.438840781059	28.50650480726339
8474.909110133549	56.440000000000005	4237.454555066774	28.220000000000002
8478.940538704976	56.440000000000005	4239.470269352488	28.220000000000002
8482.971967276406	56.440000000000005	4241.485983638203	28.220000000000002
8487.003395847833	56.440000000000005	4243.501697923916	28.220000000000002
8491.034824419263	56.440000000000005	4245.517412209631	28.220000000000002
8495.06625299069	56.440000000000005	4247.533126495345	28.220000000000002
8499.09768156212	54.08728999289492	4249.54884078106	27.04364499644746
8503.129110133546	50.993986039972384	4251.564555066773	25.496993019986192
8507.160538704977	49.04444531571879	4253.580269352488	24.522222657859395
8511.191967276403	48.37714285714286	4255.595983638202	24.18857142857143
8515.223395847834	47.014132135009824	4257.611697923917	23.507066067504912
8519.25482441926	49.04444531571879	4259.62741220963	24.522222657859395
8523.123937222943	50.993986039972384	4261.5619686114715	25.496993019986192
8528.12547328624	47.014132135009824	4264.06273664312	23.507066067504912
8531.99458608992	51.62747599438714	4265.99729304496	25.81373799719357
8536.996122153218	49.04444531571879	4268.498061076609	24.522222657859395
8541.997658216513	40.31428571428572	4270.998829108256	20.15714285714286
8545.866771020195	41.11266590673954	4272.933385510098	20.55633295336977
8549.735883823878	43.419814530667345	4274.867941911939	21.709907265333673
8553.604996627559	47.014132135009824	4276.802498313779	23.507066067504912
8557.474109431241	43.419814530667345	4278.737054715621	21.709907265333673
8561.343222234922	41.11266590673954	4280.671611117461	20.55633295336977
8566.344758298219	48.37714285714286	4283.1723791491095	24.18857142857143
8570.2138711019	48.37714285714286	4285.10693555095	24.18857142857143
8575.215407165197	56.440000000000005	4287.607703582598	28.220000000000002
8580.216943228494	58.69848602157035	4290.108471614247	29.349243010785177
8584.086056032174	57.01300961452678	4292.043028016087	28.50650480726339
8587.955168835857	56.440000000000005	4293.9775844179285	28.220000000000002
8591.824281639538	56.440000000000005	4295.912140819769	28.220000000000002
8595.69339444322	57.01300961452678	4297.84669722161	28.50650480726339
8599.562507246901	58.69848602157035	4299.7812536234505	29.349243010785177
8603.431620050584	61.40489058499415	4301.715810025292	30.702445292497075
8607.300732854266	64.50285714285715	4303.650366427133	32.251428571428576
8611.169845657949	64.50285714285715	4305.584922828974	32.251428571428576
8615.03895846163	64.50285714285715	4307.519479230815	32.251428571428576
8620.040494524927	65.0048324734243	4310.020247262463	32.50241623671215
8623.90960732861	68.88908162653163	4311.954803664305	34.44454081326582
8627.77872013229	65.0048324734243	4313.889360066145	32.50241623671215
8632.780256195587	68.88908162653163	4316.390128097793	34.44454081326582
8636.64936899927	66.48802328853165	4318.324684499635	33.244011644265825
8640.51848180295	65.0048324734243	4320.259240901475	32.50241623671215
[truncated: 1,720 more rows]
