# Supplementary material for: A high-resolution spatial map of cilia-associated proteins in the human fallopian tube
Source: Nat Commun. 2026 Apr 20;17:3616. doi: 10.1038/s41467-026-71692-6 (PMC13096173; doi:10.1038/s41467-026-71692-6)
Supplement: Supplementary file 13 — Source Data [file 41467_2026_71692_MOESM13_ESM.zip › Source_Data/Source_data_Figure_7E_sampleC1.csv]

s_px	thickness_px	s_um	thickness_um
0.0	18.634285714285713	0.0	9.317142857142857
2.928658550299799	18.634285714285713	1.4643292751498995	9.317142857142857
5.857317100597884	18.634285714285713	2.928658550298942	9.317142857142857
7.752331456674793	24.845714285714283	3.8761657283373965	12.422857142857142
11.714634201195768	19.64226180916016	5.857317100597884	9.82113090458008
14.643292751495565	22.39562420816775	7.3216463757477825	11.197812104083875
17.57195130179365	25.61037608597941	8.785975650896825	12.805188042989705
21.534254046315226	26.35285958227807	10.767127023157613	13.176429791139036
25.49655679083792	27.778353046197388	12.74827839541896	13.889176523098694
29.458859535359494	31.057142857142853	14.729429767679747	15.528571428571427
32.387518085659295	33.449566544886885	16.193759042829647	16.724783272443442
35.316176635957376	31.672195493002036	17.658088317978688	15.836097746501018
39.27847938048006	35.1371461097041	19.63923969024003	17.56857305485205
42.20713793077815	36.218541198267665	21.103568965389076	18.109270599133833
46.169440675301445	36.218541198267665	23.084720337650722	18.109270599133833
49.098099225599526	36.218541198267665	24.549049612799763	18.109270599133833
53.0604019701205	33.449566544886885	26.53020098506025	16.724783272443442
55.989060520420296	36.218541198267665	27.994530260210148	18.109270599133833
58.91771907071838	33.449566544886885	29.45885953535919	16.724783272443442
62.88002181524167	36.218541198267665	31.440010907620835	18.109270599133833
65.80868036553976	36.218541198267665	32.90434018276988	18.109270599133833
69.77098311006245	36.218541198267665	34.88549155503122	18.109270599133833
72.69964166036053	37.782644973909505	36.34982083018026	18.891322486954753
75.62830021066033	36.218541198267665	37.814150105330164	18.109270599133833
79.59060295518131	39.28452361832032	39.795301477590655	19.64226180916016
82.51926150547938	37.782644973909505	41.25963075273969	18.891322486954753
86.48156425000268	39.28452361832032	43.24078212500134	19.64226180916016
89.41022280030076	39.28452361832032	44.70511140015038	19.64226180916016
93.37252554482346	37.26857142857143	46.68626277241173	18.634285714285713
96.30118409512153	37.26857142857143	48.150592047560764	18.634285714285713
99.22984264542133	37.26857142857143	49.614921322710664	18.634285714285713
103.19214538994291	31.672195493002036	51.596072694971454	15.836097746501018
106.12080394024271	33.449566544886885	53.060401970121355	16.724783272443442
109.0494624905408	36.218541198267665	54.5247312452704	18.109270599133833
111.97812104083887	36.218541198267665	55.989060520419436	18.109270599133833
116.22970209641332	39.28452361832032	58.11485104820666	19.64226180916016
120.48128315198713	39.77254883479718	60.240641575993564	19.88627441739859
122.05594280219927	36.218541198267665	61.027971401099634	18.109270599133833
126.30752385777464	31.057142857142853	63.15376192888732	15.528571428571427
128.98444526313537	31.057142857142853	64.49222263156769	15.528571428571427
131.6613666684977	31.057142857142853	65.83068333424885	15.528571428571427
135.9129477240706	25.61037608597941	67.9564738620353	12.805188042989705
138.58986912943288	27.778353046197388	69.29493456471644	13.889176523098694
141.26679053479364	31.057142857142853	70.63339526739682	15.528571428571427
145.5183715903665	31.057142857142853	72.75918579518326	15.528571428571427
147.0930312405796	27.778353046197388	73.5465156202898	13.889176523098694
151.34461229615403	31.672195493002036	75.67230614807701	15.836097746501018
154.02153370151478	33.449566544886885	77.01076685075739	16.724783272443442
156.69845510687708	36.218541198267665	78.34922755343854	18.109270599133833
159.37537651223784	37.26857142857143	79.68768825611892	18.634285714285713
163.6269575678132	39.77254883479718	81.8134787839066	19.88627441739859
167.87853862338608	41.66752956929608	83.93926931169304	20.83376478464804
170.5554600287484	47.30483066328039	85.2777300143742	23.652415331640196
173.23238143410916	49.69142857142857	86.61619071705458	24.845714285714283
177.34968752780253	43.921432637130124	88.67484376390126	21.960716318565062
180.17298313490488	43.48	90.08649156745244	21.74
182.9962787420089	43.921432637130124	91.49813937100446	21.960716318565062
185.8195743491113	45.2198825694167	92.90978717455565	22.60994128470835
189.93688044280225	41.66752956929608	94.96844022140112	20.83376478464804
192.76017604990625	44.7912484163355	96.38008802495312	22.39562420816775
196.8774821435972	43.921432637130124	98.4387410717986	21.960716318565062
200.99478823729058	37.26857142857143	100.49739411864529	18.634285714285713
203.81808384439296	31.057142857142853	101.90904192219648	15.528571428571427
207.93538993808556	24.845714285714283	103.96769496904278	12.422857142857142
212.05269603177726	19.64226180916016	106.02634801588863	9.82113090458008
216.17000212546986	17.56857305485205	108.08500106273493	8.784286527426024
218.99329773257224	13.889176523098694	109.49664886628612	6.944588261549347
223.11060382626562	18.634285714285713	111.55530191313281	9.317142857142857
227.22790991995657	22.39562420816775	113.61395495997829	11.197812104083875
230.05120552705893	19.64226180916016	115.02560276352946	9.82113090458008
232.87450113416295	18.634285714285713	116.43725056708148	9.317142857142857
235.69779674126534	18.634285714285713	117.84889837063267	9.317142857142857
238.52109234836934	19.64226180916016	119.26054617418467	9.82113090458008
242.63839844206106	27.778353046197388	121.31919922103053	13.889176523098694
245.4616940491651	31.057142857142853	122.73084702458254	15.528571428571427
249.57900014285605	39.28452361832032	124.78950007142802	19.64226180916016
252.40229574996005	41.66752956929608	126.20114787498002	20.83376478464804
255.22559135706243	44.7912484163355	127.61279567853121	22.39562420816775
258.73930596803183	45.2198825694167	129.36965298401591	22.60994128470835
261.81380625263193	47.30483066328039	130.90690312631597	23.652415331640196
264.8883065372303	50.07813812800298	132.44415326861514	25.03906906400149
267.9628068218304	49.69142857142857	133.9814034109152	24.845714285714283
271.0373071064287	49.69142857142857	135.51865355321436	24.845714285714283
274.11180739102883	50.07813812800298	137.05590369551442	25.03906906400149
277.1863076756272	51.22075217195882	138.5931538378136	25.61037608597941
281.4659734020199	58.92678542748048	140.73298670100996	29.46339271374024
284.09961384902937	63.950571218587825	142.04980692451468	31.975285609293913
288.37927957542115	66.89913308977377	144.18963978771058	33.449566544886885
291.0129200224306	64.84921814391868	145.5064600112153	32.42460907195934
293.6465604694416	63.34439098600407	146.8232802347208	31.672195493002036
297.9262261958319	66.89913308977377	148.96311309791594	33.449566544886885
302.2058919222246	70.82118211901502	151.1029459611123	35.41059105950751
306.4855576486149	70.82118211901502	153.24277882430744	35.41059105950751
309.5708019723071	72.70290744544133	154.78540098615355	36.35145372272066
312.6560462959975	75.05297699027028	156.32802314799875	37.52648849513514
315.74129061968966	77.82897692363424	157.87064530984483	38.91448846181712
318.82653494338007	80.9871201652032	159.41326747169003	40.4935600826016
322.2677689967288	79.54509766959436	161.1338844983644	39.77254883479718
325.3530133204192	83.33505913859216	162.6765066602096	41.66752956929608
328.4382576441096	80.74857142857142	164.2191288220548	40.37428571428571
331.52350196780185	78.56904723664064	165.76175098390092	39.28452361832032
334.60874629149225	75.82014831030018	167.30437314574613	37.91007415515009
337.6939906151844	72.43708239653533	168.8469953075922	36.218541198267665
341.1352246685316	63.950571218587825	170.5676123342658	31.975285609293913
344.2204689922238	61.17547674601351	172.1102344961119	30.587738373006754
347.66170304557073	53.07046897805803	173.83085152278537	26.535234489029015
350.74694736926295	51.22075217195882	175.37347368463148	25.61037608597941
353.83219169295336	50.07813812800298	176.91609584647668	25.03906906400149
356.91743601664376	49.69142857142857	178.45871800832188	24.845714285714283
360.0026803403359	49.69142857142857	180.00134017016796	24.845714285714283
363.08792466402633	49.69142857142857	181.54396233201317	24.845714285714283
366.17316898771855	49.69142857142857	183.08658449385928	24.845714285714283
369.25841331140896	50.07813812800298	184.62920665570448	25.03906906400149
372.3436576351012	50.07813812800298	186.1718288175506	25.03906906400149
375.4289019587915	49.69142857142857	187.71445097939576	24.845714285714283
378.51414628248375	49.69142857142857	189.25707314124188	24.845714285714283
381.59939060617415	49.69142857142857	190.79969530308708	24.845714285714283
384.68463492986456	49.69142857142857	192.34231746493228	24.845714285714283
387.7698792535567	49.69142857142857	193.88493962677836	24.845714285714283
392.11787925355674	55.90285714285714	196.05893962677837	27.95142857142857
396.46587925355703	62.11428571428571	198.23293962677852	31.057142857142853
398.9504506821277	62.11428571428571	199.47522534106386	31.057142857142853
403.2984506821292	62.11428571428571	201.6492253410646	31.057142857142853
406.7653987063749	62.11428571428571	203.38269935318746	31.057142857142853
409.8471302834838	62.11428571428571	204.9235651417419	31.057142857142853
412.92886186059087	62.11428571428571	206.46443093029544	31.057142857142853
416.3958098848363	55.90285714285714	208.19790494241815	27.95142857142857
419.4775414619452	55.90285714285714	209.7387707309726	27.95142857142857
422.55927303905224	55.90285714285714	211.27963651952612	27.95142857142857
425.6410046161611	56.24687797231641	212.82050230808056	28.123438986158206
428.72273619326825	57.266541857584954	214.36136809663412	28.633270928792477
431.8044677703771	58.92678542748048	215.90223388518854	29.46339271374024
434.88619934748414	58.92678542748048	217.44309967374207	29.46339271374024
437.967930924593	57.266541857584954	218.9839654622965	28.633270928792477
441.0496625017001	56.24687797231641	220.52483125085004	28.123438986158206
444.13139407880715	55.90285714285714	222.06569703940357	27.95142857142857
447.21312565591603	55.90285714285714	223.60656282795802	27.95142857142857
450.2948572330231	56.24687797231641	225.14742861651155	28.123438986158206
453.376588810132	57.266541857584954	226.688294405066	28.633270928792477
457.7687320738451	55.90285714285714	228.88436603692256	27.95142857142857
462.1608753375583	50.07813812800298	231.08043766877915	25.03906906400149
466.55301860127145	45.2198825694167	233.27650930063572	22.60994128470835
469.6555294675827	47.30483066328039	234.82776473379135	23.652415331640196
472.7580403338922	49.69142857142857	236.3790201669461	24.845714285714283
475.86055120020166	49.69142857142857	237.93027560010083	24.845714285714283
478.9630620665129	47.30483066328039	239.48153103325646	23.652415331640196
482.0655729328224	45.2198825694167	241.0327864664112	22.60994128470835
485.1680837991337	43.921432637130124	242.58404189956684	21.960716318565062
488.2705946654431	43.48	244.13529733272156	21.74
491.37310553175445	43.921432637130124	245.68655276587722	21.960716318565062
494.4756163980639	45.2198825694167	247.23780819903195	22.60994128470835
497.57812726437515	47.30483066328039	248.78906363218758	23.652415331640196
500.68063813068466	50.07813812800298	250.34031906534233	25.03906906400149
503.92417221819176	51.22075217195882	251.96208610909588	25.61037608597941
507.02668308450126	53.07046897805803	253.51334154225063	26.535234489029015
510.1291939508107	55.556706092394776	255.06459697540535	27.778353046197388
513.231704817122	56.24687797231641	256.615852408561	28.123438986158206
516.3342156834315	55.556706092394776	258.16710784171573	27.778353046197388
519.4367265497427	53.07046897805803	259.71836327487136	26.535234489029015
522.5392374160522	51.22075217195882	261.2696187080261	25.61037608597941
525.6417482823634	50.07813812800298	262.8208741411817	25.03906906400149
528.744259148673	49.69142857142857	264.3721295743365	24.845714285714283
531.8467700149843	49.69142857142857	265.92338500749213	24.845714285714283
534.9492808812937	49.69142857142857	267.47464044064685	24.845714285714283
539.1160338382223	55.90285714285714	269.55801691911114	27.95142857142857
541.8938691428428	56.24687797231641	270.9469345714214	28.123438986158206
546.0606220997722	63.34439098600407	273.0303110498861	31.672195493002036
548.8384574043928	61.17547674601351	274.4192287021964	30.587738373006754
553.0052103613214	64.84921814391868	276.5026051806607	32.42460907195934
555.783045665942	63.34439098600407	277.891522832971	31.672195493002036
559.9497986228713	66.89913308977377	279.97489931143565	33.449566544886885
564.1165515798015	69.44588261549347	282.05827578990073	34.72294130774674
566.8943868844204	67.18687262450325	283.4471934422102	33.593436312251626
569.6722221890395	63.950571218587825	284.83611109451977	31.975285609293913
573.8389751459705	66.89913308977377	286.91948757298525	33.449566544886885
578.005728102899	69.44588261549347	289.0028640514495	34.72294130774674
580.7835634075196	69.44588261549347	290.3917817037598	34.72294130774674
583.5613987121386	67.18687262450325	291.7806993560693	33.593436312251626
586.3392340167593	63.950571218587825	293.16961700837965	31.975285609293913
590.5059869736887	66.89913308977377	295.25299348684433	33.449566544886885
594.6727399306187	70.82118211901502	297.33636996530936	35.41059105950751
597.4505752352378	69.44588261549347	298.7252876176189	34.72294130774674
600.2284105398568	68.6074710039003	300.1142052699284	34.30373550195015
604.395163496787	72.43708239653533	302.1975817483935	36.218541198267665
608.5619164537163	75.05297699027028	304.28095822685816	37.52648849513514
611.3397517583369	72.70290744544133	305.66987587916844	36.35145372272066
615.6194174847271	68.6074710039003	307.80970874236357	34.30373550195015
619.89908321112	63.34439098600407	309.94954160556	31.672195493002036
624.1787489375102	58.92678542748048	312.0893744687551	29.46339271374024
626.8123893845212	61.17547674601351	313.4061946922606	30.587738373006754
629.4460298315306	63.950571218587825	314.7230149157653	31.975285609293913
632.0796702785415	66.02839141967179	316.03983513927074	33.014195709835896
636.3593360049327	66.02839141967179	318.17966800246637	33.014195709835896
640.639001731323	63.950571218587825	320.3195008656615	31.975285609293913
643.6844051441109	62.11428571428571	321.84220257205544	31.057142857142853
646.7298085569005	58.59849994597444	323.36490427845024	29.29924997298722
649.7752119696884	55.556706092394776	324.8876059848442	27.778353046197388
653.429696065036	58.92678542748048	326.714848032518	29.46339271374024
656.4750994778238	57.266541857584954	328.2375497389119	28.633270928792477
659.5205028906134	56.24687797231641	329.7602514453067	28.123438986158206
662.5659063034013	55.90285714285714	331.28295315170067	27.95142857142857
665.6113097161909	55.90285714285714	332.80565485809547	27.95142857142857
668.6567131289788	55.90285714285714	334.3283565644894	27.95142857142857
672.3111972243242	62.11428571428571	336.1555986121621	31.057142857142853
675.8632819691189	57.266541857584954	337.93164098455946	28.633270928792477
678.9309915214402	58.92678542748048	339.4654957607201	29.46339271374024
681.9987010737632	61.17547674601351	340.9993505368816	30.587738373006754
685.0664106260843	63.950571218587825	342.5332053130422	31.975285609293913
688.1341201784073	67.18687262450325	344.06706008920366	33.593436312251626
691.2018297307286	66.89913308977377	345.6009148653643	33.449566544886885
694.2695392830516	64.84921814391868	347.1347696415258	32.42460907195934
697.3372488353727	63.34439098600407	348.6686244176864	31.672195493002036
700.4049583876939	62.424084572333754	350.20247919384695	31.212042286166877
703.472667940017	62.11428571428571	351.7363339700085	31.057142857142853
707.0247526848102	68.32571428571428	353.5123763424051	34.16285714285714
710.0924622371332	68.32571428571428	355.0462311185666	34.16285714285714
713.1601717894544	68.32571428571428	356.5800858947272	34.16285714285714
716.2278813417773	68.32571428571428	358.11394067088867	34.16285714285714
719.7799660865703	74.53714285714285	359.88998304328516	37.26857142857143
722.8476756388933	74.79550461226985	361.42383781944665	37.397752306134926
725.9153851912145	75.56528994781901	362.9576925956072	37.782644973909505
728.9830947435357	76.83112825793822	364.49154737176787	38.41556412896911
732.0508042958587	78.56904723664064	366.02540214792936	39.28452361832032
736.4429475595706	80.74857142857142	368.2214737797853	40.37428571428571
738.6390191914278	83.33505913859216	369.3195095957139	41.66752956929608
740.8350908232837	82.87079335831613	370.41754541164187	41.43539667915807
745.2272340869981	75.56528994781901	372.61361704349906	37.782644973909505
749.61937735071	68.6074710039003	374.809688675355	34.30373550195015
754.0115206144245	61.17547674601351	377.00576030721226	30.587738373006754
756.2075922462805	58.92678542748048	378.1037961231402	29.46339271374024
758.4036638781376	57.266541857584954	379.2018319390688	28.633270928792477
762.7958071418495	50.07813812800298	381.39790357092477	25.03906906400149
765.901521427563	49.69142857142857	382.9507607137815	24.845714285714283
769.0072357132783	48.51280798691733	384.50361785663915	24.256403993458665
772.1129499989918	44.7912484163355	386.0564749994959	22.39562420816775
775.2186642847071	41.66752956929608	387.60933214235354	20.83376478464804
778.3243785704205	39.28452361832032	389.1621892852103	19.64226180916016
781.4300928561358	37.782644973909505	390.7150464280679	18.891322486954753
784.5358071418493	37.26857142857143	392.26790357092466	18.634285714285713
787.6415214275646	37.26857142857143	393.8207607137823	18.634285714285713
790.7472357132781	37.26857142857143	395.37361785663904	18.634285714285713
793.8529499989916	37.26857142857143	396.9264749994958	18.634285714285713
796.9586642847069	37.26857142857143	398.4793321423534	18.634285714285713
800.0643785704203	37.26857142857143	400.03218928521017	18.634285714285713
803.1700928561356	37.26857142857143	401.5850464280678	18.634285714285713
806.2758071418491	37.26857142857143	403.13790357092455	18.634285714285713
809.3815214275644	37.782644973909505	404.6907607137822	18.891322486954753
812.4872357132779	39.28452361832032	406.24361785663893	19.64226180916016
815.5929499989932	41.66752956929608	407.7964749994966	20.83376478464804
819.985093262705	50.07813812800298	409.9925466313525	25.03906906400149
824.3772365264182	55.556706092394776	412.1886182632091	27.778353046197388
828.7693797901313	58.92678542748048	414.38468989506566	29.46339271374024
833.1615230538445	63.34439098600407	416.58076152692223	31.672195493002036
837.5536663175576	68.6074710039003	418.7768331587788	34.30373550195015
841.9458095812707	74.53714285714285	420.97290479063537	37.26857142857143
845.051523866986	74.79550461226985	422.525761933493	37.397752306134926
848.1572381526995	75.56528994781901	424.07861907634975	37.782644973909505
851.2629524384148	76.83112825793822	425.6314762192074	38.41556412896911
854.3686667241283	78.56904723664064	427.18433336206414	39.28452361832032
857.4743810098417	80.74857142857142	428.7371905049209	40.37428571428571
860.580095295557	81.69858730325107	430.2900476477785	40.84929365162554
863.6858095812705	80.9871201652032	431.84290479063526	40.4935600826016
866.7915238669858	80.74857142857142	433.3957619334929	40.37428571428571
869.8972381526993	80.74857142857142	434.94861907634964	40.37428571428571
873.0029524384146	80.74857142857142	436.5014762192073	40.37428571428571
876.108666724128	80.74857142857142	438.054333362064	40.37428571428571
879.7500702898832	82.87079335831613	439.8750351449416	41.43539667915807
882.7986872286531	84.48456253140243	441.39934361432654	42.242281265701216
886.440090794406	80.74857142857142	443.220045397203	40.37428571428571
889.4887077331778	80.9871201652032	444.7443538665889	40.4935600826016
892.5373246719477	81.69858730325107	446.26866233597383	40.84929365162554
895.5859416107194	82.87079335831613	447.7929708053597	41.43539667915807
898.6345585494893	84.48456253140243	449.31727927474464	42.242281265701216
901.683175488261	86.5151888988522	450.8415877441305	43.2575944494261
904.7317924270309	86.5151888988522	452.36589621351544	43.2575944494261
907.7804093658025	84.48456253140243	453.89020468290124	42.242281265701216
911.4218129315559	86.5151888988522	455.71090646577795	43.2575944494261
914.4704298703258	87.84286527426025	457.2352149351629	43.921432637130124
917.5190468090975	86.5151888988522	458.75952340454876	43.2575944494261
920.5676637478674	84.48456253140243	460.2838318739337	42.242281265701216
923.616280686639	82.87079335831613	461.8081403433195	41.43539667915807
926.6648976254089	81.69858730325107	463.33244881270446	40.84929365162554
929.7135145641806	80.9871201652032	464.8567572820903	40.4935600826016
932.7621315029505	80.74857142857142	466.38106575147526	40.37428571428571
935.8107484417222	80.74857142857142	467.9053742208611	40.37428571428571
939.4521520074752	86.96	469.7260760037376	43.48
942.5007689462451	86.96	471.25038447312255	43.48
946.1421725120002	93.17142857142856	473.0710862560001	46.58571428571428
949.1907894507701	93.17142857142856	474.59539472538506	46.58571428571428
952.2394063895418	93.17142857142856	476.1197031947709	46.58571428571428
955.2880233283117	93.17142857142856	477.64401166415587	46.58571428571428
958.3366402670835	93.17142857142856	479.1683201335417	46.58571428571428
961.9780438328364	99.38285714285713	480.9890219164182	49.69142857142857
965.0266607716081	99.38285714285713	482.51333038580407	49.69142857142857
968.075277710378	99.57677509728616	484.037638855189	49.78838754864308
971.1238946491497	100.15627625600597	485.5619473245749	50.07813812800298
974.1725115879196	101.1147313597736	487.0862557939598	50.5573656798868
977.2211285266895	102.44150434391764	488.61056426334477	51.22075217195882
980.2697454654613	104.12251637530919	490.1348727327306	52.061258187654595
983.9111490312146	105.5942857142857	491.9555745156073	52.79714285714285
986.9597659699862	105.77681702721142	493.4798829849931	52.88840851360571
990.0083829087562	105.5942857142857	495.0041914543781	52.79714285714285
993.9368352705894	111.80571428571427	496.9684176352947	55.90285714285714
996.8831745419627	111.80571428571427	498.44158727098136	55.90285714285714
1000.8116269037955	115.53925019098003	500.40581345189776	57.769625095490014
1003.7579661751687	118.01714285714284	501.87898308758434	59.00857142857142
1006.704305446542	118.01714285714284	503.352152723271	59.00857142857142
1009.650644717917	118.01714285714284	504.8253223589585	59.00857142857142
1013.9986447179173	114.53308371516991	506.99932235895864	57.266541857584954
1016.4832161464881	116.03906182569624	508.24160807324404	58.01953091284812
1020.8312161464895	111.97812104083874	510.41560807324475	55.98906052041937
1022.6946447179175	106.14093795611606	511.34732235895876	53.07046897805803
1027.0426447179175	102.81743773329899	513.5213223589587	51.408718866649494
1029.5272161464898	105.5942857142857	514.7636080732449	52.79714285714285
1033.8752161464886	103.37877459485914	516.9376080732443	51.68938729742957
1036.3597875750595	106.86545788886097	518.1798937875297	53.43272894443049
1038.8443590036318	110.59134158085371	519.4221795018159	55.295670790426854
1041.3289304322025	109.89138934903508	520.6644652161012	54.94569467451754
1045.6769304322038	108.47793643814187	522.8384652161019	54.238968219070934
1050.0249304322028	104.12251637530919	525.0124652161014	52.061258187654595
1051.8883590036307	102.44150434391764	525.9441795018154	51.22075217195882
1056.2363590036323	94.60966132656078	528.1181795018161	47.30483066328039
1059.3420732893458	91.71064380842117	529.6710366446729	45.855321904210584
1062.447787575061	88.93412283303654	531.2238937875305	44.46706141651827
1065.5535018607745	86.5151888988522	532.7767509303873	43.2575944494261
1068.6592161464898	84.48456253140243	534.3296080732449	42.242281265701216
1071.7649304322033	82.87079335831613	535.8824652161017	41.43539667915807
1074.8706447179186	81.69858730325107	537.4353223589593	40.84929365162554
1077.976359003632	80.74857142857142	538.988179501816	40.37428571428571
1081.0820732893455	78.56904723664064	540.5410366446728	39.28452361832032
1084.1877875750608	76.83112825793822	542.0938937875304	38.41556412896911
1087.2935018607743	75.56528994781901	543.6467509303872	37.782644973909505
1090.3992161464896	74.79550461226985	545.1996080732448	37.397752306134926
1093.504930432203	74.53714285714285	546.7524652161015	37.26857142857143
1096.6106447179184	74.53714285714285	548.3053223589592	37.26857142857143
1099.7163590036319	74.79550461226985	549.8581795018159	37.397752306134926
1102.8220732893471	75.56528994781901	551.4110366446736	37.782644973909505
1105.9277875750606	76.83112825793822	552.9638937875303	38.41556412896911
1109.033501860776	78.56904723664064	554.516750930388	39.28452361832032
1112.1392161464894	80.74857142857142	556.0696080732447	40.37428571428571
1115.2449304322029	83.33505913859216	557.6224652161014	41.66752956929608
1118.3506447179182	86.29192352303963	559.1753223589591	43.145961761519814
1121.4563590036316	89.582496832671	560.7281795018158	44.7912484163355
1124.562073289347	93.17142857142856	562.2810366446735	46.58571428571428
1128.951207204803	101.87500320270435	564.4756036024015	50.937501601352174
1133.3403411202617	110.59134158085371	566.6701705601308	55.295670790426854
1137.7294750357175	106.14093795611606	568.8647375178588	53.07046897805803
1142.1186089511764	98.2113090458008	571.0593044755882	49.1056545229004
1144.3944561665978	96.42730225619798	572.1972280832989	48.21365112809899
1148.783590082054	88.93412283303654	574.391795041027	44.46706141651827
1153.1727239975114	81.69858730325107	576.5863619987557	40.84929365162554
1157.5618579129687	74.79550461226985	578.7809289564843	37.397752306134926
1161.950991828426	68.32571428571428	580.975495914213	34.16285714285714
1166.3401257438834	62.424084572333754	583.1700628719417	31.212042286166877
1170.7292596593406	57.266541857584954	585.3646298296703	28.633270928792477
1175.118393574798	53.07046897805803	587.559196787399	26.535234489029015
1179.5075274902554	50.07813812800298	589.7537637451277	25.03906906400149
1183.8966614057126	47.30483066328039	591.9483307028563	23.652415331640196
1186.9783929828197	43.921432637130124	593.4891964914099	21.960716318565062
1190.0601245599269	39.77254883479718	595.0300622799634	19.88627441739859
1193.1418561370356	36.218541198267665	596.5709280685178	18.109270599133833
1196.2235877141427	33.449566544886885	598.1117938570713	16.724783272443442
1199.3053192912516	31.672195493002036	599.6526596456258	15.836097746501018
1202.3870508683588	31.057142857142853	601.1935254341794	15.528571428571427
1205.4687824454675	31.057142857142853	602.7343912227337	15.528571428571427
1208.5505140225746	31.057142857142853	604.2752570112873	15.528571428571427
1211.6322455996835	31.057142857142853	605.8161227998418	15.528571428571427
1214.7139771767906	31.672195493002036	607.3569885883953	15.836097746501018
1217.7957087538975	33.449566544886885	608.8978543769488	16.724783272443442
1220.8774403310065	36.218541198267665	610.4387201655032	18.109270599133833
1223.9591719081136	37.26857142857143	611.9795859540568	18.634285714285713
1227.0409034852225	37.26857142857143	613.5204517426113	18.634285714285713
1230.1226350623294	37.26857142857143	615.0613175311647	18.634285714285713
1233.5895830865768	31.057142857142853	616.7947915432884	15.528571428571427
1236.671314663684	31.057142857142853	618.335657331842	15.528571428571427
1239.7530462407926	31.057142857142853	619.8765231203963	15.528571428571427
1242.8347778178997	31.672195493002036	621.4173889089499	15.836097746501018
1245.9165093950069	33.449566544886885	622.9582546975034	16.724783272443442
1248.9982409721158	36.218541198267665	624.4991204860579	18.109270599133833
1252.0799725492227	37.26857142857143	626.0399862746114	18.634285714285713
1255.5469205734703	39.28452361832032	627.7734602867351	19.64226180916016
1259.0138685977158	36.218541198267665	629.5069342988579	18.109270599133833
1262.0956001748245	37.26857142857143	631.0478000874123	18.634285714285713
1265.1773317519317	37.782644973909505	632.5886658759658	18.891322486954753
1268.2590633290406	37.782644973909505	634.1295316645203	18.891322486954753
1271.7260113532864	36.218541198267665	635.8630056766432	18.109270599133833
1274.8077429303933	39.77254883479718	637.4038714651966	19.88627441739859
1277.8894745075022	41.66752956929608	638.9447372537511	20.83376478464804
1280.9712060846093	39.28452361832032	640.4856030423047	19.64226180916016
1284.0529376617183	37.782644973909505	642.0264688308591	18.891322486954753
1288.2034518784803	43.48	644.1017259392402	21.74
1290.9970672166874	43.48	645.4985336083437	21.74
1293.7906825548926	43.48	646.8953412774463	21.74
1297.9411967716571	49.69142857142857	648.9705983858286	24.845714285714283
1300.7348121098626	49.69142857142857	650.3674060549313	24.845714285714283
1303.5284274480678	50.07813812800298	651.7642137240339	25.03906906400149
1307.6789416648317	57.266541857584954	653.8394708324158	28.633270928792477
1310.4725570030369	58.92678542748048	655.2362785015184	29.46339271374024
1313.2661723412439	61.17547674601351	656.6330861706219	30.587738373006754
1317.4166865580069	66.89913308977377	658.7083432790034	33.449566544886885
1321.5672007747705	70.82118211901502	660.7836003873853	35.41059105950751
1324.360816112976	69.44588261549347	662.180408056488	34.72294130774674
1328.5113303297396	74.79550461226985	664.2556651648698	37.397752306134926
1331.304945667945	74.53714285714285	665.6524728339725	37.26857142857143
1335.455459884708	80.74857142857142	667.727729942354	40.37428571428571
1339.6059741014717	84.48456253140243	669.8029870507359	42.242281265701216
1342.3995894396771	82.87079335831613	671.1997947198386	41.43539667915807
1346.5501036564417	87.84286527426025	673.2750518282209	43.921432637130124
1350.7006178732038	86.5151888988522	675.3503089366019	43.2575944494261
1353.4942332114108	86.96	676.7471166057054	43.48
1357.6447474281736	80.9871201652032	678.8223737140868	40.4935600826016
1360.4383627663806	81.69858730325107	680.2191813831903	40.84929365162554
1363.2319781045858	82.87079335831613	681.6159890522929	41.43539667915807
1367.382492321348	78.56904723664064	683.691246160674	39.28452361832032
1370.1761076595549	80.74857142857142	685.0880538297774	40.37428571428571
1374.3266218763179	75.56528994781901	687.1633109381589	37.782644973909505
1377.1202372145249	76.83112825793822	688.5601186072624	38.41556412896911
1381.270751431287	72.70290744544133	690.6353757156435	36.35145372272066
1384.064366769494	75.05297699027028	692.032183384747	37.52648849513514
1386.8579821076992	77.82897692363424	693.4289910538496	38.91448846181712
1391.0084963244637	74.53714285714285	695.5042481622319	37.26857142857143
1393.8021116626692	74.53714285714285	696.9010558313346	37.26857142857143
1396.5957270008744	74.53714285714285	698.2978635004372	37.26857142857143
1400.7462412176383	68.32571428571428	700.3731206088191	34.16285714285714
1404.8967554344003	62.424084572333754	702.4483777172002	31.212042286166877
1408.0024697201156	63.34439098600407	704.0012348600578	31.672195493002036
1411.1081840058291	64.84921814391868	705.5540920029146	32.42460907195934
1414.2138982915444	66.89913308977377	707.1069491457722	33.449566544886885
1417.3196125772579	68.32571428571428	708.6598062886289	34.16285714285714
1420.4253268629732	68.32571428571428	710.2126634314866	34.16285714285714
1423.5310411486867	68.32571428571428	711.7655205743433	34.16285714285714
1426.6367554344001	68.32571428571428	713.3183777172001	34.16285714285714
1429.7424697201154	66.89913308977377	714.8712348600577	33.449566544886885
1432.848184005829	64.84921814391868	716.4240920029144	32.42460907195934
1435.9538982915442	62.11428571428571	717.9769491457721	31.057142857142853
1439.0596125772577	62.11428571428571	719.5298062886288	31.057142857142853
1442.165326862973	62.424084572333754	721.0826634314865	31.212042286166877
1445.2710411486864	63.34439098600407	722.6355205743432	31.672195493002036
1448.3767554344017	64.84921814391868	724.1883777172009	32.42460907195934
1451.4824697201152	66.89913308977377	725.7412348600576	33.449566544886885
1454.5881840058287	66.89913308977377	727.2940920029143	33.449566544886885
1457.693898291544	64.84921814391868	728.846949145772	32.42460907195934
1460.7996125772574	63.34439098600407	730.3998062886287	31.672195493002036
1463.9053268629727	62.424084572333754	731.9526634314864	31.212042286166877
1467.0110411486862	62.11428571428571	733.5055205743431	31.057142857142853
1470.1167554344015	62.424084572333754	735.0583777172008	31.212042286166877
1473.222469720115	63.34439098600407	736.6112348600575	31.672195493002036
1476.3281840058303	64.84921814391868	738.1640920029151	32.42460907195934
1479.4338982915438	66.89913308977377	739.7169491457719	33.449566544886885
1482.5396125772572	66.89913308977377	741.2698062886286	33.449566544886885
1485.6453268629725	64.84921814391868	742.8226634314863	32.42460907195934
1488.751041148686	63.34439098600407	744.375520574343	31.672195493002036
1491.8567554344013	62.424084572333754	745.9283777172006	31.212042286166877
1494.9624697201148	62.11428571428571	747.4812348600574	31.057142857142853
1498.06818400583	62.11428571428571	749.034092002915	31.057142857142853
1501.1738982915435	68.32571428571428	750.5869491457718	34.16285714285714
1504.2796125772588	68.32571428571428	752.1398062886294	34.16285714285714
1507.3853268629723	68.32571428571428	753.6926634314862	34.16285714285714
1510.4910411486858	68.32571428571428	755.2455205743429	34.16285714285714
1513.596755434401	68.32571428571428	756.7983777172005	34.16285714285714
1516.7024697201146	68.32571428571428	758.3512348600573	34.16285714285714
1519.8081840058298	68.32571428571428	759.9040920029149	34.16285714285714
1522.9138982915433	68.32571428571428	761.4569491457717	34.16285714285714
1526.0196125772586	68.32571428571428	763.0098062886293	34.16285714285714
1529.125326862972	68.32571428571428	764.562663431486	34.16285714285714
1532.2310411486874	68.32571428571428	766.1155205743437	34.16285714285714
1536.596320898847	74.79550461226985	768.2981604494234	37.397752306134926
1538.536445232251	74.79550461226985	769.2682226161255	37.397752306134926
1540.4765695656563	74.53714285714285	770.2382847828281	37.26857142857143
1544.8418493158158	80.74857142857142	772.4209246579079	40.37428571428571
1547.2670047325726	86.96	773.6335023662863	43.48
1549.692160149328	93.17142857142856	774.846080074664	46.58571428571428
1552.1173155660847	98.2113090458008	776.0586577830423	49.1056545229004
1556.2565932399352	89.582496832671	778.1282966199676	44.7912484163355
1559.0606200512552	86.29192352303963	779.5303100256276	43.145961761519814
1561.8646468625732	83.33505913859216	780.9323234312866	41.66752956929608
1566.0039245364262	75.05297699027028	783.0019622682131	37.52648849513514
1568.8079513477444	72.43708239653533	784.4039756738722	36.218541198267665
1571.6119781590644	69.44588261549347	785.8059890795322	34.72294130774674
1575.751255832915	61.17547674601351	787.8756279164575	30.587738373006754
1579.8905335067655	53.07046897805803	789.9452667533827	26.535234489029015
1582.6945603180852	51.22075217195882	791.3472801590426	25.61037608597941
1585.4985871294034	50.07813812800298	792.7492935647017	25.03906906400149
1589.6378648032564	43.48	794.8189324016282	21.74
1592.4418916145746	43.48	796.2209458072873	21.74
1595.2459184258946	43.48	797.6229592129473	21.74
1599.3851960997451	37.26857142857143	799.6925980498726	18.634285714285713
1602.189222911065	37.782644973909505	801.0946114555325	18.891322486954753
1606.3285005849164	33.449566544886885	803.1642502924582	16.724783272443442
1609.1325273962345	36.218541198267665	804.5662636981173	18.109270599133833
1611.9365542075543	39.28452361832032	805.9682771037772	19.64226180916016
1616.0758318814048	36.218541198267665	808.0379159407024	18.109270599133833
1620.2151095552579	35.1371461097041	810.1075547776289	17.56857305485205
1624.3543872291086	33.449566544886885	812.1771936145543	16.724783272443442
1627.1742496604008	35.1371461097041	813.5871248302004	17.56857305485205
1631.2955870599803	31.672195493002036	815.6477935299902	15.836097746501018
1634.115449491271	33.449566544886885	817.0577247456355	16.724783272443442
1636.9353119225634	31.057142857142853	818.4676559612817	15.528571428571427
1639.755174353854	27.778353046197388	819.877587176927	13.889176523098694
1643.8765117534342	31.672195493002036	821.9382558767171	15.836097746501018
1647.9978491530137	37.26857142857143	823.9989245765069	18.634285714285713
1650.8177115843062	37.26857142857143	825.4088557921531	18.634285714285713
1654.9390489838847	43.921432637130124	827.4695244919424	21.960716318565062
1657.758911415177	39.77254883479718	828.8794557075885	19.88627441739859
1661.8802488147558	41.66752956929608	830.9401244073779	20.83376478464804
1664.7001112460464	39.28452361832032	832.3500556230232	19.64226180916016
1668.8214486456275	43.921432637130124	834.4107243228137	21.960716318565062
1671.9202842644556	43.48	835.9601421322278	21.74
1675.0191198832856	43.48	837.5095599416428	21.74
1678.1179555021138	43.48	839.0589777510569	21.74
1681.2167911209438	43.48	840.6083955604719	21.74
1684.315626739772	43.48	842.157813369886	21.74
1687.414462358602	39.77254883479718	843.707231179301	19.88627441739859
1690.51329797743	35.1371461097041	845.256648988715	17.56857305485205
1693.612133596258	31.057142857142853	846.806066798129	15.528571428571427
1696.710969215088	27.778353046197388	848.355484607544	13.889176523098694
1699.8098048339161	25.61037608597941	849.9049024169581	12.805188042989705
1702.908640452746	24.845714285714283	851.454320226373	12.422857142857142
1706.2140651128295	19.64226180916016	853.1070325564148	9.82113090458008
1709.3129007316595	22.39562420816775	854.6564503658298	11.197812104083875
1712.4117363504877	26.35285958227807	856.2058681752438	13.176429791139036
1715.5105719693177	25.61037608597941	857.7552859846588	12.805188042989705
1719.8758517194783	31.057142857142853	859.9379258597392	15.528571428571427
1722.3010071362335	27.778353046197388	861.1505035681167	13.889176523098694
1726.6662868863946	31.672195493002036	863.3331434431973	15.836097746501018
1731.0315666365552	37.26857142857143	865.5157833182776	18.634285714285713
1733.4567220533118	37.26857142857143	866.7283610266559	18.634285714285713
1737.8220018034715	43.48	868.9110009017357	21.74
1742.1872815536335	50.07813812800298	871.0936407768168	25.03906906400149
1746.552561303793	57.266541857584954	873.2762806518965	28.633270928792477
1750.917841053954	61.17547674601351	875.458920526977	30.587738373006754
1755.2831208041148	64.84921814391868	877.6415604020574	32.42460907195934
1758.3768155097641	70.82118211901502	879.1884077548821	35.41059105950751
1761.4705102154155	70.82118211901502	880.7352551077078	35.41059105950751
1764.5642049210649	69.44588261549347	882.2821024605324	34.72294130774674
1767.6578996267162	68.6074710039003	883.8289498133581	34.30373550195015
1770.7515943323656	68.32571428571428	885.3757971661828	34.16285714285714
1773.845289038017	68.32571428571428	886.9226445190085	34.16285714285714
1776.9389837436663	68.32571428571428	888.4694918718332	34.16285714285714
1780.305651511581	74.53714285714285	890.1528257557904	37.26857142857143
1783.3993462172302	74.53714285714285	891.6996731086151	37.26857142857143
1786.4930409228796	74.53714285714285	893.2465204614398	37.26857142857143
1789.586735628531	74.53714285714285	894.7933678142655	37.26857142857143
1792.6804303341803	72.70290744544133	896.3402151670902	36.35145372272066
1795.7741250398317	70.82118211901502	897.8870625199158	35.41059105950751
1798.867819745481	69.44588261549347	899.4339098727405	34.72294130774674
1801.9615144511324	68.6074710039003	900.9807572255662	34.30373550195015
1805.0552091567818	68.32571428571428	902.5276045783909	34.16285714285714
1808.1489038624331	68.32571428571428	904.0744519312166	34.16285714285714
1811.2425985680825	68.6074710039003	905.6212992840412	34.30373550195015
1814.336293273732	66.89913308977377	907.168146636866	33.449566544886885
1817.4299879793832	64.84921814391868	908.7149939896916	32.42460907195934
1820.5236826850328	63.34439098600407	910.2618413425164	31.672195493002036
1823.617377390684	62.424084572333754	911.808688695342	31.212042286166877
1826.7110720963333	62.11428571428571	913.3555360481666	31.057142857142853
1829.8047668019847	62.11428571428571	914.9023834009923	31.057142857142853
1832.898461507634	62.424084572333754	916.449230753817	31.212042286166877
1835.9921562132854	63.34439098600407	917.9960781066427	31.672195493002036
1839.0858509189347	64.84921814391868	919.5429254594674	32.42460907195934
1842.4525186868475	72.70290744544133	921.2262593434237	36.35145372272066
1845.5462133924989	75.05297699027028	922.7731066962494	37.52648849513514
1848.6399080981482	77.82897692363424	924.3199540490741	38.91448846181712
1852.0065758660628	86.29192352303963	926.0032879330314	43.145961761519814
1855.1002705717121	88.93412283303654	927.5501352858561	44.46706141651827
1858.1939652773635	90.4397651388334	929.0969826386818	45.2198825694167
1861.5606330452763	93.17142857142856	930.7803165226381	46.58571428571428
1864.6543277509275	93.17142857142856	932.3271638754637	46.58571428571428
1867.748022456577	93.17142857142856	933.8740112282885	46.58571428571428
1870.8417171622264	93.17142857142856	935.4208585811132	46.58571428571428
1873.9354118678775	93.17142857142856	936.9677059339388	46.58571428571428
1876.7561335112637	93.17142857142856	938.3780667556318	46.58571428571428
1879.849828216915	93.17142857142856	939.9249141084575	46.58571428571428
1882.9435229225644	93.17142857142856	941.4717614612822	46.58571428571428
1886.0372176282158	93.17142857142856	943.0186088141079	46.58571428571428
1889.4038853961285	93.99597056061846	944.7019426980643	46.99798528030923
1892.4975801017797	93.37824664737914	946.2487900508899	46.68912332368957
1895.5912748074293	91.71064380842117	947.7956374037146	45.855321904210584
1898.6849695130786	88.93412283303654	949.3424847565393	44.46706141651827
1901.77866421873	86.5151888988522	950.889332109365	43.2575944494261
1904.8723589243793	84.48456253140243	952.4361794621897	42.242281265701216
1907.9660536300307	82.87079335831613	953.9830268150154	41.43539667915807
1911.05974833568	81.69858730325107	955.52987416784	40.84929365162554
1914.4264161035944	74.79550461226985	957.2132080517972	37.397752306134926
1917.520110809244	74.53714285714285	958.760055404622	37.26857142857143
1920.6138055148951	74.53714285714285	960.3069027574476	37.26857142857143
1923.7075002205447	74.53714285714285	961.8537501102724	37.26857142857143
1926.801194926194	74.53714285714285	963.400597463097	37.26857142857143
1929.8948896318454	74.53714285714285	964.9474448159227	37.26857142857143
1932.9885843374948	74.53714285714285	966.4942921687474	37.26857142857143
1936.0822790431462	74.53714285714285	968.0411395215731	37.26857142857143
1939.1759737487955	74.53714285714285	969.5879868743978	37.26857142857143
1942.2696684544467	74.53714285714285	971.1348342272233	37.26857142857143
1945.3633631600962	74.79550461226985	972.6816815800481	37.397752306134926
1948.4570578657474	74.79550461226985	974.2285289328737	37.397752306134926
1951.550752571397	74.53714285714285	975.7753762856985	37.26857142857143
1954.9174203393097	72.70290744544133	977.4587101696549	36.35145372272066
1958.011115044961	75.05297699027028	979.0055575224804	37.52648849513514
1961.1048097506105	76.83112825793822	980.5524048753052	38.41556412896911
1964.1985044562616	75.56528994781901	982.0992522281308	37.782644973909505
1967.2921991619112	74.79550461226985	983.6460995809556	37.397752306134926
1970.3858938675623	74.53714285714285	985.1929469337812	37.26857142857143
1973.479588573212	74.53714285714285	986.739794286606	37.26857142857143
1976.8462563411263	74.79550461226985	988.4231281705631	37.397752306134926
1979.9399510467756	75.56528994781901	989.9699755233878	37.782644973909505
1983.3066188146884	70.82118211901502	991.6533094073442	35.41059105950751
1986.4003135203395	72.70290744544133	993.2001567601698	36.35145372272066
1989.494008225989	74.53714285714285	994.7470041129945	37.26857142857143
1992.5877029316403	74.53714285714285	996.2938514658201	37.26857142857143
1995.6813976372898	74.53714285714285	997.8406988186449	37.26857142857143
1998.775092342941	74.53714285714285	999.3875461714705	37.26857142857143
2001.8687870485905	72.70290744544133	1000.9343935242953	36.35145372272066
2005.2354548165051	69.44588261549347	1002.6177274082526	34.72294130774674
2008.3291495221545	70.82118211901502	1004.1645747610772	35.41059105950751
2011.422844227804	72.70290744544133	1005.711422113902	36.35145372272066
2014.5165389334552	74.53714285714285	1007.2582694667276	37.26857142857143
2017.6102336391048	72.70290744544133	1008.8051168195524	36.35145372272066
2020.703928344756	70.82118211901502	1010.351964172378	35.41059105950751
2023.7976230504055	69.44588261549347	1011.8988115252027	34.72294130774674
2026.8913177560567	66.89913308977377	1013.4456588780283	33.449566544886885
2029.985012461706	64.84921814391868	1014.992506230853	32.42460907195934
2033.0787071673574	63.34439098600407	1016.5393535836787	31.672195493002036
2036.172401873007	62.424084572333754	1018.0862009365035	31.212042286166877
2039.266096578658	62.11428571428571	1019.633048289329	31.057142857142853
2042.3597912843074	62.11428571428571	1021.1798956421537	31.057142857142853
2045.453485989957	62.11428571428571	1022.7267429949785	31.057142857142853
2048.5471806956084	62.11428571428571	1024.2735903478042	31.057142857142853
2051.6408754012577	62.11428571428571	1025.8204377006289	31.057142857142853
2054.734570106909	62.11428571428571	1027.3672850534545	31.057142857142853
2057.8282648125582	62.11428571428571	1028.9141324062791	31.057142857142853
2060.9219595182094	62.11428571428571	1030.4609797591047	31.057142857142853
2064.015654223859	62.11428571428571	1032.0078271119296	31.057142857142853
2067.1093489295104	62.11428571428571	1033.5546744647552	31.057142857142853
2070.2030436351597	62.11428571428571	1035.1015218175799	31.057142857142853
2073.296738340809	62.11428571428571	1036.6483691704045	31.057142857142853
2077.1361623325533	55.90285714285714	1038.5680811662767	27.95142857142857
2080.122380992797	55.90285714285714	1040.0611904963985	27.95142857142857
2083.961804984541	50.07813812800298	1041.9809024922704	25.03906906400149
2086.9480236447844	51.22075217195882	1043.4740118223922	25.61037608597941
2089.93424230503	53.07046897805803	1044.967121152515	26.535234489029015
2092.9204609652734	55.556706092394776	1046.4602304826367	27.778353046197388
2095.906679625519	58.59849994597444	1047.9533398127594	29.29924997298722
2098.892898285763	58.92678542748048	1049.4464491428814	29.46339271374024
2101.8791169460064	57.266541857584954	1050.9395584730032	28.633270928792477
2104.865335606252	56.24687797231641	1052.432667803126	28.123438986158206
2108.704759597994	61.17547674601351	1054.352379798997	30.587738373006754
2111.6909782582393	58.92678542748048	1055.8454891291196	29.46339271374024
2115.5304022499818	63.34439098600407	1057.7652011249909	31.672195493002036
2118.516620910227	62.424084572333754	1059.2583104551136	31.212042286166877
2122.908764173939	68.32571428571428	1061.4543820869694	34.16285714285714
2127.3009074376537	74.53714285714285	1063.6504537188268	37.26857142857143
2131.6930507013653	80.74857142857142	1065.8465253506827	40.37428571428571
2136.0851939650784	83.33505913859216	1068.0425969825392	41.66752956929608
2140.477337228792	86.5151888988522	1070.238668614396	43.2575944494261
2144.869480492505	89.582496832671	1072.4347402462524	44.7912484163355
2149.261623756218	91.71064380842117	1074.630811878109	45.855321904210584
2153.65376701993	92.33952416191552	1076.826883509965	46.16976208095776
2158.0459102836444	87.84286527426025	1079.0229551418222	43.921432637130124
2162.438053547356	82.87079335831613	1081.219026773678	41.43539667915807
2166.8301968110704	78.56904723664064	1083.4150984055352	39.28452361832032
2169.8563774674126	80.74857142857142	1084.9281887337063	40.37428571428571
2172.8825581237566	80.9871201652032	1086.4412790618783	40.4935600826016
2176.607088162332	75.56528994781901	1088.303544081166	37.782644973909505
2179.633268818674	76.83112825793822	1089.816634409337	38.41556412896911
2182.659449475018	78.56904723664064	1091.329724737509	39.28452361832032
2185.68563013136	80.74857142857142	1092.84281506568	40.37428571428571
2188.711810787704	77.82897692363424	1094.355905393852	38.91448846181712
2192.4363408262793	74.53714285714285	1096.2181704131397	37.26857142857143
2195.4625214826233	74.53714285714285	1097.7312607413116	37.26857142857143
2198.488702138966	74.53714285714285	1099.244351069483	37.26857142857143
2201.51488279531	74.53714285714285	1100.757441397655	37.26857142857143
2204.541063451652	74.79550461226985	1102.270531725826	37.397752306134926
2208.265593490227	69.44588261549347	1104.1327967451134	34.72294130774674
2211.3523124033427	70.82118211901502	1105.6761562016713	35.41059105950751
2214.4390313164567	72.70290744544133	1107.2195156582284	36.35145372272066
2217.5257502295726	74.53714285714285	1108.7628751147863	37.26857142857143
2220.612469142687	74.53714285714285	1110.3062345713436	37.26857142857143
2223.699188055803	74.79550461226985	1111.8495940279015	37.397752306134926
2226.785906968917	74.79550461226985	1113.3929534844585	37.397752306134926
2229.872625882033	74.53714285714285	1114.9363129410165	37.26857142857143
2232.959344795147	74.53714285714285	1116.4796723975735	37.26857142857143
2236.3890324763847	68.32571428571428	1118.1945162381924	34.16285714285714
2239.475751389501	68.32571428571428	1119.7378756947505	34.16285714285714
2242.562470302615	68.32571428571428	1121.2812351513076	34.16285714285714
2245.649189215731	68.6074710039003	1122.8245946078655	34.30373550195015
2248.735908128845	69.44588261549347	1124.3679540644225	34.72294130774674
2251.822627041961	70.82118211901502	1125.9113135209805	35.41059105950751
2254.909345955075	72.70290744544133	1127.4546729775375	36.35145372272066
2257.996064868191	72.70290744544133	1128.9980324340954	36.35145372272066
2261.082783781305	70.82118211901502	1130.5413918906524	35.41059105950751
2264.1695026944194	69.44588261549347	1132.0847513472097	34.72294130774674
2267.2562216075353	68.6074710039003	1133.6281108037676	34.30373550195015
2270.3429405206493	68.32571428571428	1135.1714702603247	34.16285714285714
2273.429659433765	68.32571428571428	1136.7148297168826	34.16285714285714
2276.5163783468793	68.32571428571428	1138.2581891734396	34.16285714285714
2279.9460660281193	74.53714285714285	1139.9730330140596	37.26857142857143
2283.0327849412333	74.53714285714285	1141.5163924706167	37.26857142857143
2286.462472622473	80.74857142857142	1143.2312363112364	40.37428571428571
2289.5491915355874	80.74857142857142	1144.7745957677937	40.37428571428571
2292.6359104487015	80.74857142857142	1146.3179552243507	40.37428571428571
2295.7226293618173	80.74857142857142	1147.8613146809087	40.37428571428571
2299.1523170430555	80.9871201652032	1149.5761585215278	40.4935600826016
2302.2390359561714	81.69858730325107	1151.1195179780857	40.84929365162554
2305.3257548692854	82.87079335831613	1152.6628774346427	41.43539667915807
2308.4124737824013	81.69858730325107	1154.2062368912007	40.84929365162554
2311.4991926955154	80.9871201652032	1155.7495963477577	40.4935600826016
2314.5859116086312	80.74857142857142	1157.2929558043156	40.37428571428571
2317.6726305217453	80.74857142857142	1158.8363152608727	40.37428571428571
2320.75934943486	80.74857142857142	1160.37967471743	40.37428571428571
2324.3088308346287	74.53714285714285	1162.1544154173143	37.26857142857143
2327.377026620868	74.53714285714285	1163.688513310434	37.26857142857143
2330.445222407109	74.53714285714285	1165.2226112035546	37.26857142857143
2333.513418193348	74.53714285714285	1166.756709096674	37.26857142857143
2336.5816139795893	74.53714285714285	1168.2908069897946	37.26857142857143
2339.6498097658286	74.53714285714285	1169.8249048829143	37.26857142857143
2342.7180055520694	74.53714285714285	1171.3590027760347	37.26857142857143
2345.7862013383087	74.53714285714285	1172.8931006691544	37.26857142857143
2348.8543971245476	74.53714285714285	1174.4271985622738	37.26857142857143
2352.4038785243165	68.32571428571428	1176.2019392621582	34.16285714285714
2355.472074310556	68.32571428571428	1177.736037155278	34.16285714285714
2358.5402700967966	68.32571428571428	1179.2701350483983	34.16285714285714
2361.608465883036	68.32571428571428	1180.804232941518	34.16285714285714
2364.676661669277	68.32571428571428	1182.3383308346386	34.16285714285714
2367.744857455516	68.32571428571428	1183.872428727758	34.16285714285714
2370.813053241757	68.32571428571428	1185.4065266208786	34.16285714285714
2374.3625346415242	62.11428571428571	1187.1812673207621	31.057142857142853
2377.4307304277636	62.11428571428571	1188.7153652138818	31.057142857142853
2380.4989262140048	62.11428571428571	1190.2494631070024	31.057142857142853
2384.0484076137714	55.90285714285714	1192.0242038068857	27.95142857142857
2387.1166034000125	56.24687797231641	1193.5583017000063	28.123438986158206
2390.184799186252	57.266541857584954	1195.092399593126	28.633270928792477
2393.2529949724926	58.92678542748048	1196.6264974862463	29.46339271374024
2396.321190758732	61.17547674601351	1198.160595379366	30.587738373006754
2399.870672158501	55.90285714285714	1199.9353360792504	27.95142857142857
2402.93886794474	55.90285714285714	1201.46943397237	27.95142857142857
2406.0070637309796	55.90285714285714	1203.0035318654898	27.95142857142857
2409.0752595172203	55.90285714285714	1204.5376297586101	27.95142857142857
2412.1434553034596	55.90285714285714	1206.0717276517298	27.95142857142857
2415.2116510897004	55.90285714285714	1207.6058255448502	27.95142857142857
2418.7611324894674	49.69142857142857	1209.3805662447337	24.845714285714283
2421.8293282757086	49.69142857142857	1210.9146641378543	24.845714285714283
2424.8975240619475	49.69142857142857	1212.4487620309737	24.845714285714283
2427.9657198481887	50.07813812800298	1213.9828599240943	25.03906906400149
2431.033915634428	51.22075217195882	1215.516957817214	25.61037608597941
2434.102111420667	53.07046897805803	1217.0510557103335	26.535234489029015
2437.170307206908	55.556706092394776	1218.585153603454	27.778353046197388
2440.2385029931474	55.90285714285714	1220.1192514965737	27.95142857142857
2443.306698779388	55.90285714285714	1221.653349389694	27.95142857142857
2446.3748945656275	55.556706092394776	1223.1874472828138	27.778353046197388
2449.9243759653964	49.69142857142857	1224.9621879826982	24.845714285714283
2452.9925717516353	49.69142857142857	1226.4962858758176	24.845714285714283
2456.0607675378765	50.07813812800298	1228.0303837689382	25.03906906400149
2459.128963324116	51.22075217195882	1229.564481662058	25.61037608597941
2462.1971591103547	53.07046897805803	1231.0985795551774	26.535234489029015
2465.265354896596	53.07046897805803	1232.632677448298	26.535234489029015
2468.333550682835	51.22075217195882	1234.1667753414174	25.61037608597941
2471.401746469076	50.07813812800298	1235.700873234538	25.03906906400149
2474.4699422553153	49.69142857142857	1237.2349711276577	24.845714285714283
2477.538138041556	49.69142857142857	1238.769069020778	24.845714285714283
2481.0876194413236	55.556706092394776	1240.5438097206618	27.778353046197388
2484.193333727039	55.90285714285714	1242.0966668635194	27.95142857142857
2487.2990480127523	55.90285714285714	1243.6495240063762	27.95142857142857
2490.404762298466	55.90285714285714	1245.202381149233	27.95142857142857
2493.510476584181	55.90285714285714	1246.7552382920906	27.95142857142857
2496.6161908698946	56.24687797231641	1248.3080954349473	28.123438986158206
2499.72190515561	57.266541857584954	1249.860952577805	28.633270928792477
2502.8276194413233	58.92678542748048	1251.4138097206617	29.46339271374024
2505.9333337270386	61.17547674601351	1252.9666668635193	30.587738373006754
2509.039048012752	63.34439098600407	1254.519524006376	31.672195493002036
2512.1447622984674	64.84921814391868	1256.0723811492337	32.42460907195934
2515.250476584181	64.84921814391868	1257.6252382920904	32.42460907195934
2518.3561908698944	63.34439098600407	1259.1780954349472	31.672195493002036
2522.677488467911	55.556706092394776	1261.3387442339556	27.778353046197388
2526.9987860659253	47.30483066328039	1263.4993930329626	23.652415331640196
2531.3200836639403	39.28452361832032	1265.6600418319701	19.64226180916016
2535.6413812619558	31.057142857142853	1267.8206906309779	15.528571428571427
2539.9626788599708	22.39562420816775	1269.9813394299854	11.197812104083875
2544.2839764579867	13.889176523098694	1272.1419882289933	6.944588261549347
2546.8374704931766	8.784286527426024	1273.4187352465883	4.392143263713012
2549.3909645283684	6.211428571428571	1274.6954822641842	3.1057142857142854
2553.7122621263834	6.211428571428571	1276.8561310631917	3.1057142857142854
2558.0335597243993	12.422857142857142	1279.0167798621997	6.211428571428571
2562.3548573224134	17.56857305485205	1281.1774286612067	8.784286527426024
2564.9083513576034	22.39562420816775	1282.4541756788017	11.197812104083875
2567.461845392795	26.35285958227807	1283.7309226963976	13.176429791139036
2571.768696202057	26.35285958227807	1285.8843481010285	13.176429791139036
2576.0755470113204	27.778353046197388	1288.0377735056602	13.889176523098694
2580.3823978205833	31.672195493002036	1290.1911989102916	15.836097746501018
2582.966508306142	31.057142857142853	1291.483254153071	15.528571428571427
2585.550618791699	31.057142857142853	1292.7753093958495	15.528571428571427
2589.8574696009628	37.26857142857143	1294.9287348004814	18.634285714285713
2592.920927301551	39.28452361832032	1296.4604636507754	19.64226180916016
2595.9843850021375	41.66752956929608	1297.9921925010688	20.83376478464804
2599.0478427027256	39.28452361832032	1299.5239213513628	19.64226180916016
2602.1113004033123	37.782644973909505	1301.0556502016561	18.891322486954753
2605.1747581039003	37.26857142857143	1302.5873790519502	18.634285714285713
2608.238215804487	37.26857142857143	1304.1191079022435	18.634285714285713
2611.3016735050733	37.26857142857143	1305.6508367525366	18.634285714285713
2614.365131205662	37.26857142857143	1307.182565602831	18.634285714285713
2617.428588906248	37.26857142857143	1308.714294453124	18.634285714285713
2620.4920466068365	37.26857142857143	1310.2460233034183	18.634285714285713
2624.0660805908537	43.48	1312.0330402954269	21.74
2627.1295382914423	43.921432637130124	1313.5647691457211	21.960716318565062
2630.1929959920285	45.2198825694167	1315.0964979960143	22.60994128470835
2633.767029976048	53.07046897805803	1316.883514988024	26.535234489029015
2636.830487676634	55.556706092394776	1318.415243838317	27.778353046197388
2640.4045216606523	63.950571218587825	1320.2022608303262	31.975285609293913
2643.4679793612404	67.18687262450325	1321.7339896806202	33.593436312251626
2646.531437061827	70.82118211901502	1323.2657185309135	35.41059105950751
2650.8501524963503	75.56528994781901	1325.4250762481752	37.782644973909505
2655.1688679308727	80.9871201652032	1327.5844339654363	40.4935600826016
2659.487583365396	84.48456253140243	1329.743791682698	42.242281265701216
2663.8062987999187	86.29192352303963	1331.9031493999594	43.145961761519814
2668.1250142344416	84.48456253140243	1334.0625071172208	42.242281265701216
2670.6842530104545	84.48456253140243	1335.3421265052273	42.242281265701216
2675.002968444977	81.69858730325107	1337.5014842224884	40.84929365162554
2679.3216838795	76.83112825793822	1339.66084193975	38.41556412896911
2681.880922655513	78.56904723664064	1340.9404613277566	39.28452361832032
2684.440161431527	77.82897692363424	1342.2200807157635	38.91448846181712
2688.758876866049	75.82014831030018	1344.3794384330245	37.91007415515009
2693.077592300573	72.70290744544133	1346.5387961502865	36.35145372272066
2697.3963077350945	69.44588261549347	1348.6981538675473	34.72294130774674
2701.7150231696187	67.18687262450325	1350.8575115848093	33.593436312251626
2704.2742619456317	70.2742922194082	1352.1371309728158	35.1371461097041
2706.833500721644	66.02839141967179	1353.416750360822	33.014195709835896
2711.2104724607016	64.84921814391868	1355.6052362303508	32.42460907195934
2715.5874441997585	61.17547674601351	1357.7937220998792	30.587738373006754
2719.964415938816	58.59849994597444	1359.982207969408	29.29924997298722
2721.9705279858845	61.17547674601351	1360.9852639929422	30.587738373006754
2726.34749972494	58.59849994597444	1363.17374986247	29.29924997298722
2728.71835941693	57.266541857584954	1364.359179708465	28.633270928792477
2731.0892191089188	53.43272894443049	1365.5446095544594	26.716364472215243
2735.466190847976	55.556706092394776	1367.733095423988	27.778353046197388
2739.843162587033	58.92678542748048	1369.9215812935165	29.46339271374024
2744.220134326089	63.34439098600407	1372.1100671630445	31.672195493002036
2748.5971060651473	68.6074710039003	1374.2985530325736	34.30373550195015
2750.967965757136	66.89913308977377	1375.483982878568	33.449566544886885
2755.3449374961933	70.82118211901502	1377.6724687480967	35.41059105950751
2759.72190923525	75.05297699027028	1379.860954617625	37.52648849513514
2762.385037264534	77.82897692363424	1381.192518632267	38.91448846181712
2766.64604211139	80.74857142857142	1383.323021055695	40.37428571428571
2770.9070469582443	75.56528994781901	1385.4535234791222	37.782644973909505
2775.168051805099	70.82118211901502	1387.5840259025495	35.41059105950751
2777.8311798343843	72.70290744544133	1388.9155899171922	36.35145372272066
2782.0921846812385	69.44588261549347	1391.0460923406192	34.72294130774674
2784.7553127105234	72.43708239653533	1392.3776563552617	36.218541198267665
2787.418440739807	75.82014831030018	1393.7092203699035	37.91007415515009
2791.6794455866625	74.79550461226985	1395.8397227933312	37.397752306134926
2795.9404504335175	74.53714285714285	1397.9702252167588	37.26857142857143
2799.031723189901	70.82118211901502	1399.5158615949506	35.41059105950751
2802.122995946287	67.18687262450325	1401.0614979731436	33.593436312251626
2805.214268702671	63.950571218587825	1402.6071343513354	31.975285609293913
2808.3055414590563	61.17547674601351	1404.1527707295281	30.587738373006754
2811.39681421544	58.92678542748048	1405.69840710772	29.46339271374024
2814.488086971826	57.266541857584954	1407.244043485913	28.633270928792477
2817.8785151562465	50.07813812800298	1408.9392575781233	25.03906906400149
2820.9697879126306	49.69142857142857	1410.4848939563153	24.845714285714283
2824.061060669016	49.69142857142857	1412.030530334508	24.845714285714283
2827.1523334254	49.69142857142857	1413.5761667127	24.845714285714283
2830.2436061817853	49.69142857142857	1415.1218030908926	24.845714285714283
2833.6340343662064	43.48	1416.8170171831032	21.74
2836.7253071225923	43.48	1418.3626535612962	21.74
2839.816579878976	43.921432637130124	1419.908289939488	21.960716318565062
2843.207008063399	39.28452361832032	1421.6035040316995	19.64226180916016
2846.2982808197826	41.66752956929608	1423.1491404098913	20.83376478464804
2849.3895535761662	44.7912484163355	1424.6947767880831	22.39562420816775
2852.4808263325517	39.77254883479718	1426.2404131662759	19.88627441739859
2855.272943660899	39.28452361832032	1427.6364718304494	19.64226180916016
2858.3642164172843	36.218541198267665	1429.1821082086421	18.109270599133833
2861.754644601705	27.778353046197388	1430.8773223008525	13.889176523098694
2864.845917358091	25.61037608597941	1432.4229586790455	12.805188042989705
2867.9371901144746	24.845714285714283	1433.9685950572373	12.422857142857142
2871.02846287086	24.845714285714283	1435.51423143543	12.422857142857142
2874.119735627244	22.39562420816775	1437.059867813622	11.197812104083875
2877.211008383628	17.56857305485205	1438.605504191814	8.784286527426024
2880.3022811400133	13.889176523098694	1440.1511405700066	6.944588261549347
2883.393553896397	12.422857142857142	1441.6967769481985	6.211428571428571
2886.484826652783	12.422857142857142	1443.2424133263914	6.211428571428571
2889.5760994091665	12.422857142857142	1444.7880497045833	6.211428571428571
2892.667372165552	12.422857142857142	1446.333686082776	6.211428571428571
2897.059515429265	13.889176523098694	1448.5297577146325	6.944588261549347
2901.4516586929785	18.634285714285713	1450.7258293464893	9.317142857142857
2905.8438019566916	24.845714285714283	1452.9219009783458	12.422857142857142
2910.235945220403	31.057142857142853	1455.1179726102016	15.528571428571427
2914.6280884841167	37.782644973909505	1457.3140442420583	18.891322486954753
2919.0202317478297	45.2198825694167	1459.5101158739149	22.60994128470835
2923.4123750115427	53.07046897805803	1461.7061875057714	26.535234489029015
2926.475832712129	58.92678542748048	1463.2379163560645	29.46339271374024
2929.5392904127175	64.84921814391868	1464.7696452063587	32.42460907195934
2932.6027481133037	69.44588261549347	1466.3013740566519	34.72294130774674
2935.6662058138922	72.43708239653533	1467.8331029069461	36.218541198267665
2938.7296635144785	75.82014831030018	1469.3648317572392	37.91007415515009
2942.3036974984966	83.56622479525213	1471.1518487492483	41.78311239762606
2944.887807984055	86.96	1472.4439039920276	43.48
2947.4719184696123	86.29192352303963	1473.7359592348062	43.145961761519814
2951.778769278877	88.93412283303654	1475.8893846394385	44.46706141651827
2956.0856200881385	91.71064380842117	1478.0428100440693	45.855321904210584
2958.6697305736975	88.93412283303654	1479.3348652868488	44.46706141651827
2962.9765813829604	91.71064380842117	1481.4882906914802	45.855321904210584
2967.2834321922237	93.17142857142856	1483.6417160961118	46.58571428571428
2971.5902830014857	86.96	1485.7951415007428	43.48
2975.8971338107485	80.74857142857142	1487.9485669053743	40.37428571428571
2979.0005535159617	80.74857142857142	1489.5002767579808	40.37428571428571
2982.103973221173	80.74857142857142	1491.0519866105865	40.37428571428571
2985.207392926386	80.74857142857142	1492.603696463193	40.37428571428571
2988.3108126315974	80.74857142857142	1494.1554063157987	40.37428571428571
2991.4142323368105	80.74857142857142	1495.7071161684053	40.37428571428571
2994.517652042022	78.56904723664064	1497.258826021011	39.28452361832032
2997.621071747235	76.83112825793822	1498.8105358736175	38.41556412896911
3000.7244914524463	75.56528994781901	1500.3622457262231	37.782644973909505
3003.8279111576576	74.79550461226985	1501.9139555788288	37.397752306134926
3006.9313308628707	74.53714285714285	1503.4656654314354	37.26857142857143
3010.034750568082	74.79550461226985	1505.017375284041	37.397752306134926
3013.138170273295	75.56528994781901	1506.5690851366476	37.782644973909505
3016.2415899785065	76.83112825793822	1508.1207949892532	38.41556412896911
3019.3450096837196	78.56904723664064	1509.6725048418598	39.28452361832032
3022.448429388931	80.74857142857142	1511.2242146944654	40.37428571428571
3025.551849094144	82.87079335831613	1512.775924547072	41.43539667915807
3028.6552687993553	82.87079335831613	1514.3276343996777	41.43539667915807
3031.7586885045685	81.69858730325107	1515.8793442522842	40.84929365162554
3034.8621082097798	80.9871201652032	1517.4310541048899	40.4935600826016
3038.0848902113453	80.74857142857142	1519.0424451056726	40.37428571428571
3041.1883099165584	80.9871201652032	1520.5941549582792	40.4935600826016
3044.2917296217697	81.69858730325107	1522.1458648108849	40.84929365162554
3047.395149326983	82.87079335831613	1523.6975746634914	41.43539667915807
3050.498569032194	84.48456253140243	1525.249284516097	42.242281265701216
3053.6019887374073	82.87079335831613	1526.8009943687036	41.43539667915807
3056.7054084426186	81.69858730325107	1528.3527042213093	40.84929365162554
3060.7424250945883	74.79550461226985	1530.3712125472941	37.397752306134926
3064.779441746557	66.89913308977377	1532.3897208732785	33.449566544886885
3068.816458398525	58.92678542748048	1534.4082291992625	29.46339271374024
3071.700041721361	57.266541857584954	1535.8500208606804	28.633270928792477
3074.5836250441953	56.24687797231641	1537.2918125220976	28.123438986158206
3077.467208367031	55.90285714285714	1538.7336041835156	27.95142857142857
3081.5042250189995	49.69142857142857	1540.7521125094997	24.845714285714283
3084.3878083418354	49.69142857142857	1542.1939041709177	24.845714285714283
3087.27139166467	49.69142857142857	1543.635695832335	24.845714285714283
3090.1549749875057	49.69142857142857	1545.0774874937529	24.845714285714283
3094.0834273493365	55.556706092394776	1547.0417136746682	27.778353046197388
3097.02976662071	53.07046897805803	1548.514883310355	26.535234489029015
3099.976105892085	51.22075217195882	1549.9880529460424	25.61037608597941
3103.904558253916	43.921432637130124	1551.952279126958	21.960716318565062
3106.8508975252907	43.48	1553.4254487626454	21.74
3109.797236796664	43.48	1554.898618398332	21.74
3113.7256891584975	37.26857142857143	1556.8628445792488	18.634285714285713
3116.672028429871	37.782644973909505	1558.3360142149354	18.891322486954753
3120.6004807917034	33.449566544886885	1560.3002403958517	16.724783272443442
3123.5468200630767	36.218541198267665	1561.7734100315383	18.109270599133833
3126.49315933445	36.218541198267665	1563.246579667225	18.109270599133833
3129.439498605825	33.449566544886885	1564.7197493029125	16.724783272443442
3133.8255711779516	37.782644973909505	1566.9127855889758	18.891322486954753
3136.134030426439	39.77254883479718	1568.0670152132195	19.88627441739859
3140.520102998567	41.66752956929608	1570.2600514992835	20.83376478464804
3144.906175570692	45.2198825694167	1572.453087785346	22.60994128470835
3149.29224814282	50.07813812800298	1574.64612407141	25.03906906400149
3153.678320714945	55.90285714285714	1576.8391603574726	27.95142857142857
3158.064393287072	62.11428571428571	1579.032196643536	31.057142857142853
3162.4504658591986	68.32571428571428	1581.2252329295993	34.16285714285714
3166.836538431325	74.53714285714285	1583.4182692156626	37.26857142857143
3171.2226110034517	80.74857142857142	1585.6113055017258	40.37428571428571
3174.29221110444	80.74857142857142	1587.14610555222	40.37428571428571
3177.36181120543	80.74857142857142	1588.680905602715	40.37428571428571
3180.431411306419	80.9871201652032	1590.2157056532094	40.4935600826016
3183.9732575767916	87.84286527426025	1591.9866287883958	43.921432637130124
3187.04285767778	88.93412283303654	1593.52142883889	44.46706141651827
3190.1124577787705	90.4397651388334	1595.0562288893852	45.2198825694167
3193.654304049142	93.99597056061846	1596.827152024571	46.99798528030923
3197.196150319515	88.93412283303654	1598.5980751597574	44.46706141651827
3200.265750420503	90.4397651388334	1600.1328752102515	45.2198825694167
3203.335350521492	92.33952416191552	1601.667675260746	46.16976208095776
3206.404950622482	93.17142857142856	1603.202475311241	46.58571428571428
3209.47455072347	93.17142857142856	1604.737275361735	46.58571428571428
3212.5441508244603	91.71064380842117	1606.2720754122302	45.855321904210584
3215.613750925449	88.93412283303654	1607.8068754627245	44.46706141651827
3218.683351026439	86.5151888988522	1609.3416755132196	43.2575944494261
3221.7529511274274	84.48456253140243	1610.8764755637137	42.242281265701216
3224.8225512284175	82.87079335831613	1612.4112756142088	41.43539667915807
3227.8921513294063	81.69858730325107	1613.9460756647031	40.84929365162554
3231.4339975997777	86.96	1615.7169987998889	43.48
3234.503597700768	86.96	1617.251798850384	43.48
3237.573197801756	86.96	1618.786598900878	43.48
3240.642797902746	86.96	1620.321398951373	43.48
3243.712398003735	86.96	1621.8561990018675	43.48
3246.781998104725	86.96	1623.3909990523625	43.48
3249.8515982057133	86.96	1624.9257991028567	43.48
3252.9211983067034	86.96	1626.4605991533517	43.48
3256.832114997887	84.48456253140243	1628.4160574989435	42.242281265701216
3259.787029831225	86.5151888988522	1629.8935149156125	43.2575944494261
3262.741944664565	87.84286527426025	1631.3709723322825	43.921432637130124
3265.6968594979035	88.93412283303654	1632.8484297489517	44.46706141651827
3268.6517743312434	90.4397651388334	1634.3258871656217	45.2198825694167
3271.6066891645814	92.33952416191552	1635.8033445822907	46.16976208095776
3274.5616039979213	93.17142857142856	1637.2808019989607	46.58571428571428
3277.5165188312594	93.17142857142856	1638.7582594156297	46.58571428571428
3280.4714336645998	92.33952416191552	1640.2357168322999	46.16976208095776
3284.3823503557824	96.42730225619798	1642.1911751778912	48.21365112809899
3287.337265189121	95.01658647900612	1643.6686325945604	47.50829323950306
3291.2481818803058	100.15627625600597	1645.6240909401529	50.07813812800298
3294.2030967136443	99.57677509728616	1647.1015483568221	49.78838754864308
3298.1140134048287	93.37824664737914	1649.0570067024144	46.68912332368957
3302.024930096012	86.96	1651.012465048006	43.48
3305.935846787197	80.9871201652032	1652.9679233935985	40.4935600826016
3308.890761620535	80.74857142857142	1654.4453808102676	40.37428571428571
3312.8016783117205	74.53714285714285	1656.4008391558602	37.26857142857143
3315.7565931450586	74.79550461226985	1657.8782965725293	37.397752306134926
3318.7115079783966	72.70290744544133	1659.3557539891983	36.35145372272066
3321.666422811737	70.82118211901502	1660.8332114058685	35.41059105950751
3324.621337645075	69.44588261549347	1662.3106688225375	34.72294130774674
3327.576252478415	68.6074710039003	1663.7881262392075	34.30373550195015
3330.531167311753	68.32571428571428	1665.2655836558765	34.16285714285714
3334.442084002938	62.11428571428571	1667.221042001469	31.057142857142853
3337.396998836276	62.11428571428571	1668.698499418138	31.057142857142853
3340.351913669616	62.11428571428571	1670.175956834808	31.057142857142853
3343.306828502954	62.424084572333754	1671.653414251477	31.212042286166877
3347.217745194137	57.266541857584954	1673.6088725970685	28.633270928792477
3350.172660027477	58.92678542748048	1675.0863300137385	29.46339271374024
3353.1275748608155	61.17547674601351	1676.5637874304077	30.587738373006754
3357.0384915520003	58.59849994597444	1678.5192457760002	29.29924997298722
3359.993406385339	62.11428571428571	1679.9967031926694	31.057142857142853
3363.9043230765233	61.49000569198217	1681.9521615382616	30.745002845991085
3367.8152397677068	62.11428571428571	1683.9076198838534	31.057142857142853
3371.7261564588916	63.950571218587825	1685.8630782294458	31.975285609293913
3375.637073150075	57.266541857584954	1687.8185365750376	28.633270928792477
3378.591987983413	56.24687797231641	1689.2959939917066	28.123438986158206
3381.546902816753	55.90285714285714	1690.7734514083766	27.95142857142857
3384.5018176500917	55.90285714285714	1692.2509088250458	27.95142857142857
3387.4567324834316	55.90285714285714	1693.7283662417158	27.95142857142857
3391.367649174614	49.69142857142857	1695.683824587307	24.845714285714283
3394.322564007954	49.69142857142857	1697.161282003977	24.845714285714283
3397.2774788412926	49.69142857142857	1698.6387394206463	24.845714285714283
3400.2323936746325	49.69142857142857	1700.1161968373162	24.845714285714283
3404.143310365816	43.48	1702.071655182908	21.74
3407.098225199154	43.48	1703.549112599577	21.74
3410.053140032494	43.48	1705.026570016247	21.74
3413.0080548658325	43.48	1706.5040274329162	21.74
3416.918971557017	37.26857142857143	1708.4594857785085	18.634285714285713
3419.873886390355	37.26857142857143	1709.9369431951775	18.634285714285713
3422.8288012236953	37.26857142857143	1711.4144006118477	18.634285714285713
3425.7837160570334	37.26857142857143	1712.8918580285167	18.634285714285713
3429.694632748218	31.057142857142853	1714.847316374109	15.528571428571427
3432.6495475815564	31.672195493002036	1716.3247737907782	15.836097746501018
3435.6044624148944	33.449566544886885	1717.8022312074472	16.724783272443442
3438.5593772482343	36.218541198267665	1719.2796886241172	18.109270599133833
3441.5142920815724	36.218541198267665	1720.7571460407862	18.109270599133833
3445.4252087727577	39.28452361832032	1722.7126043863789	19.64226180916016
3449.336125463941	37.26857142857143	1724.6680627319704	18.634285714285713
3453.247042155126	31.057142857142853	1726.623521077563	15.528571428571427
3456.201956988464	31.672195493002036	1728.100978494232	15.836097746501018
3459.156871821804	33.449566544886885	1729.578435910902	16.724783272443442
3462.111786655142	31.672195493002036	1731.055893327571	15.836097746501018
3465.0667014884807	31.057142857142853	1732.5333507442404	15.528571428571427
3468.0216163218206	31.672195493002036	1734.0108081609103	15.836097746501018
3471.932533013003	36.218541198267665	1735.9662665065016	18.109270599133833
3474.887447846343	39.28452361832032	1737.4437239231715	19.64226180916016
3479.21983127427	39.77254883479718	1739.609915637135	19.88627441739859
3483.552214702197	41.66752956929608	1741.7761073510985	20.83376478464804
3487.884598130124	45.2198825694167	1743.942299065062	22.60994128470835
3492.216981558051	48.51280798691733	1746.1084907790255	24.256403993458665
3496.5493649859764	48.51280798691733	1748.2746824929882	24.256403993458665
3500.881748413903	48.51280798691733	1750.4408742069515	24.256403993458665
3505.2141318418303	49.69142857142857	1752.6070659209151	24.845714285714283
3507.7413555081203	49.69142857142857	1753.8706777540601	24.845714285714283
3512.0737389360484	43.921432637130124	1756.0368694680242	21.960716318565062
3516.406122363974	39.28452361832032	1758.203061181987	19.64226180916016
3518.9333460302655	41.66752956929608	1759.4666730151328	20.83376478464804
3521.4605696965555	44.7912484163355	1760.7302848482777	22.39562420816775
3523.9877933628472	47.30483066328039	1761.9938966814236	23.652415331640196
3528.320176790774	48.51280798691733	1764.160088395387	24.256403993458665
3532.6525602186994	48.51280798691733	1766.3262801093497	24.256403993458665
3535.1797838849907	50.07813812800298	1767.5898919424953	25.03906906400149
3539.5121673129174	47.30483066328039	1769.7560836564587	23.652415331640196
3542.039390979209	50.07813812800298	1771.0196954896046	25.03906906400149
3546.3717744071346	48.51280798691733	1773.1858872035673	24.256403993458665
3548.8989980734264	50.07813812800298	1774.4494990367132	25.03906906400149
3553.2313815013517	52.70571916455614	1776.6156907506759	26.35285958227807
3557.5637649292803	53.43272894443049	1778.7818824646401	26.716364472215243
3561.8961483572057	52.70571916455614	1780.9480741786028	26.35285958227807
3564.4233720234956	53.07046897805803	1782.2116860117478	26.535234489029015
3568.7557554514237	55.556706092394776	1784.3778777257119	27.778353046197388
3573.0881388793496	57.266541857584954	1786.5440694396748	28.633270928792477
3574.8932986409864	53.43272894443049	1787.4466493204932	26.716364472215243
3579.2256820689136	55.556706092394776	1789.6128410344568	27.778353046197388
3581.7529057352035	58.59849994597444	1790.8764528676018	29.29924997298722
3586.0852891631316	58.59849994597444	1793.0426445815658	29.29924997298722
3590.4176725910575	57.266541857584954	1795.2088362955287	28.633270928792477
3592.944896257349	58.59849994597444	1796.4724481286744	29.29924997298722
3597.2772796852746	58.59849994597444	1798.6386398426373	29.29924997298722
3601.6096631132013	57.266541857584954	1800.8048315566007	28.633270928792477
3604.1368867794927	61.17547674601351	1802.0684433897463	30.587738373006754
3606.6641104457826	58.59849994597444	1803.3320552228913	29.29924997298722
3610.99649387371	61.17547674601351	1805.498246936855	30.587738373006754
3615.3288773016366	63.950571218587825	1807.6644386508183	31.975285609293913
3619.6612607295638	62.11428571428571	1809.8306303647819	31.057142857142853
3623.9936441574905	61.17547674601351	1811.9968220787453	30.587738373006754
3626.520867823782	63.950571218587825	1813.260433911891	31.975285609293913
3630.8532512517077	62.11428571428571	1815.4266256258538	31.057142857142853
3633.380474917997	63.950571218587825	1816.6902374589986	31.975285609293913
3637.7128583459257	66.02839141967179	1818.8564291729629	33.014195709835896
3642.045241773851	64.84921814391868	1821.0226208869256	32.42460907195934
3644.572465440143	66.89913308977377	1822.2862327200714	33.449566544886885
3648.9048488680683	63.950571218587825	1824.4524244340341	31.975285609293913
3653.2372322959964	62.11428571428571	1826.6186161479982	31.057142857142853
3655.764455962287	66.02839141967179	1827.8822279811434	33.014195709835896
3660.0968393902135	66.02839141967179	1830.0484196951068	33.014195709835896
3661.9019991518503	62.11428571428571	1830.9509995759252	31.057142857142853
3666.234382579776	62.11428571428571	1833.117191289888	31.057142857142853
3668.761606246066	66.02839141967179	1834.380803123033	33.014195709835896
3673.093989673994	66.02839141967179	1836.546994836997	33.014195709835896
3675.621213340284	67.18687262450325	1837.810606670142	33.593436312251626
3679.9535967682114	69.44588261549347	1839.9767983841057	34.72294130774674
3684.285980196138	70.82118211901502	1842.142990098069	35.41059105950751
3688.6183636240653	70.82118211901502	1844.3091818120326	35.41059105950751
3691.1455872903553	74.79550461226985	1845.5727936451776	37.397752306134926
3695.4779707182824	74.79550461226985	1847.7389853591412	37.397752306134926
3699.810354146209	74.79550461226985	1849.9051770731046	37.397752306134926
3704.142737574135	75.82014831030018	1852.0713687870675	37.91007415515009
3708.475121002063	77.82897692363424	1854.2375605010316	38.91448846181712
3711.002344668353	80.74857142857142	1855.5011723341765	40.37428571428571
3715.3347280962803	83.33505913859216	1857.6673640481401	41.66752956929608
3719.667111524207	83.56622479525213	1859.8335557621035	41.78311239762606
3723.999494952134	84.48456253140243	1861.999747476067	42.242281265701216
3728.3318783800605	86.29192352303963	1864.1659391900303	43.145961761519814
3730.8591020463523	86.29192352303963	1865.4295510231761	43.145961761519814
3735.1914854742777	86.96	1867.5957427371388	43.48
3737.7187091405676	86.5151888988522	1868.8593545702838	43.2575944494261
3742.051092568495	81.69858730325107	1871.0255462842474	40.84929365162554
3745.1067114035777	82.87079335831613	1872.5533557017889	41.43539667915807
3748.717897299582	80.74857142857142	1874.358948649791	40.37428571428571
3751.773516134663	78.56904723664064	1875.8867580673316	39.28452361832032
3754.829134969746	76.83112825793822	1877.414567484873	38.41556412896911
3757.8847538048267	75.56528994781901	1878.9423769024133	37.782644973909505
3760.9403726399096	74.79550461226985	1880.4701863199548	37.397752306134926
3763.99599147499	74.53714285714285	1881.997995737495	37.26857142857143
3767.0516103100713	74.53714285714285	1883.5258051550356	37.26857142857143
3770.107229145154	74.53714285714285	1885.053614572577	37.26857142857143
3773.1628479802366	72.70290744544133	1886.5814239901183	36.35145372272066
3776.2184668153177	70.82118211901502	1888.1092334076588	35.41059105950751
3779.274085650399	69.44588261549347	1889.6370428251994	34.72294130774674
3782.329704485481	68.6074710039003	1891.1648522427406	34.30373550195015
3785.940890381486	68.32571428571428	1892.970445190743	34.16285714285714
3788.996509216569	68.6074710039003	1894.4982546082845	34.30373550195015
3792.6076951125738	63.34439098600407	1896.3038475562869	31.672195493002036
3795.6633139476567	64.84921814391868	1897.8316569738283	32.42460907195934
3799.274499843661	61.17547674601351	1899.6372499218305	30.587738373006754
3802.330118678744	63.950571218587825	1901.165059339372	31.975285609293913
3805.3857375138246	67.18687262450325	1902.6928687569123	33.593436312251626
3808.4413563489056	67.18687262450325	1904.2206781744528	33.593436312251626
3811.4969751839885	63.950571218587825	1905.7484875919943	31.975285609293913
3815.6637281409185	66.89913308977377	1907.8318640704592	33.449566544886885
3818.4415634455377	70.82118211901502	1909.2207817227688	35.41059105950751
3822.6083164024685	72.43708239653533	1911.3041582012343	36.218541198267665
3825.3861517070877	69.44588261549347	1912.6930758535439	34.72294130774674
3828.1639870117083	66.89913308977377	1914.0819935058541	33.449566544886885
3830.9418223163275	64.84921814391868	1915.4709111581637	32.42460907195934
3835.108575273256	69.44588261549347	1917.554287636628	34.72294130774674
3839.275328230187	74.79550461226985	1919.6376641150935	37.397752306134926
3842.338785930773	74.53714285714285	1921.1693929653866	37.26857142857143
3845.4022436313617	74.53714285714285	1922.7011218156808	37.26857142857143
3848.465701331948	74.53714285714285	1924.232850665974	37.26857142857143
3851.5291590325364	74.53714285714285	1925.7645795162682	37.26857142857143
3854.5926167331227	74.79550461226985	1927.2963083665613	37.397752306134926
3857.656074433711	75.56528994781901	1928.8280372168556	37.782644973909505
3860.7195321342974	76.83112825793822	1930.3597660671487	38.41556412896911
3863.7829898348837	78.56904723664064	1931.8914949174418	39.28452361832032
3866.846447535472	80.74857142857142	1933.423223767736	40.37428571428571
3869.9099052360584	83.33505913859216	1934.9549526180292	41.66752956929608
3872.973362936647	86.29192352303963	1936.4866814683235	43.145961761519814
3876.036820637233	86.5151888988522	1938.0184103186166	43.2575944494261
3879.610854621253	86.29192352303963	1939.8054273106266	43.145961761519814
3882.6743123218394	88.93412283303654	1941.3371561609197	44.46706141651827
3885.7377700224274	87.84286527426025	1942.8688850112137	43.921432637130124
3889.311804006445	92.33952416191552	1944.6559020032225	46.16976208095776
3892.3752617070318	89.582496832671	1946.1876308535159	44.7912484163355
3895.9492956910512	88.93412283303654	1947.9746478455256	44.46706141651827
3898.6342080108384	91.71064380842117	1949.3171040054192	45.855321904210584
3902.880115865387	89.582496832671	1951.4400579326934	44.7912484163355
3905.565028185174	89.582496832671	1952.782514092587	44.7912484163355
3909.810936039722	91.71064380842117	1954.905468019861	45.855321904210584
3914.0568438942705	89.582496832671	1957.0284219471353	44.7912484163355
3918.302751748818	88.28098702091948	1959.151375874409	44.14049351045974
3920.987664068607	87.84286527426025	1960.4938320343035	43.921432637130124
3925.2335719231537	88.28098702091948	1962.6167859615769	44.14049351045974
3929.4794797777035	89.582496832671	1964.7397398888518	44.7912484163355
3932.1643920974902	86.29192352303963	1966.0821960487451	43.145961761519814
3936.410299952039	88.93412283303654	1968.2051499760196	44.46706141651827
3940.656207806586	86.29192352303963	1970.328103903293	43.145961761519814
3944.902115661134	83.33505913859216	1972.451057830567	41.66752956929608
3947.5870279809224	86.29192352303963	1973.7935139904612	43.145961761519814
3950.2719403007113	86.29192352303963	1975.1359701503557	43.145961761519814
3954.517848155258	86.29192352303963	1977.258924077629	43.145961761519814
3957.202760475045	86.29192352303963	1978.6013802375226	43.145961761519814
3959.8876727948336	83.33505913859216	1979.9438363974168	41.66752956929608
3964.1335806493817	86.29192352303963	1982.0667903246908	43.145961761519814
3968.37948850393	88.93412283303654	1984.189744251965	44.46706141651827
3972.625396358478	91.71064380842117	1986.312698179239	45.855321904210584
3975.3103086782653	90.4397651388334	1987.6551543391327	45.2198825694167
3979.556216532814	93.17142857142856	1989.778108266407	46.58571428571428
3982.2411288526023	91.71064380842117	1991.1205644263011	45.855321904210584
3986.4870367071503	94.60966132656078	1993.2435183535752	47.30483066328039
3989.1719490269375	91.71064380842117	1994.5859745134687	45.855321904210584
3993.417856881486	94.60966132656078	1996.708928440743	47.30483066328039
3997.663764736033	92.33952416191552	1998.8318823680165	46.16976208095776
4000.3486770558216	94.60966132656078	2000.1743385279108	47.30483066328039
4004.5945849103696	91.71064380842117	2002.2972924551848	45.855321904210584
4007.279497230158	93.17142857142856	2003.639748615079	46.58571428571428
4011.525405084705	93.17142857142856	2005.7627025423526	46.58571428571428
4014.2103174044937	91.71064380842117	2007.1051587022469	45.855321904210584
4018.4562252590417	94.60966132656078	2009.2281126295209	47.30483066328039
4022.7021331135884	91.71064380842117	2011.3510665567942	45.855321904210584
4025.3870454333774	94.60966132656078	2012.6935227166887	47.30483066328039
4029.6329532879254	91.71064380842117	2014.8164766439627	45.855321904210584
4032.317865607714	92.33952416191552	2016.158932803857	46.16976208095776
4036.5637734622605	87.84286527426025	2018.2818867311303	43.921432637130124
4039.2486857820495	88.93412283303654	2019.6243428910248	44.46706141651827
4043.4945936365975	84.48456253140243	2021.7472968182988	42.242281265701216
4046.179505956386	86.5151888988522	2023.089752978193	43.2575944494261
4050.4254138109327	80.74857142857142	2025.2127069054663	40.37428571428571
4053.3602705590165	80.74857142857142	2026.6801352795082	40.37428571428571
4056.2951273071017	80.74857142857142	2028.1475636535508	40.37428571428571
4060.245896006445	74.79550461226985	2030.1229480032225	37.397752306134926
4063.1807527545307	75.56528994781901	2031.5903763772653	37.782644973909505
4066.1156095026145	76.83112825793822	2033.0578047513072	38.41556412896911
4070.06637820196	72.70290744544133	2035.03318910098	36.35145372272066
4073.001234950044	75.05297699027028	2036.500617475022	37.52648849513514
4075.936091698129	77.82897692363424	2037.9680458490645	38.91448846181712
4079.8868603974724	75.56528994781901	2039.9434301987362	37.782644973909505
4082.8217171455562	76.83112825793822	2041.4108585727781	38.41556412896911
4085.756573893642	78.56904723664064	2042.878286946821	39.28452361832032
4088.691430641725	75.82014831030018	2044.3457153208626	37.91007415515009
4092.6421993410713	77.82897692363424	2046.3210996705357	38.91448846181712
4096.592968040414	74.79550461226985	2048.296484020207	37.397752306134926
4099.5278247885	75.56528994781901	2049.76391239425	37.782644973909505
4102.462681536584	76.83112825793822	2051.231340768292	38.41556412896911
4106.413450235929	72.70290744544133	2053.2067251179647	36.35145372272066
4109.348306984013	75.05297699027028	2054.6741534920066	37.52648849513514
4113.299075683357	70.82118211901502	2056.6495378416785	35.41059105950751
4116.233932431442	72.70290744544133	2058.116966215721	36.35145372272066
4119.168789179525	72.70290744544133	2059.5843945897627	36.35145372272066
4122.103645927611	70.82118211901502	2061.0518229638055	35.41059105950751
4126.054414626955	68.6074710039003	2063.0272073134774	34.30373550195015
4128.9892713750405	69.44588261549347	2064.4946356875203	34.72294130774674
4131.924128123124	70.82118211901502	2065.962064061562	35.41059105950751
4135.874896822469	66.89913308977377	2067.9374484112345	33.449566544886885
4138.809753570553	69.44588261549347	2069.4048767852764	34.72294130774674
4141.744610318637	69.44588261549347	2070.8723051593183	34.72294130774674
4144.679467066722	66.89913308977377	2072.339733533361	33.449566544886885
4148.630235766065	70.82118211901502	2074.3151178830326	35.41059105950751
4151.565092514151	69.44588261549347	2075.7825462570754	34.72294130774674
4155.515861213495	70.82118211901502	2077.7579306067473	35.41059105950751
4158.45071796158	70.82118211901502	2079.22535898079	35.41059105950751
4162.401486660924	68.32571428571428	2081.200743330462	34.16285714285714
4165.33634340901	68.6074710039003	2082.668171704505	34.30373550195015
4168.271200157093	69.44588261549347	2084.1356000785463	34.72294130774674
4172.221968856437	64.84921814391868	2086.1109844282187	32.42460907195934
4175.156825604522	63.34439098600407	2087.578412802261	31.672195493002036
4178.091682352606	62.424084572333754	2089.045841176303	31.212042286166877
4182.0424510519515	55.90285714285714	2091.0212255259758	27.95142857142857
4184.977307800035	55.90285714285714	2092.4886539000177	27.95142857142857
4187.91216454812	56.24687797231641	2093.95608227406	28.123438986158206
4190.847021296204	57.266541857584954	2095.423510648102	28.633270928792477
4193.781878044289	58.92678542748048	2096.8909390221447	29.46339271374024
4197.732646743633	55.556706092394776	2098.8663233718166	27.778353046197388
4200.667503491717	58.59849994597444	2100.3337517458585	29.29924997298722
4203.602360239803	61.17547674601351	2101.8011801199013	30.587738373006754
4206.5372169878865	58.59849994597444	2103.2686084939432	29.29924997298722
4209.472073735972	55.556706092394776	2104.736036867986	27.778353046197388
4213.422842435315	58.92678542748048	2106.7114212176575	29.46339271374024
4217.373611134661	63.34439098600407	2108.6868055673303	31.672195493002036
4221.3243798340045	67.18687262450325	2110.6621899170023	33.593436312251626
4224.178981684376	63.950571218587825	2112.089490842188	31.975285609293913
4228.2569843277615	66.89913308977377	2114.1284921638808	33.449566544886885
4231.111586178131	64.84921814391868	2115.5557930890654	32.42460907195934
4233.966188028503	63.34439098600407	2116.9830940142515	31.672195493002036
4238.044190671888	68.6074710039003	2119.022095335944	34.30373550195015
4240.898792522259	68.32571428571428	2120.4493962611296	34.16285714285714
4244.976795165644	74.53714285714285	2122.488397582822	37.26857142857143
4247.831397016015	74.79550461226985	2123.9156985080076	37.397752306134926
4251.909399659401	81.69858730325107	2125.9546998297005	40.84929365162554
4254.764001509773	82.87079335831613	2127.3820007548866	41.43539667915807
4257.6186033601425	84.48456253140243	2128.8093016800713	42.242281265701216
4261.696606003527	92.33952416191552	2130.8483030017637	46.16976208095776
4264.551207853899	94.60966132656078	2132.2756039269493	47.30483066328039
4268.6292104972845	102.81743773329899	2134.3146052486422	51.408718866649494
4271.57554976866	105.5942857142857	2135.78777488433	52.79714285714285
4274.521889040033	108.65562359480299	2137.2609445200164	54.327811797401495
4277.468228311408	111.97812104083874	2138.734114155704	55.98906052041937
4280.414567582781	108.47793643814187	2140.2072837913906	54.238968219070934
4284.343019944614	104.12251637530919	2142.171509972307	52.061258187654595
4288.2714723064455	99.57677509728616	2144.1357361532228	49.78838754864308
4291.345972591045	100.15627625600597	2145.6729862955226	50.07813812800298
4294.420472875644	101.1147313597736	2147.210236437822	50.5573656798868
4297.494973160242	101.87500320270435	2148.747486580121	50.937501601352174
4301.008687771214	98.2113090458008	2150.504343885607	49.1056545229004
4304.083188055812	100.15627625600597	2152.041594027906	50.07813812800298
4307.157688340412	97.22423566169086	2153.578844170206	48.61211783084543
4310.23218862501	94.60966132656078	2155.116094312505	47.30483066328039
4314.606294263176	92.33952416191552	2157.303147131588	46.16976208095776
4318.98039990134	88.93412283303654	2159.49019995067	44.46706141651827
4323.354505539506	86.29192352303963	2161.677252769753	43.145961761519814
4325.740381342141	80.74857142857142	2162.8701906710703	40.37428571428571
4330.114486980306	74.79550461226985	2165.057243490153	37.397752306134926
4334.488592618469	69.44588261549347	2167.2442963092344	34.72294130774674
4337.5339960312585	69.44588261549347	2168.7669980156293	34.72294130774674
4340.579399444046	68.6074710039003	2170.289699722023	34.30373550195015
4343.624802856836	68.32571428571428	2171.812401428418	34.16285714285714
4346.670206269624	68.32571428571428	2173.335103134812	34.16285714285714
4350.3246903649715	62.11428571428571	2175.1623451824858	31.057142857142853
4353.426889409846	62.11428571428571	2176.713444704923	31.057142857142853
4356.529088454723	62.11428571428571	2178.2645442273615	31.057142857142853
4359.631287499597	62.11428571428571	2179.8156437497987	31.057142857142853
4362.733486544473	62.11428571428571	2181.3667432722364	31.057142857142853
4365.835685589349	62.11428571428571	2182.9178427946745	31.057142857142853
4368.937884634224	62.11428571428571	2184.468942317112	31.057142857142853
4372.0400836791005	62.11428571428571	2186.0200418395502	31.057142857142853
4375.142282723976	62.11428571428571	2187.571141361988	31.057142857142853
4378.244481768852	62.11428571428571	2189.122240884426	31.057142857142853
4381.346680813726	62.11428571428571	2190.673340406863	31.057142857142853
4384.5966036226455	55.90285714285714	2192.2983018113227	27.95142857142857
4387.69880266752	56.24687797231641	2193.84940133376	28.123438986158206
4390.801001712395	57.266541857584954	2195.4005008561976	28.633270928792477
4393.903200757271	58.92678542748048	2196.9516003786357	29.46339271374024
4397.005399802146	61.17547674601351	2198.502699901073	30.587738373006754
4400.107598847023	63.950571218587825	2200.0537994235115	31.975285609293913
4403.209797891897	64.84921814391868	2201.6048989459487	32.42460907195934
4406.311996936774	63.34439098600407	2203.155998468387	31.672195493002036
4409.414195981649	62.424084572333754	2204.7070979908244	31.212042286166877
4412.516395026526	62.11428571428571	2206.258197513263	31.057142857142853
4415.6185940714	62.11428571428571	2207.8092970357	31.057142857142853
4419.655610723368	68.32571428571428	2209.827805361684	34.16285714285714
4423.692627375339	74.53714285714285	2211.8463136876694	37.26857142857143
4426.576210698173	74.53714285714285	2213.2881053490864	37.26857142857143
4430.613227350143	80.74857142857142	2215.3066136750713	40.37428571428571
4433.4968106729775	80.74857142857142	2216.7484053364888	40.37428571428571
4436.380393995813	80.74857142857142	2218.1901969979067	40.37428571428571
4439.263977318647	80.74857142857142	2219.6319886593237	40.37428571428571
4442.147560641483	78.56904723664064	2221.0737803207417	39.28452361832032
4446.184577293452	82.87079335831613	2223.092288646726	41.43539667915807
4449.068160616287	81.69858730325107	2224.5340803081435	40.84929365162554
4453.105177268257	87.1815544992056	2226.5525886341284	43.5907772496028
4455.988760591091	86.96	2227.9943802955454	43.48
4458.872343913927	86.96	2229.4361719569633	43.48
4461.755927236761	86.96	2230.8779636183804	43.48
4464.6395105595975	86.96	2232.3197552797988	43.48
4468.676527211565	93.17142857142856	2234.3382636057827	46.58571428571428
4471.560110534402	93.17142857142856	2235.780055267201	46.58571428571428
4474.443693857236	93.17142857142856	2237.221846928618	46.58571428571428
4478.480710509204	99.38285714285713	2239.240355254602	49.69142857142857
4482.517727161174	93.17142857142856	2241.258863580587	46.58571428571428
4485.602169180885	93.17142857142856	2242.8010845904423	46.58571428571428
4488.686611200596	93.17142857142856	2244.343305600298	46.58571428571428
4491.771053220307	93.17142857142856	2245.8855266101536	46.58571428571428
4494.855495240019	93.37824664737914	2247.4277476200095	46.68912332368957
4497.93993725973	93.99597056061846	2248.969968629865	46.99798528030923
4501.024379279443	95.01658647900612	2250.5121896397213	47.50829323950306
4504.108821299153	96.42730225619798	2252.0544106495763	48.21365112809899
4507.556138850594	92.33952416191552	2253.778069425297	46.16976208095776
4510.640580870307	93.17142857142856	2255.3202904351533	46.58571428571428
4513.7250228900175	93.17142857142856	2256.8625114450087	46.58571428571428
4516.809464909729	93.17142857142856	2258.4047324548646	46.58571428571428
4519.89390692944	92.33952416191552	2259.94695346472	46.16976208095776
4522.978348949152	90.4397651388334	2261.489174474576	45.2198825694167
4526.062790968863	88.93412283303654	2263.0313954844314	44.46706141651827
4529.1472329885755	87.84286527426025	2264.5736164942878	43.921432637130124
4532.594550540016	80.9871201652032	2266.297275270008	40.4935600826016
4535.678992559727	80.74857142857142	2267.8394962798634	40.37428571428571
4538.7634345794395	80.74857142857142	2269.3817172897197	40.37428571428571
4541.847876599151	80.74857142857142	2270.9239382995756	40.37428571428571
4544.932318618862	80.74857142857142	2272.466159309431	40.37428571428571
4548.3796361703035	74.53714285714285	2274.1898180851517	37.26857142857143
4551.464078190016	74.53714285714285	2275.732039095008	37.26857142857143
4554.548520209726	74.53714285714285	2277.274260104863	37.26857142857143
4557.632962229439	74.53714285714285	2278.8164811147194	37.26857142857143
4560.717404249149	74.79550461226985	2280.3587021245744	37.397752306134926
4563.80184626886	75.56528994781901	2281.90092313443	37.782644973909505
4566.886288288572	76.83112825793822	2283.443144144286	38.41556412896911
4569.970730308284	78.56904723664064	2284.985365154142	39.28452361832032
4573.418047859725	75.05297699027028	2286.7090239298627	37.52648849513514
4576.502489879436	77.82897692363424	2288.251244939718	38.91448846181712
4579.586931899148	80.9871201652032	2289.793465949574	40.4935600826016
4582.671373918859	84.48456253140243	2291.3356869594295	42.242281265701216
4585.755815938572	86.29192352303963	2292.877907969286	43.145961761519814
4588.840257958282	83.33505913859216	2294.420128979141	41.66752956929608
4593.007010915213	86.29192352303963	2296.5035054576065	43.145961761519814
4595.784846219832	83.33505913859216	2297.892423109916	41.66752956929608
4599.951599176762	86.5151888988522	2299.975799588381	43.2575944494261
4604.118352133692	90.4397651388334	2302.059176066846	45.2198825694167
4606.89618743831	88.93412283303654	2303.448093719155	44.46706141651827
4609.674022742931	86.5151888988522	2304.8370113714655	43.2575944494261
4613.8407756998595	90.4397651388334	2306.9203878499297	45.2198825694167
4616.61861100448	88.93412283303654	2308.30930550224	44.46706141651827
4620.785363961409	92.33952416191552	2310.3926819807043	46.16976208095776
4623.563199266029	90.4397651388334	2311.7815996330146	45.2198825694167
4627.729952222959	90.4397651388334	2313.8649761114793	45.2198825694167
4630.507787527579	92.33952416191552	2315.2538937637896	46.16976208095776
4634.674540484508	88.93412283303654	2317.337270242254	44.46706141651827
4637.452375789127	91.71064380842117	2318.7261878945633	45.855321904210584
4640.230211093747	93.37824664737914	2320.1151055468736	46.68912332368957
4644.396964050677	87.84286527426025	2322.1984820253383	43.921432637130124
4647.478695627786	86.5151888988522	2323.739347813893	43.2575944494261
4650.560427204892	84.48456253140243	2325.280213602446	42.242281265701216
4653.642158782001	82.87079335831613	2326.8210793910007	41.43539667915807
4656.723890359109	81.69858730325107	2328.3619451795544	40.84929365162554
4659.805621936217	80.9871201652032	2329.9028109681085	40.4935600826016
4662.887353513324	80.74857142857142	2331.443676756662	40.37428571428571
4665.969085090432	80.74857142857142	2332.984542545216	40.37428571428571
4669.436033114679	74.79550461226985	2334.7180165573395	37.397752306134926
4672.5177646917855	75.56528994781901	2336.2588823458927	37.782644973909505
4675.599496268895	76.83112825793822	2337.7997481344473	38.41556412896911
4678.681227846002	78.56904723664064	2339.340613923001	39.28452361832032
4682.148175870249	75.05297699027028	2341.0740879351247	37.52648849513514
4685.229907447357	77.82897692363424	2342.6149537236784	38.91448846181712
4688.311639024465	80.74857142857142	2344.1558195122325	40.37428571428571
4691.393370601572	83.33505913859216	2345.696685300786	41.66752956929608
4694.47510217868	86.29192352303963	2347.23755108934	43.145961761519814
4698.867245442393	84.48456253140243	2349.4336227211966	42.242281265701216
4701.0633170742485	86.29192352303963	2350.5316585371243	43.145961761519814
4705.455460337963	87.84286527426025	2352.7277301689815	43.921432637130124
4709.8476036016755	88.28098702091948	2354.9238018008377	44.14049351045974
4714.239746865388	89.582496832671	2357.119873432694	44.7912484163355
4716.435818497245	86.29192352303963	2358.2179092486226	43.145961761519814
4720.827961760957	88.93412283303654	2360.4139808804784	44.46706141651827
4725.220105024671	91.71064380842117	2362.6100525123356	45.855321904210584
4727.416176656528	88.93412283303654	2363.708088328264	44.46706141651827
4731.808319920241	92.33952416191552	2365.9041599601205	46.16976208095776
4736.200463183953	96.42730225619798	2368.1002315919764	48.21365112809899
4740.592606447667	101.1147313597736	2370.2963032238335	50.5573656798868
4744.984749711379	106.14093795611606	2372.4923748556894	53.07046897805803
4749.376892975093	110.06679471102618	2374.6884464875466	55.03339735551309
4753.769036238806	106.14093795611606	2376.884518119403	53.07046897805803
4758.161179502518	102.81743773329899	2379.080589751259	51.408718866649494
4760.357251134375	105.5942857142857	2380.1786255671873	52.79714285714285
4764.749394398089	103.37877459485914	2382.3746971990445	51.68938729742957
4766.945466029944	106.86545788886097	2383.472733014972	53.43272894443049
4771.337609293657	105.77681702721142	2385.6688046468284	52.88840851360571
4775.729752557371	105.41143832911229	2387.8648762786856	52.70571916455614
4780.121895821083	103.37877459485914	2390.0609479105415	51.68938729742957
4784.514039084797	101.87500320270435	2392.2570195423987	50.937501601352174
4786.710110716654	98.2113090458008	2393.355055358327	49.1056545229004
4791.102253980366	97.02561597383466	2395.551126990183	48.51280798691733
4795.49439724408	96.62715180168627	2397.74719862204	48.313575900843134
4797.690468875936	101.1147313597736	2398.845234437968	50.5573656798868
4802.0826121396485	98.2113090458008	2401.0413060698243	49.1056545229004
4804.278683771506	92.33952416191552	2402.139341885753	46.16976208095776
4808.670827035217	88.93412283303654	2404.3354135176087	44.46706141651827
4811.57307894341	91.71064380842117	2405.786539471705	45.855321904210584
4814.475330851605	94.81334221102264	2407.2376654258023	47.40667110551132
4818.4832025343485	90.4397651388334	2409.2416012671742	45.2198825694167
4821.385454442543	92.33952416191552	2410.6927272212715	46.16976208095776
4824.287706350736	93.37824664737914	2412.143853175368	46.68912332368957
4828.29557803348	87.84286527426025	2414.14778901674	43.921432637130124
4832.303449716223	82.87079335831613	2416.1517248581117	41.43539667915807
4835.205701624418	84.48456253140243	2417.602850812209	42.242281265701216
4839.213573307161	78.56904723664064	2419.6067866535805	39.28452361832032
4842.115825215354	76.83112825793822	2421.057912607677	38.41556412896911
4845.018077123548	75.56528994781901	2422.509038561774	37.782644973909505
4847.920329031741	74.79550461226985	2423.9601645158705	37.397752306134926
4851.928200714486	68.32571428571428	2425.964100357243	34.16285714285714
4854.830452622678	68.6074710039003	2427.415226311339	34.30373550195015
4857.732704530874	69.44588261549347	2428.866352265437	34.72294130774674
4861.740576213616	64.84921814391868	2430.870288106808	32.42460907195934
4864.64282812181	66.89913308977377	2432.321414060905	33.449566544886885
4868.650699804553	63.950571218587825	2434.3253499022767	31.975285609293913
4871.552951712746	67.18687262450325	2435.776475856373	33.593436312251626
4874.455203620941	70.82118211901502	2437.2276018104703	35.41059105950751
4878.4630753036845	69.44588261549347	2439.2315376518422	34.72294130774674
4881.504989035169	66.02839141967179	2440.7524945175846	33.014195709835896
4885.173179123139	66.89913308977377	2442.5865895615693	33.449566544886885
4888.215092854623	63.950571218587825	2444.1075464273117	31.975285609293913
4891.25700658611	61.17547674601351	2445.628503293055	30.587738373006754
4894.298920317595	58.92678542748048	2447.1494601587974	29.46339271374024
4897.340834049081	57.266541857584954	2448.6704170245407	28.633270928792477
4900.382747780566	56.24687797231641	2450.191373890283	28.123438986158206
4904.050937868534	62.11428571428571	2452.025468934267	31.057142857142853
4907.09285160002	62.11428571428571	2453.54642580001	31.057142857142853
4910.134765331505	61.17547674601351	2455.0673826657526	30.587738373006754
4913.176679062992	58.92678542748048	2456.588339531496	29.46339271374024
4916.2185927944765	57.266541857584954	2458.1092963972383	28.633270928792477
4919.260506525963	56.24687797231641	2459.6302532629816	28.123438986158206
4922.928696613931	62.11428571428571	2461.4643483069653	31.057142857142853
4926.596886701899	66.89913308977377	2463.2984433509496	33.449566544886885
4930.265076789867	62.11428571428571	2465.1325383949334	31.057142857142853
4933.3069905213515	62.424084572333754	2466.6534952606758	31.212042286166877
4936.348904252838	63.34439098600407	2468.174452126419	31.672195493002036
4939.390817984323	61.17547674601351	2469.6954089921614	30.587738373006754
4942.4327317158095	58.92678542748048	2471.2163658579047	29.46339271374024
4946.100921803777	62.424084572333754	2473.0504609018885	31.212042286166877
4949.142835535264	62.424084572333754	2474.571417767632	31.212042286166877
4952.184749266748	62.11428571428571	2476.092374633374	31.057142857142853
4955.226662998235	58.59849994597444	2477.6133314991175	29.29924997298722
4958.894853086202	61.17547674601351	2479.447426543101	30.587738373006754
4961.9367668176865	58.92678542748048	2480.9683834088432	29.46339271374024
4964.978680549174	57.266541857584954	2482.489340274587	28.633270928792477
4968.020594280659	56.24687797231641	2484.0102971403294	28.123438986158206
4971.062508012145	55.90285714285714	2485.5312540060727	27.95142857142857
4974.10442174363	56.24687797231641	2487.052210871815	28.123438986158206
4977.146335475117	57.266541857584954	2488.5731677375584	28.633270928792477
4980.1882492066015	58.92678542748048	2490.0941246033008	29.46339271374024
4983.230162938088	61.17547674601351	2491.615081469044	30.587738373006754
4986.272076669573	62.424084572333754	2493.1360383347865	31.212042286166877
4990.4388296265015	58.92678542748048	2495.2194148132508	29.46339271374024
4993.216664931122	61.17547674601351	2496.608332465561	30.587738373006754
4995.994500235741	63.950571218587825	2497.9972501178704	31.975285609293913
4998.772335540361	63.34439098600407	2499.3861677701807	31.672195493002036
5002.93908849729	66.02839141967179	2501.469544248645	33.014195709835896
5005.7169238019105	64.84921814391868	2502.8584619009553	32.42460907195934
5009.88367675884	67.18687262450325	2504.94183837942	33.593436312251626
5014.05042971577	68.6074710039003	2507.025214857885	34.30373550195015
5018.2171826727	63.34439098600407	2509.10859133635	31.672195493002036
5022.3839356296285	58.92678542748048	2511.1919678148142	29.46339271374024
5025.161770934249	61.17547674601351	2512.5808854671245	30.587738373006754
5029.3285238911785	58.59849994597444	2514.6642619455893	29.29924997298722
5032.106359195799	62.11428571428571	2516.0531795978995	31.057142857142853
5034.884194500418	63.950571218587825	2517.442097250209	31.975285609293913
5039.268758563896	66.02839141967179	2519.634379281948	33.014195709835896
5043.653322627374	66.02839141967179	2521.826661313687	33.014195709835896
5048.037886690852	67.18687262450325	2524.018943345426	33.593436312251626
5052.422450754329	69.44588261549347	2526.2112253771643	34.72294130774674
5056.807014817807	69.44588261549347	2528.4035074089034	34.72294130774674
5061.191578881285	66.89913308977377	2530.5957894406424	33.449566544886885
5065.576142944763	63.950571218587825	2532.7880714723815	31.975285609293913
5067.8973827430755	67.18687262450325	2533.9486913715377	33.593436312251626
5072.281946806552	66.02839141967179	2536.140973403276	33.014195709835896
5076.666510870032	66.02839141967179	2538.333255435016	33.014195709835896
5081.051074933508	66.02839141967179	2540.525537466754	33.014195709835896
5085.435638996987	67.18687262450325	2542.7178194984936	33.593436312251626
5089.820203060464	66.89913308977377	2544.910101530232	33.449566544886885
5094.2047671239425	63.950571218587825	2547.1023835619712	31.975285609293913
5096.526006922253	67.18687262450325	2548.2630034611266	33.593436312251626
5100.910570985731	64.84921814391868	2550.4552854928656	32.42460907195934
5105.295135049209	61.17547674601351	2552.6475675246047	30.587738373006754
5109.679699112688	58.59849994597444	2554.839849556344	29.29924997298722
5112.75932667543	62.11428571428571	2556.379663337715	31.057142857142853
5115.83895423817	63.950571218587825	2557.919477119085	31.975285609293913
5118.918581800913	61.17547674601351	2559.4592909004564	30.587738373006754
5121.998209363653	58.92678542748048	2560.9991046818263	29.46339271374024
5125.077836926395	57.266541857584954	2562.5389184631977	28.633270928792477
5128.559155040797	62.424084572333754	2564.2795775203986	31.212042286166877
5131.638782603538	62.11428571428571	2565.819391301769	31.057142857142853
5134.71841016628	62.11428571428571	2567.35920508314	31.057142857142853
5137.7980377290205	62.11428571428571	2568.8990188645103	31.057142857142853
5140.877665291762	62.11428571428571	2570.438832645881	31.057142857142853
5143.957292854503	62.11428571428571	2571.9786464272515	31.057142857142853
5147.036920417245	62.11428571428571	2573.5184602086224	31.057142857142853
5150.5182385316475	68.32571428571428	2575.2591192658238	34.16285714285714
5153.597866094389	68.32571428571428	2576.7989330471946	34.16285714285714
5156.67749365713	68.32571428571428	2578.338746828565	34.16285714285714
5159.757121219871	68.32571428571428	2579.8785606099354	34.16285714285714
5162.836748782613	68.32571428571428	2581.4183743913063	34.16285714285714
5165.9163763453535	68.32571428571428	2582.9581881726767	34.16285714285714
5169.397694459757	74.53714285714285	2584.6988472298785	37.26857142857143
5172.477322022498	74.53714285714285	2586.238661011249	37.26857142857143
5175.55694958524	74.79550461226985	2587.77847479262	37.397752306134926
5178.6365771479805	75.56528994781901	2589.3182885739902	37.782644973909505
5181.716204710722	76.83112825793822	2590.858102355361	38.41556412896911
5185.995870437113	72.70290744544133	2592.9979352185564	36.35145372272066
5188.629510884122	75.05297699027028	2594.314755442061	37.52648849513514
5192.909176610515	72.43708239653533	2596.4545883052574	36.218541198267665
5195.542817057524	75.82014831030018	2597.771408528762	37.91007415515009
5199.822482783916	74.79550461226985	2599.911241391958	37.397752306134926
5202.456123230925	69.44588261549347	2601.2280616154626	34.72294130774674
5206.735788957318	64.84921814391868	2603.367894478659	32.42460907195934
5211.015454683708	61.17547674601351	2605.507727341854	30.587738373006754
5214.117294090453	63.950571218587825	2607.0586470452263	31.975285609293913
5217.219133497196	67.18687262450325	2608.609566748598	33.593436312251626
5220.320972903938	69.44588261549347	2610.160486451969	34.72294130774674
5223.422812310682	66.89913308977377	2611.711406155341	33.449566544886885
5226.5246517174255	64.84921814391868	2613.2623258587128	32.42460907195934
5229.62649112417	63.34439098600407	2614.813245562085	31.672195493002036
5232.728330530913	62.424084572333754	2616.3641652654564	31.212042286166877
5235.830169937657	62.11428571428571	2617.9150849688285	31.057142857142853
5238.932009344399	62.11428571428571	2619.4660046721997	31.057142857142853
5242.033848751144	62.11428571428571	2621.016924375572	31.057142857142853
5245.135688157887	62.11428571428571	2622.5678440789434	31.057142857142853
5248.237527564629	62.11428571428571	2624.1187637823145	31.057142857142853
5251.494458941711	55.90285714285714	2625.7472294708555	27.95142857142857
5254.596298348454	55.90285714285714	2627.298149174227	27.95142857142857
5257.698137755198	55.90285714285714	2628.849068877599	27.95142857142857
5260.799977161941	55.90285714285714	2630.3999885809703	27.95142857142857
5263.901816568686	55.90285714285714	2631.950908284343	27.95142857142857
5267.003655975428	55.90285714285714	2633.501827987714	27.95142857142857
5270.105495382172	55.90285714285714	2635.052747691086	27.95142857142857
5273.207334788915	55.90285714285714	2636.6036673944577	27.95142857142857
5277.244351440884	49.69142857142857	2638.622175720442	24.845714285714283
5280.12793476372	49.69142857142857	2640.06396738186	24.845714285714283
5283.011518086554	49.69142857142857	2641.505759043277	24.845714285714283
5285.895101409391	50.07813812800298	2642.9475507046955	25.03906906400149
5288.778684732225	51.22075217195882	2644.3893423661125	25.61037608597941
5292.815701384195	47.30483066328039	2646.4078506920973	23.652415331640196
5296.852718036163	44.7912484163355	2648.4263590180817	22.39562420816775
5299.736301358999	48.51280798691733	2649.8681506794996	24.256403993458665
5303.773318010967	48.51280798691733	2651.8866590054836	24.256403993458665
5306.656901333802	44.7912484163355	2653.328450666901	22.39562420816775
5311.0490445975165	47.30483066328039	2655.5245222987583	23.652415331640196
5315.441187861228	50.07813812800298	2657.720593930614	25.03906906400149
5317.6372594930845	50.07813812800298	2658.8186297465422	25.03906906400149
5322.029402756799	52.70571916455614	2661.0147013783994	26.35285958227807
5326.4215460205105	52.70571916455614	2663.2107730102553	26.35285958227807
5330.813689284225	50.07813812800298	2665.4068446421124	25.03906906400149
5333.009760916081	50.07813812800298	2666.5048804580406	25.03906906400149
5337.401904179794	52.70571916455614	2668.700952089897	26.35285958227807
5341.794047443507	52.70571916455614	2670.8970237217536	26.35285958227807
5346.186190707219	52.70571916455614	2673.0930953536094	26.35285958227807
5350.578333970933	52.70571916455614	2675.2891669854666	26.35285958227807
5354.970477234646	50.07813812800298	2677.485238617323	25.03906906400149
5359.362620498358	48.51280798691733	2679.681310249179	24.256403993458665
5363.754763762072	48.51280798691733	2681.877381881036	24.256403993458665
5368.146907025785	48.51280798691733	2684.0734535128927	24.256403993458665
5371.0932462971605	48.51280798691733	2685.5466231485802	24.256403993458665
5375.021698658991	49.69142857142857	2687.5108493294956	24.845714285714283
5377.968037930366	47.30483066328039	2688.984018965183	23.652415331640196
5380.91437720174	44.7912484163355	2690.45718860087	22.39562420816775
5384.842829563573	47.30483066328039	2692.4214147817866	23.652415331640196
5387.789168834946	45.2198825694167	2693.894584417473	22.60994128470835
5390.73550810632	43.921432637130124	2695.36775405316	21.960716318565062
5393.681847377695	43.48	2696.8409236888474	21.74
5397.6102997395255	49.69142857142857	2698.8051498697628	24.845714285714283
5400.556639010901	49.69142857142857	2700.2783195054503	24.845714285714283
5403.502978282274	47.30483066328039	2701.751489141137	23.652415331640196
5407.4314306441065	51.22075217195882	2703.7157153220533	25.61037608597941
5410.52925237758	50.07813812800298	2705.26462618879	25.03906906400149
5413.627074111056	49.69142857142857	2706.813537055528	24.845714285714283
5416.724895844529	49.69142857142857	2708.3624479222644	24.845714285714283
5419.822717578002	49.69142857142857	2709.911358789001	24.845714285714283
5422.920539311478	50.07813812800298	2711.460269655739	25.03906906400149
5426.018361044951	51.22075217195882	2713.0091805224756	25.61037608597941
5429.116182778426	53.07046897805803	2714.558091389213	26.535234489029015
5432.2140045119	55.556706092394776	2716.10700225595	27.778353046197388
5435.311826245375	55.90285714285714	2717.6559131226877	27.95142857142857
5438.409647978849	55.90285714285714	2719.2048239894243	27.95142857142857
5441.507469712324	56.24687797231641	2720.753734856162	28.123438986158206
5444.605291445798	57.266541857584954	2722.302645722899	28.633270928792477
5447.703113179273	58.92678542748048	2723.8515565896364	29.46339271374024
5450.800934912746	61.17547674601351	2725.400467456373	30.587738373006754
5453.89875664622	62.424084572333754	2726.94937832311	31.212042286166877
5456.996578379695	63.34439098600407	2728.4982891898476	31.672195493002036
5460.094400113168	64.84921814391868	2730.047200056584	32.42460907195934
5463.192221846644	66.89913308977377	2731.596110923322	33.449566544886885
5466.2900435801175	68.32571428571428	2733.1450217900588	34.16285714285714
5469.387865313593	68.32571428571428	2734.6939326567963	34.16285714285714
5472.485687047067	68.32571428571428	2736.2428435235333	34.16285714285714
5475.583508780542	68.32571428571428	2737.791754390271	34.16285714285714
5478.9026034949775	69.44588261549347	2739.4513017474887	34.72294130774674
5482.221698209413	64.84921814391868	2741.1108491047066	32.42460907195934
5485.319519942889	66.89913308977377	2742.6597599714446	33.449566544886885
5488.417341676362	69.44588261549347	2744.208670838181	34.72294130774674
5491.515163409837	72.43708239653533	2745.7575817049187	36.218541198267665
5494.612985143312	70.82118211901502	2747.306492571656	35.41059105950751
5499.005128407026	74.79550461226985	2749.502564203513	37.397752306134926
5503.397271670738	74.79550461226985	2751.698635835369	37.397752306134926
5507.789414934452	74.79550461226985	2753.894707467226	37.397752306134926
5512.181558198165	75.05297699027028	2756.0907790990823	37.52648849513514
5514.377629830022	72.43708239653533	2757.188814915011	36.218541198267665
5518.769773093733	75.05297699027028	2759.3848865468667	37.52648849513514
5523.161916357446	72.70290744544133	2761.580958178723	36.35145372272066
5527.5540596211595	69.44588261549347	2763.7770298105797	34.72294130774674
5529.750131253016	70.82118211901502	2764.875065626508	35.41059105950751
5534.14227451673	70.82118211901502	2767.071137258365	35.41059105950751
5538.534417780442	70.2742922194082	2769.267208890221	35.1371461097041
5542.926561044156	70.2742922194082	2771.463280522078	35.1371461097041
5545.1226326760125	66.02839141967179	2772.5613163380062	33.014195709835896
5549.514775939725	67.18687262450325	2774.7573879698625	33.593436312251626
5551.710847571581	63.950571218587825	2775.8554237857907	31.975285609293913
5556.102990835295	66.89913308977377	2778.0514954176474	33.449566544886885
5560.495134099007	70.82118211901502	2780.2475670495037	35.41059105950751
5563.558591799594	69.44588261549347	2781.779295899797	34.72294130774674
5566.622049500182	68.6074710039003	2783.311024750091	34.30373550195015
5569.685507200768	68.32571428571428	2784.842753600384	34.16285714285714
5572.748964901357	68.32571428571428	2786.3744824506784	34.16285714285714
5575.812422601944	68.32571428571428	2787.906211300972	34.16285714285714
5578.875880302531	68.32571428571428	2789.4379401512656	34.16285714285714
5582.449914286549	74.53714285714285	2791.2249571432744	37.26857142857143
5585.5133719871355	74.53714285714285	2792.7566859935678	37.26857142857143
5589.087405971155	80.74857142857142	2794.5437029855775	40.37428571428571
5592.150863671742	80.74857142857142	2796.075431835871	40.37428571428571
5595.21432137233	80.74857142857142	2797.607160686165	40.37428571428571
5598.277779072916	80.74857142857142	2799.138889536458	40.37428571428571
5601.3412367735045	80.74857142857142	2800.6706183867523	40.37428571428571
5604.404694474091	80.74857142857142	2802.2023472370456	40.37428571428571
5607.978728458111	84.48456253140243	2803.9893642290554	42.242281265701216
5611.0421861586965	82.87079335831613	2805.5210930793482	41.43539667915807
5614.105643859283	81.69858730325107	2807.0528219296416	40.84929365162554
5617.169101559872	80.9871201652032	2808.584550779936	40.4935600826016
5620.474526219955	74.53714285714285	2810.2372631099774	37.26857142857143
5623.573361838785	74.53714285714285	2811.7866809193924	37.26857142857143
5626.672197457613	74.53714285714285	2813.3360987288065	37.26857142857143
5629.771033076443	74.79550461226985	2814.8855165382215	37.397752306134926
5632.869868695271	75.56528994781901	2816.4349343476356	37.782644973909505
5635.968704314101	76.83112825793822	2817.9843521570506	38.41556412896911
5639.067539932929	78.56904723664064	2819.5337699664647	39.28452361832032
5642.1663755517575	80.74857142857142	2821.0831877758787	40.37428571428571
5645.2652111705875	83.33505913859216	2822.6326055852937	41.66752956929608
5648.364046789416	82.87079335831613	2824.182023394708	41.43539667915807
5651.462882408246	81.69858730325107	2825.731441204123	40.84929365162554
5654.561718027074	80.9871201652032	2827.280859013537	40.4935600826016
5657.660553645904	80.74857142857142	2828.830276822952	40.37428571428571
5660.759389264732	80.74857142857142	2830.379694632366	40.37428571428571
5663.858224883562	80.74857142857142	2831.929112441781	40.37428571428571
5668.206224883562	86.96	2834.103112441781	43.48
5672.554224883561	93.37824664737914	2836.2771124417804	46.68912332368957
5676.902224883561	100.15627625600597	2838.4511124417804	50.07813812800298
5679.386796312132	101.1147313597736	2839.693398156066	50.5573656798868
5683.226220303875	96.42730225619798	2841.6131101519377	48.21365112809899
5687.065644295617	92.33952416191552	2843.5328221478085	46.16976208095776
5690.051862955863	94.60966132656078	2845.0259314779314	47.30483066328039
5693.038081616107	97.22423566169086	2846.5190408080534	48.61211783084543
5696.024300276352	99.57677509728616	2848.012150138176	49.78838754864308
5699.010518936596	93.37824664737914	2849.505259468298	46.68912332368957
5701.99673759684	87.1815544992056	2850.99836879842	43.5907772496028
5706.370843235006	81.69858730325107	2853.185421617503	40.84929365162554
5710.74494887317	76.83112825793822	2855.372474436585	38.41556412896911
5713.130824675805	78.56904723664064	2856.5654123379027	39.28452361832032
5715.51670047844	80.74857142857142	2857.75835023922	40.37428571428571
5719.890806116607	77.82897692363424	2859.9454030583033	38.91448846181712
5722.276681919241	77.82897692363424	2861.1383409596206	38.91448846181712
5726.650787557406	75.82014831030018	2863.325393778703	37.91007415515009
5731.02489319557	74.79550461226985	2865.512446597785	37.397752306134926
5735.398998833734	74.53714285714285	2867.699499416867	37.26857142857143
5739.7731044719	68.6074710039003	2869.88655223595	34.30373550195015
5744.1472101100635	63.34439098600407	2872.0736050550317	31.672195493002036
5748.52131574823	58.92678542748048	2874.260657874115	29.46339271374024
5750.509545583759	61.17547674601351	2875.2547727918795	30.587738373006754
5754.789211310151	64.84921814391868	2877.3946056550753	32.42460907195934
5757.422851757161	58.92678542748048	2878.7114258785805	29.46339271374024
5760.05649220417	53.07046897805803	2880.028246102085	26.535234489029015
5764.336157930563	45.2198825694167	2882.1680789652814	22.60994128470835
5768.615823656954	37.782644973909505	2884.307911828477	18.891322486954753
5772.895489383345	31.057142857142853	2886.4477446916726	15.528571428571427
5777.175155109736	25.61037608597941	2888.587577554868	12.805188042989705
5781.454820836128	18.634285714285713	2890.727410418064	9.317142857142857
5784.088461283138	17.56857305485205	2892.044230641569	8.784286527426024
5788.3681270095285	12.422857142857142	2894.1840635047643	6.211428571428571
5791.001767456539	12.422857142857142	2895.5008837282694	6.211428571428571
5793.635407903548	13.889176523098694	2896.817703951774	6.944588261549347
5796.269048350559	17.56857305485205	2898.1345241752797	8.784286527426024
5800.548714076951	19.64226180916016	2900.2743570384755	9.82113090458008
5804.828379803343	24.845714285714283	2902.4141899016713	12.422857142857142
5809.108045529734	31.057142857142853	2904.554022764867	15.528571428571427
5813.387711256126	37.26857142857143	2906.693855628063	18.634285714285713
5817.6673769825165	43.921432637130124	2908.8336884912583	21.960716318565062
5821.947042708907	51.22075217195882	2910.9735213544536	25.61037608597941
5826.226708435299	58.92678542748048	2913.1133542176494	29.46339271374024
5830.5063741616905	66.89913308977377	2915.2531870808452	33.449566544886885
5833.140014608701	72.70290744544133	2916.5700073043504	36.35145372272066
5835.77365505571	78.56904723664064	2917.886827527855	39.28452361832032
5838.407295502721	84.48456253140243	2919.2036477513607	42.242281265701216
5842.745691957037	86.29192352303963	2921.3728459785184	43.145961761519814
5847.084088411352	83.33505913859216	2923.542044205676	41.66752956929608
5849.595791621745	84.48456253140243	2924.7978958108724	42.242281265701216
5852.107494832138	80.9871201652032	2926.053747416069	40.4935600826016
5856.445891286453	83.33505913859216	2928.2229456432265	41.66752956929608
5858.9575944968465	80.74857142857142	2929.4787972484232	40.37428571428571
5861.469297707239	77.82897692363424	2930.7346488536195	38.91448846181712
5865.8076941615545	75.05297699027028	2932.9038470807773	37.52648849513514
5867.634387405477	77.82897692363424	2933.8171937027387	38.91448846181712
5871.972783859791	75.82014831030018	2935.9863919298955	37.91007415515009
5876.311180314108	72.70290744544133	2938.155590157054	36.35145372272066
5880.649576768422	69.44588261549347	2940.324788384211	34.72294130774674
5883.731308345529	70.82118211901502	2941.8656541727646	35.41059105950751
5886.8130399226375	67.18687262450325	2943.4065199613187	33.593436312251626
5889.894771499745	63.950571218587825	2944.9473857498724	31.975285609293913
5892.976503076854	61.17547674601351	2946.488251538427	30.587738373006754
5896.4434511010995	64.84921814391868	2948.2217255505498	32.42460907195934
5899.525182678209	63.34439098600407	2949.7625913391043	31.672195493002036
5902.606914255315	62.424084572333754	2951.3034571276576	31.212042286166877
5905.688645832424	62.11428571428571	2952.844322916212	31.057142857142853
5908.770377409532	62.11428571428571	2954.385188704766	31.057142857142853
5911.852108986638	62.424084572333754	2955.926054493319	31.212042286166877
5914.933840563747	63.34439098600407	2957.4669202818736	31.672195493002036
5918.400788587993	70.82118211901502	2959.2003942939964	35.41059105950751
5921.482520165102	72.70290744544133	2960.741260082551	36.35145372272066
5924.564251742208	74.53714285714285	2962.282125871104	37.26857142857143
5927.645983319318	74.53714285714285	2963.822991659659	37.26857142857143
5930.727714896425	74.53714285714285	2965.3638574482125	37.26857142857143
5935.10182053459	79.54509766959436	2967.550910267295	39.77254883479718
5937.487696337224	80.74857142857142	2968.743848168612	40.37428571428571
5939.873572139859	80.74857142857142	2969.9367860699294	40.37428571428571
5944.247677778026	84.48456253140243	2972.123838889013	42.242281265701216
5948.621783416189	83.56622479525213	2974.3108917080945	41.78311239762606
5951.007659218825	86.29192352303963	2975.5038296094126	43.145961761519814
5955.381764856989	88.28098702091948	2977.6908824284947	44.14049351045974
5959.755870495154	89.582496832671	2979.877935247577	44.7912484163355
5961.744100330685	86.29192352303963	2980.8720501653424	43.145961761519814
5966.118205968848	88.93412283303654	2983.059102984424	44.46706141651827
5970.492311607013	91.71064380842117	2985.2461558035066	45.855321904210584
5974.866417245178	92.33952416191552	2987.433208622589	46.16976208095776
5979.240522883341	93.17142857142856	2989.6202614416707	46.58571428571428
5981.961799148289	89.582496832671	2990.9808995741446	44.7912484163355
5986.179777358957	91.71064380842117	2993.0898886794785	45.855321904210584
5990.3977555696265	93.99597056061846	2995.1988777848132	46.99798528030923
5994.615733780294	88.93412283303654	2997.307866890147	44.46706141651827
5997.337010045242	90.4397651388334	2998.668505022621	45.2198825694167
6000.058286310188	92.33952416191552	3000.029143155094	46.16976208095776
6004.276264520856	88.93412283303654	3002.138132260428	44.46706141651827
6008.494242731525	86.29192352303963	3004.2471213657627	43.145961761519814
6011.2155189964715	88.28098702091948	3005.6077594982357	44.14049351045974
6015.43349720714	86.29192352303963	3007.71674860357	43.145961761519814
6018.154773472086	86.29192352303963	3009.077386736043	43.145961761519814
6020.876049737035	83.33505913859216	3010.4380248685175	41.66752956929608
6023.597326001981	80.74857142857142	3011.7986630009905	40.37428571428571
6026.318602266929	78.56904723664064	3013.1593011334644	39.28452361832032
6030.5365804775965	82.87079335831613	3015.2682902387983	41.43539667915807
6034.754558688264	86.5151888988522	3017.377279344132	43.2575944494261
6038.972536898933	86.5151888988522	3019.4862684494665	43.2575944494261
6041.693813163879	80.74857142857142	3020.8469065819395	40.37428571428571
6045.911791374549	75.56528994781901	3022.9558956872743	37.782644973909505
6050.129769585216	70.82118211901502	3025.064884792608	35.41059105950751
6053.07610885659	72.70290744544133	3026.538054428295	36.35145372272066
6057.004561218421	68.6074710039003	3028.5022806092106	34.30373550195015
6060.933013580254	63.34439098600407	3030.466506790127	31.672195493002036
6063.879352851627	64.84921814391868	3031.9396764258136	32.42460907195934
6066.825692123002	66.89913308977377	3033.412846061501	33.449566544886885
6069.7720313943755	67.18687262450325	3034.8860156971878	33.593436312251626
6073.700483756207	67.18687262450325	3036.8502418781036	33.593436312251626
6076.646823027582	66.89913308977377	3038.323411513791	33.449566544886885
6079.5931622989565	64.84921814391868	3039.7965811494782	32.42460907195934
6082.53950157033	63.34439098600407	3041.269750785165	31.672195493002036
6085.485840841703	62.424084572333754	3042.7429204208515	31.212042286166877
6089.4142932035365	68.32571428571428	3044.7071466017683	34.16285714285714
6092.36063247491	68.32571428571428	3046.180316237455	34.16285714285714
6096.289084836742	74.79550461226985	3048.144542418371	37.397752306134926
6099.235424108116	75.56528994781901	3049.617712054058	37.782644973909505
6103.627567371829	82.87079335831613	3051.8137836859146	41.43539667915807
6108.019710635542	90.4397651388334	3054.009855317771	45.2198825694167
6112.411853899256	98.2113090458008	3056.205926949628	49.1056545229004
6116.803997162969	102.81743773329899	3058.4019985814843	51.408718866649494
6121.196140426681	106.14093795611606	3060.5980702133406	53.07046897805803
6125.588283690395	110.06679471102618	3062.7941418451974	55.03339735551309
6129.980426954107	114.53308371516991	3064.9902134770537	57.266541857584954
6134.372570217821	119.47921414306714	3067.1862851089104	59.73960707153357
6137.347304995065	118.66917623273154	3068.6736524975327	59.33458811636577
6140.322039772309	118.18048846176437	3070.1610198861545	59.090244230882185
6144.189194982726	111.80571428571427	3072.094597491363	55.90285714285714
6147.16392975997	111.80571428571427	3073.581964879985	55.90285714285714
6150.138664537214	111.80571428571427	3075.069332268607	55.90285714285714
6153.113399314459	111.97812104083874	3076.5566996572293	55.98906052041937
6156.980554524875	106.32253079710829	3078.4902772624373	53.16126539855414
6159.95528930212	107.22588204156604	3079.97764465106	53.61294102078302
6162.930024079363	108.47793643814187	3081.4650120396814	54.238968219070934
6166.7971792897815	104.12251637530919	3083.3985896448908	52.061258187654595
6169.771914067024	106.14093795611606	3084.885957033512	53.07046897805803
6172.746648844268	108.47793643814187	3086.373324422134	54.238968219070934
6176.613804054686	105.5942857142857	3088.306902027343	52.79714285714285
6179.588538831929	108.65562359480299	3089.7942694159647	54.327811797401495
6182.563273609174	111.97812104083874	3091.281636804587	55.98906052041937
6186.43042881959	110.59134158085371	3093.215214409795	55.295670790426854
6189.405163596835	114.53308371516991	3094.7025817984177	57.266541857584954
6192.379898374078	118.66917623273154	3096.189949187039	59.33458811636577
6195.3546331513235	114.1957248565383	3097.6773165756617	57.09786242826915
6199.2217883617395	114.1957248565383	3099.6108941808698	57.09786242826915
6202.327502647453	109.89138934903508	3101.1637513237265	54.94569467451754
6205.433216933168	105.77681702721142	3102.716608466584	52.88840851360571
6208.538931218882	101.87500320270435	3104.269465609441	50.937501601352174
6211.644645504597	98.2113090458008	3105.8223227522985	49.1056545229004
6214.7503597903105	94.81334221102264	3107.3751798951553	47.40667110551132
6217.856074076026	91.71064380842117	3108.928037038013	45.855321904210584
6220.961788361739	88.93412283303654	3110.4808941808697	44.46706141651827
6224.067502647455	86.5151888988522	3112.0337513237273	43.2575944494261
6227.173216933168	84.48456253140243	3113.586608466584	42.242281265701216
6230.278931218882	82.87079335831613	3115.139465609441	41.43539667915807
6233.384645504597	81.69858730325107	3116.6923227522984	40.84929365162554
6236.49035979031	80.9871201652032	3118.245179895155	40.4935600826016
6239.596074076026	80.74857142857142	3119.798037038013	40.37428571428571
6242.701788361739	80.9871201652032	3121.3508941808695	40.4935600826016
6245.807502647454	81.69858730325107	3122.903751323727	40.84929365162554
6248.913216933168	82.87079335831613	3124.456608466584	41.43539667915807
6252.018931218883	84.48456253140243	3126.0094656094416	42.242281265701216
6255.124645504597	86.5151888988522	3127.5623227522983	43.2575944494261
6258.23035979031	88.93412283303654	3129.115179895155	44.46706141651827
6261.336074076025	91.71064380842117	3130.6680370380127	45.855321904210584
6264.441788361739	94.81334221102264	3132.2208941808694	47.40667110551132
6268.702793208596	93.17142857142856	3134.351396604298	46.58571428571428
6271.365921237879	88.28098702091948	3135.6829606189394	44.14049351045974
6274.029049267163	83.56622479525213	3137.0145246335815	41.78311239762606
6278.290054114018	83.56622479525213	3139.145027057009	41.78311239762606
6282.551058960873	84.48456253140243	3141.2755294804365	42.242281265701216
6285.6413601773265	80.9871201652032	3142.8206800886633	40.4935600826016
6288.731661393777	77.82897692363424	3144.3658306968887	38.91448846181712
6291.821962610229	75.05297699027028	3145.9109813051145	37.52648849513514
6294.912263826682	72.70290744544133	3147.456131913341	36.35145372272066
6298.002565043135	70.82118211901502	3149.0012825215676	35.41059105950751
6301.092866259586	69.44588261549347	3150.546433129793	34.72294130774674
6304.183167476038	68.6074710039003	3152.091583738019	34.30373550195015
6307.273468692491	68.32571428571428	3153.6367343462457	34.16285714285714
6310.363769908942	68.6074710039003	3155.181884954471	34.30373550195015
6313.763101247041	63.34439098600407	3156.8815506235205	31.672195493002036
6316.853402463492	64.84921814391868	3158.426701231746	32.42460907195934
6319.943703679944	66.89913308977377	3159.971851839972	33.449566544886885
6323.343035018042	63.950571218587825	3161.671517509021	31.975285609293913
6326.433336234495	66.89913308977377	3163.2166681172475	33.449566544886885
6329.523637450947	69.44588261549347	3164.7618187254734	34.72294130774674
6332.613938667398	72.43708239653533	3166.306969333699	36.218541198267665
6335.704239883851	70.82118211901502	3167.8521199419256	35.41059105950751
6338.794541100302	69.44588261549347	3169.397270550151	34.72294130774674
6341.884842316756	66.89913308977377	3170.942421158378	33.449566544886885
6344.975143533207	64.84921814391868	3172.4875717666037	32.42460907195934
6349.21252445173	69.44588261549347	3174.606262225865	34.72294130774674
6351.909039581701	68.6074710039003	3175.9545197908506	34.30373550195015
6356.146420500225	74.53714285714285	3178.0732102501124	37.26857142857143
6360.383801418748	80.74857142857142	3180.191900709374	40.37428571428571
6364.62118233727	83.33505913859216	3182.310591168635	41.66752956929608
6368.858563255793	80.9871201652032	3184.4292816278967	40.4935600826016
6371.5550783857625	79.54509766959436	3185.7775391928812	39.77254883479718
6375.792459304287	80.9871201652032	3187.8962296521436	40.4935600826016
6380.029840222809	80.9871201652032	3190.0149201114045	40.4935600826016
6382.726355352778	79.54509766959436	3191.363177676389	39.77254883479718
6386.963736271303	80.9871201652032	3193.4818681356514	40.4935600826016
6389.660251401273	77.82897692363424	3194.8301257006365	38.91448846181712
6393.897632319795	80.74857142857142	3196.9488161598974	40.37428571428571
6396.594147449764	78.56904723664064	3198.297073724882	39.28452361832032
6400.831528368289	82.87079335831613	3200.4157641841443	41.43539667915807
6405.068909286811	84.48456253140243	3202.5344546434053	42.242281265701216
6409.306290205335	83.33505913859216	3204.6531451026676	41.66752956929608
6412.002805335304	83.56622479525213	3206.001402667652	41.78311239762606
6414.699320465273	79.54509766959436	3207.3496602326363	39.77254883479718
6418.936701383796	80.9871201652032	3209.468350691898	40.4935600826016
6421.6332165137665	77.82897692363424	3210.8166082568832	38.91448846181712
6424.329731643736	75.05297699027028	3212.164865821868	37.52648849513514
6427.026246773704	72.70290744544133	3213.513123386852	36.35145372272066
6431.2636276922285	76.83112825793822	3215.6318138461143	38.41556412896911
6435.501008610751	81.69858730325107	3217.7505043053757	40.84929365162554
6438.197523740721	77.82897692363424	3219.0987618703607	38.91448846181712
6442.434904659243	75.82014831030018	3221.2174523296217	37.91007415515009
6446.672285577768	74.79550461226985	3223.336142788884	37.397752306134926
6450.909666496291	72.43708239653533	3225.4548332481454	36.218541198267665
6455.1470474148155	68.32571428571428	3227.5735237074077	34.16285714285714
6459.384428333337	62.11428571428571	3229.6922141666687	31.057142857142853
6462.0809434633065	61.17547674601351	3231.0404717316533	30.587738373006754
6464.777458593277	58.92678542748048	3232.3887292966383	29.46339271374024
6467.473973723245	57.266541857584954	3233.7369868616224	28.633270928792477
6470.170488853216	55.556706092394776	3235.085244426608	27.778353046197388
6474.207505505184	47.30483066328039	3237.103752752592	23.652415331640196
6477.09108882802	45.2198825694167	3238.54554441401	22.60994128470835
6479.9746721508545	43.921432637130124	3239.9873360754273	21.960716318565062
6482.85825547369	43.48	3241.429127736845	21.74
6486.895272125659	37.782644973909505	3243.4476360628296	18.891322486954753
6489.778855448493	39.28452361832032	3244.8894277242466	19.64226180916016
6492.662438771329	41.66752956929608	3246.3312193856646	20.83376478464804
6495.546022094163	44.7912484163355	3247.7730110470816	22.39562420816775
6499.583038746134	43.921432637130124	3249.791519373067	21.960716318565062
6503.6200553981025	44.7912484163355	3251.8100276990513	22.39562420816775
6506.620905053378	41.66752956929608	3253.310452526689	20.83376478464804
6510.421981283395	45.2198825694167	3255.2109906416977	22.60994128470835
6513.42283093867	43.921432637130124	3256.711415469335	21.960716318565062
6517.223907168685	47.30483066328039	3258.6119535843427	23.652415331640196
6520.224756823962	45.2198825694167	3260.112378411981	22.60994128470835
6523.225606479237	43.921432637130124	3261.6128032396186	21.960716318565062
6526.226456134514	43.48	3263.113228067257	21.74
6530.027532364529	49.69142857142857	3265.0137661822646	24.845714285714283
6533.0283820198065	49.69142857142857	3266.5141910099032	24.845714285714283
6536.029231675081	49.69142857142857	3268.0146158375405	24.845714285714283
6539.030081330358	49.69142857142857	3269.515040665179	24.845714285714283
6542.831157560374	56.24687797231641	3271.415578780187	28.123438986158206
6545.832007215648	57.266541857584954	3272.916003607824	28.633270928792477
6548.832856870926	58.92678542748048	3274.416428435463	29.46339271374024
6551.8337065262	61.17547674601351	3275.9168532631	30.587738373006754
6556.1817065262	68.32571428571428	3278.0908532631	34.16285714285714
6560.5297065262	74.79550461226985	3280.2648532631	37.397752306134926
6564.877706526201	79.05857874683421	3282.4388532631006	39.52928937341711
6569.225706526201	79.05857874683421	3284.6128532631005	39.52928937341711
6573.573706526201	79.05857874683421	3286.7868532631005	39.52928937341711
6577.921706526201	79.05857874683421	3288.9608532631005	39.52928937341711
6582.2697065262	79.05857874683421	3291.1348532631	39.52928937341711
6584.754277954772	74.79550461226985	3292.377138977386	37.397752306134926
6589.102277954772	75.82014831030018	3294.551138977386	37.91007415515009
6591.586849383344	72.43708239653533	3295.793424691672	36.218541198267665
6595.934849383343	75.05297699027028	3297.9674246916716	37.52648849513514
6598.419420811915	72.70290744544133	3299.2097104059576	36.35145372272066
6602.77545128795	76.83112825793822	3301.387725643975	38.41556412896911
6607.131481763988	80.9871201652032	3303.565740881994	40.4935600826016
6611.4875122400235	79.54509766959436	3305.7437561200118	39.77254883479718
6613.9465617023025	83.56622479525213	3306.9732808511512	41.78311239762606
6618.302592178337	83.56622479525213	3309.1512960891687	41.78311239762606
6622.658622654375	83.33505913859216	3311.3293113271875	41.66752956929608
6627.014653130411	80.74857142857142	3313.5073265652054	40.37428571428571
6631.370683606448	77.82897692363424	3315.685341803224	38.91448846181712
6633.8297330687265	80.9871201652032	3316.9148665343632	40.4935600826016
6638.185763544761	79.54509766959436	3319.0928817723807	39.77254883479718
6642.541794020799	79.05857874683421	3321.2708970103995	39.52928937341711
6646.897824496834	79.54509766959436	3323.448912248417	39.77254883479718
6649.356873959114	83.33505913859216	3324.678436979557	41.66752956929608
6653.7129044351495	80.9871201652032	3326.8564522175748	40.4935600826016
6658.068934911186	79.54509766959436	3329.034467455593	39.77254883479718
6660.527984373464	83.33505913859216	3330.263992186732	41.66752956929608
6662.987033835744	80.74857142857142	3331.493516917872	40.37428571428571
6667.343064311779	83.33505913859216	3333.6715321558895	41.66752956929608
6671.699094787815	86.29192352303963	3335.8495473939074	43.145961761519814
6676.055125263852	86.29192352303963	3338.027562631926	43.145961761519814
6680.411155739888	84.48456253140243	3340.205577869944	42.242281265701216
6682.870205202167	86.29192352303963	3341.4351026010836	43.145961761519814
6687.226235678202	86.29192352303963	3343.613117839101	43.145961761519814
6691.582266154239	83.33505913859216	3345.7911330771194	41.66752956929608
6695.938296630276	80.9871201652032	3347.969148315138	40.4935600826016
6700.294327106313	79.54509766959436	3350.1471635531566	39.77254883479718
6704.650357582348	79.05857874683421	3352.325178791174	39.52928937341711
6709.006388058384	79.54509766959436	3354.503194029192	39.77254883479718
6713.362418534422	79.05857874683421	3356.681209267211	39.52928937341711
6717.718449010457	79.54509766959436	3358.8592245052287	39.77254883479718
6722.074479486494	77.82897692363424	3361.037239743247	38.91448846181712
6724.533528948772	79.05857874683421	3362.266764474386	39.52928937341711
6728.889559424807	79.54509766959436	3364.4447797124035	39.77254883479718
[truncated: 1,712 more rows]
