# Supplementary material for: A high-resolution spatial map of cilia-associated proteins in the human fallopian tube
Source: Nat Commun. 2026 Apr 20;17:3616. doi: 10.1038/s41467-026-71692-6 (PMC13096173; doi:10.1038/s41467-026-71692-6)
Supplement: Supplementary file 13 — Source Data [file 41467_2026_71692_MOESM13_ESM.zip › Source_Data/Source_data_Figure_3_processed.txt]

From	Uniprot	Uniprot_entry_name	Uniprot_GO_BP_desc	Uniprot_GO_BP	Uniprot_GO_CC_desc	Uniprot_GO_CC	Uniprot_GO_MF_desc	Uniprot_GO_MF	Uniprot_GO_desc	Uniprot_GO_id	Uniprot_GO	Uniprot_annotation	Uniprot_existence
A8MT70	A8MT70	ZBBX_HUMAN		NA	NA	NA	zinc ion binding [GO:0008270]	MF	zinc ion binding [GO:0008270]	GO:0008270	GO	3	Evidence at transcript level
Q8N957	Q8N957	ANKF1_HUMAN	establishment of mitotic spindle orientation [GO:0000132]; regulation of establishment of bipolar cell polarity [GO:0061172]	BP	spindle [GO:0005819]	CC	NA	NA	spindle [GO:0005819]; establishment of mitotic spindle orientation [GO:0000132]; regulation of establishment of bipolar cell polarity [GO:0061172]	GO:0000132; GO:0005819; GO:0061172	GO	3	Evidence at transcript level
Q5VZ52	Q5VZ52	MORN5_HUMAN		NA	sperm flagellum [GO:0036126]	CC	NA	NA	sperm flagellum [GO:0036126]	GO:0036126	GO	4	Evidence at protein level
Q8N7X0	Q8N7X0	ADGB_HUMAN	proteolysis [GO:0006508]; spermatid development [GO:0007286]	BP	sperm annulus [GO:0097227]; sperm midpiece [GO:0097225]	CC	calcium-dependent cysteine-type endopeptidase activity [GO:0004198]; heme binding [GO:0020037]; oxygen binding [GO:0019825]	MF	sperm annulus [GO:0097227]; sperm midpiece [GO:0097225]; calcium-dependent cysteine-type endopeptidase activity [GO:0004198]; heme binding [GO:0020037]; oxygen binding [GO:0019825]; proteolysis [GO:0006508]; spermatid development [GO:0007286]	GO:0004198; GO:0006508; GO:0007286; GO:0019825; GO:0020037; GO:0097225; GO:0097227	GO	5	Evidence at protein level
Q6ZMT9	Q6ZMT9	DTHD1_HUMAN	signal transduction [GO:0007165]	BP	NA	NA	NA	NA	signal transduction [GO:0007165]	GO:0007165	GO	2	Evidence at transcript level
A6NHY2	A6NHY2	AKD1B_HUMAN	signal transduction [GO:0007165]	BP	NA	NA	NA	NA	signal transduction [GO:0007165]	GO:0007165	GO	2	Predicted
Q96IM9	Q96IM9	DYDC2_HUMAN		NA	Set1C/COMPASS complex [GO:0048188]	CC	NA	NA	Set1C/COMPASS complex [GO:0048188]	GO:0048188	GO	2	Evidence at protein level
Q96JM4	Q96JM4	LRIQ1_HUMAN	regulation of signal transduction [GO:0009966]	BP	NA	NA	NA	NA	regulation of signal transduction [GO:0009966]	GO:0009966	GO	3	Evidence at transcript level
Q9Y691	Q9Y691	KCMB2_HUMAN	action potential [GO:0001508]; detection of calcium ion [GO:0005513]; neuronal action potential [GO:0019228]; potassium ion transport [GO:0006813]; regulation of vasoconstriction [GO:0019229]	BP	plasma membrane [GO:0005886]; voltage-gated potassium channel complex [GO:0008076]	CC	calcium-activated potassium channel activity [GO:0015269]; ion channel inhibitor activity [GO:0008200]; potassium channel regulator activity [GO:0015459]	MF	plasma membrane [GO:0005886]; voltage-gated potassium channel complex [GO:0008076]; calcium-activated potassium channel activity [GO:0015269]; ion channel inhibitor activity [GO:0008200]; potassium channel regulator activity [GO:0015459]; action potential [GO:0001508]; detection of calcium ion [GO:0005513]; neuronal action potential [GO:0019228]; potassium ion transport [GO:0006813]; regulation o…	GO:0001508; GO:0005513; GO:0005886; GO:0006813; GO:0008076; GO:0008200; GO:0015269; GO:0015459; GO:0019228; GO:0019229	GO	5	Evidence at protein level
Q9Y2P4	Q9Y2P4	S27A6_HUMAN	long-chain fatty acid transport [GO:0015909]; very long-chain fatty acid metabolic process [GO:0000038]	BP	plasma membrane [GO:0005886]; sarcolemma [GO:0042383]	CC	arachidonate-CoA ligase activity [GO:0047676]; fatty acid transmembrane transporter activity [GO:0015245]; long-chain fatty acid transporter activity [GO:0005324]; long-chain fatty acid-CoA ligase activity [GO:0004467]; nucleotide binding [GO:0000166]; oleate transmembrane transporter activity [GO:1901480]; very long-chain fatty acid-CoA ligase activity [GO:0031957]	MF	plasma membrane [GO:0005886]; sarcolemma [GO:0042383]; arachidonate-CoA ligase activity [GO:0047676]; fatty acid transmembrane transporter activity [GO:0015245]; long-chain fatty acid transporter activity [GO:0005324]; long-chain fatty acid-CoA ligase activity [GO:0004467]; nucleotide binding [GO:0000166]; oleate transmembrane transporter activity [GO:1901480]; very long-chain fatty acid-CoA liga…	GO:0000038; GO:0000166; GO:0004467; GO:0005324; GO:0005886; GO:0015245; GO:0015909; GO:0031957; GO:0042383; GO:0047676; GO:1901480	GO	5	Evidence at transcript level
O94991	O94991	SLIK5_HUMAN	adult behavior [GO:0030534]; axonogenesis [GO:0007409]; chemical synaptic transmission [GO:0007268]; circulatory system development [GO:0072359]; dendrite morphogenesis [GO:0048813]; grooming behavior [GO:0007625]; positive regulation of synapse assembly [GO:0051965]; regulation of presynapse assembly [GO:1905606]; response to xenobiotic stimulus [GO:0009410]; skin development [GO:0043588]; stria…	BP	plasma membrane [GO:0005886]; receptor complex [GO:0043235]; synapse [GO:0045202]	CC	NA	NA	plasma membrane [GO:0005886]; receptor complex [GO:0043235]; synapse [GO:0045202]; adult behavior [GO:0030534]; axonogenesis [GO:0007409]; chemical synaptic transmission [GO:0007268]; circulatory system development [GO:0072359]; dendrite morphogenesis [GO:0048813]; grooming behavior [GO:0007625]; positive regulation of synapse assembly [GO:0051965]; regulation of presynapse assembly [GO:1905606];…	GO:0005886; GO:0007268; GO:0007409; GO:0007625; GO:0009410; GO:0021756; GO:0030534; GO:0043235; GO:0043588; GO:0045202; GO:0048813; GO:0051965; GO:0072359; GO:1905606	GO	5	Evidence at protein level
P13945	P13945	ADRB3_HUMAN	activation of adenylate cyclase activity [GO:0007190]; adenylate cyclase-activating adrenergic receptor signaling pathway [GO:0071880]; adenylate cyclase-modulating G protein-coupled receptor signaling pathway [GO:0007188]; brown fat cell differentiation [GO:0050873]; carbohydrate metabolic process [GO:0005975]; diet induced thermogenesis [GO:0002024]; eating behavior [GO:0042755]; energy reserve…	BP	plasma membrane [GO:0005886]; receptor complex [GO:0043235]	CC	beta-3 adrenergic receptor binding [GO:0031699]; beta-adrenergic receptor activity [GO:0004939]; beta3-adrenergic receptor activity [GO:0015052]; epinephrine binding [GO:0051379]; norepinephrine binding [GO:0051380]; protein homodimerization activity [GO:0042803]	MF	plasma membrane [GO:0005886]; receptor complex [GO:0043235]; beta-3 adrenergic receptor binding [GO:0031699]; beta-adrenergic receptor activity [GO:0004939]; beta3-adrenergic receptor activity [GO:0015052]; epinephrine binding [GO:0051379]; norepinephrine binding [GO:0051380]; protein homodimerization activity [GO:0042803]; activation of adenylate cyclase activity [GO:0007190]; adenylate cyclase-…	GO:0002024; GO:0002025; GO:0004939; GO:0005886; GO:0005975; GO:0006091; GO:0006112; GO:0007187; GO:0007188; GO:0007190; GO:0009409; GO:0015052; GO:0031649; GO:0031699; GO:0040015; GO:0042755; GO:0042803; GO:0043235; GO:0043410; GO:0050873; GO:0051379; GO:0051380; GO:0071880; GO:0120162	GO	5	Evidence at protein level
Q9BY19	Q9BY19	M4A8_HUMAN	cell surface receptor signaling pathway [GO:0007166]	BP	plasma membrane [GO:0005886]	CC	NA	NA	plasma membrane [GO:0005886]; cell surface receptor signaling pathway [GO:0007166]	GO:0005886; GO:0007166	GO	3	Evidence at transcript level
A6H8M9	A6H8M9	CDHR4_HUMAN	cell adhesion [GO:0007155]; homophilic cell adhesion via plasma membrane adhesion molecules [GO:0007156]	BP	plasma membrane [GO:0005886]	CC	calcium ion binding [GO:0005509]	MF	plasma membrane [GO:0005886]; calcium ion binding [GO:0005509]; cell adhesion [GO:0007155]; homophilic cell adhesion via plasma membrane adhesion molecules [GO:0007156]	GO:0005509; GO:0005886; GO:0007155; GO:0007156	GO	3	Evidence at transcript level
Q5VZ03	Q5VZ03	NXNL2_HUMAN	photoreceptor cell maintenance [GO:0045494]; sensory perception of smell [GO:0007608]; visual perception [GO:0007601]	BP	NA	NA	NA	NA	photoreceptor cell maintenance [GO:0045494]; sensory perception of smell [GO:0007608]; visual perception [GO:0007601]	GO:0007601; GO:0007608; GO:0045494	GO	3	Evidence at transcript level
A6NNW6	A6NNW6	ENO4_HUMAN	glycolytic process [GO:0006096]	BP	phosphopyruvate hydratase complex [GO:0000015]	CC	magnesium ion binding [GO:0000287]; phosphopyruvate hydratase activity [GO:0004634]	MF	phosphopyruvate hydratase complex [GO:0000015]; magnesium ion binding [GO:0000287]; phosphopyruvate hydratase activity [GO:0004634]; glycolytic process [GO:0006096]	GO:0000015; GO:0000287; GO:0004634; GO:0006096	GO	4	Evidence at transcript level
Q96LQ0	Q96LQ0	PPR36_HUMAN		NA	NA	NA	phosphatase binding [GO:0019902]; protein phosphatase inhibitor activity [GO:0004864]	MF	phosphatase binding [GO:0019902]; protein phosphatase inhibitor activity [GO:0004864]	GO:0004864; GO:0019902	GO	3	Evidence at protein level
Q8N5R6	Q8N5R6	CCD33_HUMAN		NA	peroxisome [GO:0005777]	CC	NA	NA	peroxisome [GO:0005777]	GO:0005777	GO	4	Evidence at protein level
Q96NX9	Q96NX9	DACH2_HUMAN	development of primary female sexual characteristics [GO:0046545]; regulation of transcription by RNA polymerase II [GO:0006357]	BP	nucleus [GO:0005634]; transcription regulator complex [GO:0005667]	CC	DNA-binding transcription factor activity, RNA polymerase II-specific [GO:0000981]; RNA polymerase II cis-regulatory region sequence-specific DNA binding [GO:0000978]	MF	nucleus [GO:0005634]; transcription regulator complex [GO:0005667]; DNA-binding transcription factor activity, RNA polymerase II-specific [GO:0000981]; RNA polymerase II cis-regulatory region sequence-specific DNA binding [GO:0000978]; development of primary female sexual characteristics [GO:0046545]; regulation of transcription by RNA polymerase II [GO:0006357]	GO:0000978; GO:0000981; GO:0005634; GO:0005667; GO:0006357; GO:0046545	GO	4	Evidence at transcript level
Q6PEW1	Q6PEW1	ZCH12_HUMAN		NA	nucleus [GO:0005634]	CC	nucleic acid binding [GO:0003676]; zinc ion binding [GO:0008270]	MF	nucleus [GO:0005634]; nucleic acid binding [GO:0003676]; zinc ion binding [GO:0008270]	GO:0003676; GO:0005634; GO:0008270	GO	5	Evidence at protein level
Q8N2R0	Q8N2R0	OSR2_HUMAN	bone morphogenesis [GO:0060349]; cell differentiation [GO:0030154]; chondrocyte differentiation [GO:0002062]; embryo development ending in birth or egg hatching [GO:0009792]; embryonic digit morphogenesis [GO:0042733]; embryonic forelimb morphogenesis [GO:0035115]; embryonic hindlimb morphogenesis [GO:0035116]; embryonic skeletal joint development [GO:0072498]; embryonic skeletal joint morphogene…	BP	nucleus [GO:0005634]	CC	DNA-binding transcription activator activity, RNA polymerase II-specific [GO:0001228]; DNA-binding transcription factor activity, RNA polymerase II-specific [GO:0000981]; metal ion binding [GO:0046872]; RNA polymerase II transcription regulatory region sequence-specific DNA binding [GO:0000977]; sequence-specific DNA binding [GO:0043565]; sequence-specific double-stranded DNA binding [GO:1990837]	MF	nucleus [GO:0005634]; DNA-binding transcription activator activity, RNA polymerase II-specific [GO:0001228]; DNA-binding transcription factor activity, RNA polymerase II-specific [GO:0000981]; metal ion binding [GO:0046872]; RNA polymerase II transcription regulatory region sequence-specific DNA binding [GO:0000977]; sequence-specific DNA binding [GO:0043565]; sequence-specific double-stranded DN…	GO:0000122; GO:0000977; GO:0000981; GO:0001228; GO:0001655; GO:0001656; GO:0001823; GO:0002062; GO:0005634; GO:0006357; GO:0008284; GO:0009792; GO:0010628; GO:0030154; GO:0030501; GO:0033687; GO:0035115; GO:0035116; GO:0036023; GO:0042474; GO:0042476; GO:0042733; GO:0043565; GO:0045893; GO:0045944; GO:0046872; GO:0048704; GO:0050679; GO:0060021; GO:0060272; GO:0060322; GO:0060349; GO:0061029; GO:…	GO	5	Evidence at protein level
A6NCL1	A6NCL1	GEMC1_HUMAN	cell cycle [GO:0007049]; cilium assembly [GO:0060271]; DNA replication [GO:0006260]; negative regulation of cell cycle [GO:0045786]; negative regulation of DNA replication [GO:0008156]	BP	nucleus [GO:0005634]	CC	chromatin binding [GO:0003682]	MF	nucleus [GO:0005634]; chromatin binding [GO:0003682]; cell cycle [GO:0007049]; cilium assembly [GO:0060271]; DNA replication [GO:0006260]; negative regulation of cell cycle [GO:0045786]; negative regulation of DNA replication [GO:0008156]	GO:0003682; GO:0005634; GO:0006260; GO:0007049; GO:0008156; GO:0045786; GO:0060271	GO	3	Evidence at protein level
Q96LP2	Q96LP2	FA81B_HUMAN		NA	nucleus [GO:0005634]	CC	NA	NA	nucleus [GO:0005634]	GO:0005634	GO	3	Evidence at protein level
Q9H1M0	Q9H1M0	N62CL_HUMAN	protein transport [GO:0015031]	BP	nuclear pore [GO:0005643]	CC	structural constituent of nuclear pore [GO:0017056]	MF	nuclear pore [GO:0005643]; structural constituent of nuclear pore [GO:0017056]; protein transport [GO:0015031]	GO:0005643; GO:0015031; GO:0017056	GO	3	Evidence at protein level
O60391	O60391	NMD3B_HUMAN	ionotropic glutamate receptor signaling pathway [GO:0035235]; modulation of chemical synaptic transmission [GO:0050804]; protein insertion into membrane [GO:0051205]; regulation of calcium ion transport [GO:0051924]; synaptic transmission, glutamatergic [GO:0035249]	BP	neuronal cell body [GO:0043025]; NMDA selective glutamate receptor complex [GO:0017146]; plasma membrane [GO:0005886]; postsynaptic density membrane [GO:0098839]	CC	calcium channel activity [GO:0005262]; glutamate receptor activity [GO:0008066]; glycine binding [GO:0016594]; ligand-gated monoatomic ion channel activity involved in regulation of presynaptic membrane potential [GO:0099507]; monoatomic cation channel activity [GO:0005261]; neurotransmitter receptor activity [GO:0030594]; transmitter-gated monoatomic ion channel activity involved in regulation o…	MF	neuronal cell body [GO:0043025]; NMDA selective glutamate receptor complex [GO:0017146]; plasma membrane [GO:0005886]; postsynaptic density membrane [GO:0098839]; calcium channel activity [GO:0005262]; glutamate receptor activity [GO:0008066]; glycine binding [GO:0016594]; ligand-gated monoatomic ion channel activity involved in regulation of presynaptic membrane potential [GO:0099507]; monoatomi…	GO:0005261; GO:0005262; GO:0005886; GO:0008066; GO:0016594; GO:0017146; GO:0030594; GO:0035235; GO:0035249; GO:0043025; GO:0050804; GO:0051205; GO:0051924; GO:0098839; GO:0099507; GO:1904315	GO	5	Evidence at transcript level
Q9UHP6	Q9UHP6	RSP14_HUMAN		NA	motile cilium [GO:0031514]; radial spoke [GO:0001534]	CC	NA	NA	motile cilium [GO:0031514]; radial spoke [GO:0001534]	GO:0001534; GO:0031514	GO	5	Evidence at protein level
D6REC4	D6REC4	CFA99_HUMAN		NA	motile cilium [GO:0031514]	CC	NA	NA	motile cilium [GO:0031514]	GO:0031514	GO	2	Inferred from homology
Q8IYJ2	Q8IYJ2	CJ067_HUMAN		NA	mitochondrion [GO:0005739]	CC	NA	NA	mitochondrion [GO:0005739]	GO:0005739	GO	5	Evidence at protein level
Q6P2C0	Q6P2C0	WDR93_HUMAN	electron transport chain [GO:0022900]	BP	mitochondrial respiratory chain complex I [GO:0005747]	CC	NA	NA	mitochondrial respiratory chain complex I [GO:0005747]; electron transport chain [GO:0022900]	GO:0005747; GO:0022900	GO	2	Evidence at transcript level
A2VCK2	A2VCK2	DCD2B_HUMAN	intracellular signal transduction [GO:0035556]	BP	microtubule [GO:0005874]; microtubule organizing center [GO:0005815]	CC	NA	NA	microtubule [GO:0005874]; microtubule organizing center [GO:0005815]; intracellular signal transduction [GO:0035556]	GO:0005815; GO:0005874; GO:0035556	GO	3	Evidence at protein level
Q9H0C1	Q9H0C1	ZMY12_HUMAN		NA	NA	NA	metal ion binding [GO:0046872]	MF	metal ion binding [GO:0046872]	GO:0046872	GO	5	Evidence at protein level
Q6S9Z5	Q6S9Z5	ZN474_HUMAN		NA	NA	NA	metal ion binding [GO:0046872]	MF	metal ion binding [GO:0046872]	GO:0046872	GO	5	Evidence at protein level
Q6T4P5	Q6T4P5	PLPR3_HUMAN	phospholipid dephosphorylation [GO:0046839]; phospholipid metabolic process [GO:0006644]; signal transduction [GO:0007165]	BP	membrane [GO:0016020]	CC	phosphatidate phosphatase activity [GO:0008195]	MF	membrane [GO:0016020]; phosphatidate phosphatase activity [GO:0008195]; phospholipid dephosphorylation [GO:0046839]; phospholipid metabolic process [GO:0006644]; signal transduction [GO:0007165]	GO:0006644; GO:0007165; GO:0008195; GO:0016020; GO:0046839	GO	4	Evidence at transcript level
C9JQI7	C9JQI7	TM232_HUMAN	cell projection organization [GO:0030030]; flagellated sperm motility [GO:0030317]; maintenance of protein complex location [GO:0098544]; spermatid cytoplasm removal during spermiation of flagellated sperm [GO:0160087]; spermatogenesis [GO:0007283]	BP	membrane [GO:0016020]; outer dense fiber [GO:0001520]	CC	NA	NA	membrane [GO:0016020]; outer dense fiber [GO:0001520]; cell projection organization [GO:0030030]; flagellated sperm motility [GO:0030317]; maintenance of protein complex location [GO:0098544]; spermatid cytoplasm removal during spermiation of flagellated sperm [GO:0160087]; spermatogenesis [GO:0007283]	GO:0001520; GO:0007283; GO:0016020; GO:0030030; GO:0030317; GO:0098544; GO:0160087	GO	3	Evidence at transcript level
Q8IZF6	Q8IZF6	AGRG4_HUMAN	adenylate cyclase-activating G protein-coupled receptor signaling pathway [GO:0007189]; cell surface receptor signaling pathway [GO:0007166]; G protein-coupled receptor signaling pathway [GO:0007186]	BP	membrane [GO:0016020]	CC	G protein-coupled receptor activity [GO:0004930]	MF	membrane [GO:0016020]; G protein-coupled receptor activity [GO:0004930]; adenylate cyclase-activating G protein-coupled receptor signaling pathway [GO:0007189]; cell surface receptor signaling pathway [GO:0007166]; G protein-coupled receptor signaling pathway [GO:0007186]	GO:0004930; GO:0007166; GO:0007186; GO:0007189; GO:0016020	GO	5	Evidence at protein level
Q5T700	Q5T700	LRAD1_HUMAN		NA	membrane [GO:0016020]	CC	NA	NA	membrane [GO:0016020]	GO:0016020	GO	5	Evidence at protein level
Q5FWE3	Q5FWE3	PRRT3_HUMAN		NA	membrane [GO:0016020]	CC	NA	NA	membrane [GO:0016020]	GO:0016020	GO	4	Evidence at protein level
A6NML5	A6NML5	TM212_HUMAN		NA	membrane [GO:0016020]	CC	NA	NA	membrane [GO:0016020]	GO:0016020	GO	1	Evidence at transcript level
A0A1B0GWB2	A0A1B0GWB2	PRT1B_HUMAN		NA	membrane [GO:0016020]	CC	NA	NA	membrane [GO:0016020]	GO:0016020	GO	2	Inferred from homology
P0DI80	P0DI80	SMIM6_HUMAN		NA	membrane [GO:0016020]	CC	NA	NA	membrane [GO:0016020]	GO:0016020	GO	2	Predicted
Q5I0G3	Q5I0G3	MDH1B_HUMAN	malate metabolic process [GO:0006108]; NADH metabolic process [GO:0006734]; oxaloacetate metabolic process [GO:0006107]; tricarboxylic acid cycle [GO:0006099]	BP	NA	NA	L-malate dehydrogenase activity [GO:0030060]	MF	L-malate dehydrogenase activity [GO:0030060]; malate metabolic process [GO:0006108]; NADH metabolic process [GO:0006734]; oxaloacetate metabolic process [GO:0006107]; tricarboxylic acid cycle [GO:0006099]	GO:0006099; GO:0006107; GO:0006108; GO:0006734; GO:0030060	GO	3	Evidence at transcript level
A2A2V5	A2A2V5	SRTM1_HUMAN		NA	intracellular membrane-bounded organelle [GO:0043231]; membrane [GO:0016020]	CC	NA	NA	intracellular membrane-bounded organelle [GO:0043231]; membrane [GO:0016020]	GO:0016020; GO:0043231	GO	4	Evidence at protein level
Q8WZ59	Q8WZ59	TM190_HUMAN	hematopoietic progenitor cell differentiation [GO:0002244]	BP	inner acrosomal membrane [GO:0002079]; nucleus [GO:0005634]	CC	protein self-association [GO:0043621]	MF	inner acrosomal membrane [GO:0002079]; nucleus [GO:0005634]; protein self-association [GO:0043621]; hematopoietic progenitor cell differentiation [GO:0002244]	GO:0002079; GO:0002244; GO:0005634; GO:0043621	GO	5	Evidence at protein level
Q5VWT5	Q5VWT5	FYB2_HUMAN	cell adhesion mediated by integrin [GO:0033627]; integrin-mediated signaling pathway [GO:0007229]; protein localization to plasma membrane [GO:0072659]; T cell receptor signaling pathway [GO:0050852]	BP	immunological synapse [GO:0001772]; membrane raft [GO:0045121]; plasma membrane [GO:0005886]	CC	NA	NA	immunological synapse [GO:0001772]; membrane raft [GO:0045121]; plasma membrane [GO:0005886]; cell adhesion mediated by integrin [GO:0033627]; integrin-mediated signaling pathway [GO:0007229]; protein localization to plasma membrane [GO:0072659]; T cell receptor signaling pathway [GO:0050852]	GO:0001772; GO:0005886; GO:0007229; GO:0033627; GO:0045121; GO:0050852; GO:0072659	GO	5	Evidence at protein level
Q494R4	Q494R4	CC153_HUMAN		NA	NA	NA	identical protein binding [GO:0042802]	MF	identical protein binding [GO:0042802]	GO:0042802	GO	5	Evidence at protein level
Q8WW27	Q8WW27	ABEC4_HUMAN	mRNA processing [GO:0006397]	BP	NA	NA	hydrolase activity [GO:0016787]; metal ion binding [GO:0046872]	MF	hydrolase activity [GO:0016787]; metal ion binding [GO:0046872]; mRNA processing [GO:0006397]	GO:0006397; GO:0016787; GO:0046872	GO	4	Evidence at protein level
Q5JTN6	Q5JTN6	WDR38_HUMAN	hematopoietic progenitor cell differentiation [GO:0002244]	BP	NA	NA	NA	NA	hematopoietic progenitor cell differentiation [GO:0002244]	GO:0002244	GO	2	Evidence at transcript level
Q6ZR37	Q6ZR37	PKHG7_HUMAN	Rho protein signal transduction [GO:0007266]	BP	NA	NA	guanyl-nucleotide exchange factor activity [GO:0005085]	MF	guanyl-nucleotide exchange factor activity [GO:0005085]; Rho protein signal transduction [GO:0007266]	GO:0005085; GO:0007266	GO	5	Evidence at protein level
Q008S8	Q008S8	ECT2L_HUMAN		NA	NA	NA	guanyl-nucleotide exchange factor activity [GO:0005085]	MF	guanyl-nucleotide exchange factor activity [GO:0005085]	GO:0005085	GO	3	Evidence at transcript level
O75473	O75473	LGR5_HUMAN	adenylate cyclase-activating G protein-coupled receptor signaling pathway [GO:0007189]; epithelial cell proliferation involved in renal tubule morphogenesis [GO:2001013]; G protein-coupled receptor signaling pathway [GO:0007186]; hair follicle development [GO:0001942]; inner ear development [GO:0048839]; oocyte differentiation [GO:0009994]; positive regulation of canonical Wnt signaling pathway […	BP	Golgi apparatus [GO:0005794]; nucleoplasm [GO:0005654]; plasma membrane [GO:0005886]; trans-Golgi network membrane [GO:0032588]	CC	G protein-coupled peptide receptor activity [GO:0008528]; G protein-coupled receptor activity [GO:0004930]; protein-hormone receptor activity [GO:0016500]; transmembrane signaling receptor activity [GO:0004888]	MF	Golgi apparatus [GO:0005794]; nucleoplasm [GO:0005654]; plasma membrane [GO:0005886]; trans-Golgi network membrane [GO:0032588]; G protein-coupled peptide receptor activity [GO:0008528]; G protein-coupled receptor activity [GO:0004930]; protein-hormone receptor activity [GO:0016500]; transmembrane signaling receptor activity [GO:0004888]; adenylate cyclase-activating G protein-coupled receptor si…	GO:0001942; GO:0004888; GO:0004930; GO:0005654; GO:0005794; GO:0005886; GO:0007186; GO:0007189; GO:0008528; GO:0009994; GO:0016500; GO:0032588; GO:0042127; GO:0048839; GO:0090263; GO:2001013	GO	5	Evidence at protein level
O95755	O95755	RAB36_HUMAN	protein transport [GO:0015031]; vesicle-mediated transport [GO:0016192]	BP	Golgi apparatus [GO:0005794]; Golgi membrane [GO:0000139]	CC	GTP binding [GO:0005525]; GTPase activity [GO:0003924]	MF	Golgi apparatus [GO:0005794]; Golgi membrane [GO:0000139]; GTP binding [GO:0005525]; GTPase activity [GO:0003924]; protein transport [GO:0015031]; vesicle-mediated transport [GO:0016192]	GO:0000139; GO:0003924; GO:0005525; GO:0005794; GO:0015031; GO:0016192	GO	4	Evidence at protein level
Q9NY56	Q9NY56	OBP2A_HUMAN	glucose homeostasis [GO:0042593]; response to stimulus [GO:0050896]; sensory perception of chemical stimulus [GO:0007606]; sensory perception of smell [GO:0007608]	BP	extracellular space [GO:0005615]	CC	odorant binding [GO:0005549]; small molecule binding [GO:0036094]	MF	extracellular space [GO:0005615]; odorant binding [GO:0005549]; small molecule binding [GO:0036094]; glucose homeostasis [GO:0042593]; response to stimulus [GO:0050896]; sensory perception of chemical stimulus [GO:0007606]; sensory perception of smell [GO:0007608]	GO:0005549; GO:0005615; GO:0007606; GO:0007608; GO:0036094; GO:0042593; GO:0050896	GO	5	Evidence at protein level
Q6XE38	Q6XE38	SG1D4_HUMAN		NA	extracellular space [GO:0005615]	CC	NA	NA	extracellular space [GO:0005615]	GO:0005615	GO	3	Evidence at protein level
P0C7L1	P0C7L1	ISK8_HUMAN		NA	extracellular region [GO:0005576]	CC	serine-type endopeptidase inhibitor activity [GO:0004867]	MF	extracellular region [GO:0005576]; serine-type endopeptidase inhibitor activity [GO:0004867]	GO:0004867; GO:0005576	GO	2	Inferred from homology
Q8N2G4	Q8N2G4	LYPD1_HUMAN	acetylcholine receptor signaling pathway [GO:0095500]; behavioral fear response [GO:0001662]; negative regulation of protein localization to plasma membrane [GO:1903077]; protein localization to plasma membrane [GO:0072659]; response to nicotine [GO:0035094]; synaptic transmission, cholinergic [GO:0007271]	BP	extracellular region [GO:0005576]; plasma membrane [GO:0005886]; side of membrane [GO:0098552]; synapse [GO:0045202]	CC	acetylcholine receptor binding [GO:0033130]; acetylcholine receptor inhibitor activity [GO:0030550]	MF	extracellular region [GO:0005576]; plasma membrane [GO:0005886]; side of membrane [GO:0098552]; synapse [GO:0045202]; acetylcholine receptor binding [GO:0033130]; acetylcholine receptor inhibitor activity [GO:0030550]; acetylcholine receptor signaling pathway [GO:0095500]; behavioral fear response [GO:0001662]; negative regulation of protein localization to plasma membrane [GO:1903077]; protein l…	GO:0001662; GO:0005576; GO:0005886; GO:0007271; GO:0030550; GO:0033130; GO:0035094; GO:0045202; GO:0072659; GO:0095500; GO:0098552; GO:1903077	GO	5	Evidence at protein level
P04090	P04090	REL2_HUMAN	female pregnancy [GO:0007565]; positive regulation of angiogenesis [GO:0045766]; positive regulation of gene expression [GO:0010628]; regulation of catalytic activity [GO:0050790]	BP	extracellular region [GO:0005576]	CC	hormone activity [GO:0005179]	MF	extracellular region [GO:0005576]; hormone activity [GO:0005179]; female pregnancy [GO:0007565]; positive regulation of angiogenesis [GO:0045766]; positive regulation of gene expression [GO:0010628]; regulation of catalytic activity [GO:0050790]	GO:0005179; GO:0005576; GO:0007565; GO:0010628; GO:0045766; GO:0050790	GO	5	Evidence at protein level
Q5XG92	Q5XG92	EST4A_HUMAN		NA	extracellular region [GO:0005576]	CC	carboxylic ester hydrolase activity [GO:0052689]	MF	extracellular region [GO:0005576]; carboxylic ester hydrolase activity [GO:0052689]	GO:0005576; GO:0052689	GO	4	Evidence at transcript level
Q8NES8	Q8NES8	DB124_HUMAN	canonical NF-kappaB signal transduction [GO:0007249]; cellular response to peptidoglycan [GO:0071224]; defense response to bacterium [GO:0042742]; innate immune response [GO:0045087]; positive regulation of chemokine (C-C motif) ligand 5 production [GO:0071651]; positive regulation of monocyte chemotaxis [GO:0090026]	BP	extracellular region [GO:0005576]	CC	NA	NA	extracellular region [GO:0005576]; canonical NF-kappaB signal transduction [GO:0007249]; cellular response to peptidoglycan [GO:0071224]; defense response to bacterium [GO:0042742]; innate immune response [GO:0045087]; positive regulation of chemokine (C-C motif) ligand 5 production [GO:0071651]; positive regulation of monocyte chemotaxis [GO:0090026]	GO:0005576; GO:0007249; GO:0042742; GO:0045087; GO:0071224; GO:0071651; GO:0090026	GO	3	Evidence at protein level
A6NCI4	A6NCI4	VWA3A_HUMAN		NA	extracellular region [GO:0005576]	CC	NA	NA	extracellular region [GO:0005576]	GO:0005576	GO	3	Evidence at transcript level
P54108	P54108	CRIS3_HUMAN	defense response [GO:0006952]; innate immune response [GO:0045087]	BP	extracellular matrix [GO:0031012]; extracellular region [GO:0005576]; extracellular space [GO:0005615]; specific granule [GO:0042581]; specific granule lumen [GO:0035580]; tertiary granule lumen [GO:1904724]	CC	NA	NA	extracellular matrix [GO:0031012]; extracellular region [GO:0005576]; extracellular space [GO:0005615]; specific granule [GO:0042581]; specific granule lumen [GO:0035580]; tertiary granule lumen [GO:1904724]; defense response [GO:0006952]; innate immune response [GO:0045087]	GO:0005576; GO:0005615; GO:0006952; GO:0031012; GO:0035580; GO:0042581; GO:0045087; GO:1904724	GO	5	Evidence at protein level
Q5W041	Q5W041	ARMC3_HUMAN	flagellated sperm motility [GO:0030317]; ribophagy [GO:0034517]; spermatid development [GO:0007286]	BP	extracellular exosome [GO:0070062]	CC	NA	NA	extracellular exosome [GO:0070062]; flagellated sperm motility [GO:0030317]; ribophagy [GO:0034517]; spermatid development [GO:0007286]	GO:0007286; GO:0030317; GO:0034517; GO:0070062	GO	5	Evidence at protein level
P49788	P49788	TIG1_HUMAN	negative regulation of cell population proliferation [GO:0008285]	BP	extracellular exosome [GO:0070062]; extracellular space [GO:0005615]; membrane [GO:0016020]	CC	metalloendopeptidase inhibitor activity [GO:0008191]	MF	extracellular exosome [GO:0070062]; extracellular space [GO:0005615]; membrane [GO:0016020]; metalloendopeptidase inhibitor activity [GO:0008191]; negative regulation of cell population proliferation [GO:0008285]	GO:0005615; GO:0008191; GO:0008285; GO:0016020; GO:0070062	GO	5	Evidence at protein level
Q9NQ79	Q9NQ79	CRAC1_HUMAN	axonal fasciculation [GO:0007413]	BP	extracellular exosome [GO:0070062]	CC	calcium ion binding [GO:0005509]	MF	extracellular exosome [GO:0070062]; calcium ion binding [GO:0005509]; axonal fasciculation [GO:0007413]	GO:0005509; GO:0007413; GO:0070062	GO	5	Evidence at protein level
Q7Z7D3	Q7Z7D3	VTCN1_HUMAN	adaptive immune response [GO:0002250]; negative regulation of apoptotic process [GO:0043066]; negative regulation of T cell activation [GO:0050868]; negative regulation of T cell proliferation [GO:0042130]; positive regulation of interleukin-2 production [GO:0032743]; positive regulation of T cell proliferation [GO:0042102]; regulation of cytokine production [GO:0001817]; response to protozoan [G…	BP	external side of plasma membrane [GO:0009897]	CC	signaling receptor binding [GO:0005102]	MF	external side of plasma membrane [GO:0009897]; signaling receptor binding [GO:0005102]; adaptive immune response [GO:0002250]; negative regulation of apoptotic process [GO:0043066]; negative regulation of T cell activation [GO:0050868]; negative regulation of T cell proliferation [GO:0042130]; positive regulation of interleukin-2 production [GO:0032743]; positive regulation of T cell proliferatio…	GO:0001562; GO:0001817; GO:0002250; GO:0005102; GO:0009897; GO:0032743; GO:0042102; GO:0042130; GO:0043066; GO:0050852; GO:0050868	GO	5	Evidence at protein level
Q01344	Q01344	IL5RA_HUMAN	cytokine-mediated signaling pathway [GO:0019221]; inflammatory response to antigenic stimulus [GO:0002437]; interleukin-5-mediated signaling pathway [GO:0038043]; positive regulation of leukocyte proliferation [GO:0070665]; regulation of interleukin-5 production [GO:0032674]; signal transduction [GO:0007165]	BP	external side of plasma membrane [GO:0009897]; extracellular space [GO:0005615]; membrane [GO:0016020]; plasma membrane [GO:0005886]; receptor complex [GO:0043235]	CC	cytokine binding [GO:0019955]; cytokine receptor activity [GO:0004896]; interleukin-5 receptor activity [GO:0004914]	MF	external side of plasma membrane [GO:0009897]; extracellular space [GO:0005615]; membrane [GO:0016020]; plasma membrane [GO:0005886]; receptor complex [GO:0043235]; cytokine binding [GO:0019955]; cytokine receptor activity [GO:0004896]; interleukin-5 receptor activity [GO:0004914]; cytokine-mediated signaling pathway [GO:0019221]; inflammatory response to antigenic stimulus [GO:0002437]; interleu…	GO:0002437; GO:0004896; GO:0004914; GO:0005615; GO:0005886; GO:0007165; GO:0009897; GO:0016020; GO:0019221; GO:0019955; GO:0032674; GO:0038043; GO:0043235; GO:0070665	GO	5	Evidence at protein level
Q8WXI7	Q8WXI7	MUC16_HUMAN	cell adhesion [GO:0007155]	BP	external side of plasma membrane [GO:0009897]; extracellular exosome [GO:0070062]; Golgi lumen [GO:0005796]; plasma membrane [GO:0005886]; vesicle [GO:0031982]	CC	NA	NA	external side of plasma membrane [GO:0009897]; extracellular exosome [GO:0070062]; Golgi lumen [GO:0005796]; plasma membrane [GO:0005886]; vesicle [GO:0031982]; cell adhesion [GO:0007155]	GO:0005796; GO:0005886; GO:0007155; GO:0009897; GO:0031982; GO:0070062	GO	5	Evidence at protein level
Q6XYQ8	Q6XYQ8	SYT10_HUMAN	calcium-ion regulated exocytosis [GO:0017156]; cellular response to calcium ion [GO:0071277]; chemical synaptic transmission [GO:0007268]; positive regulation of calcium ion-dependent exocytosis [GO:0045956]; regulation of calcium ion-dependent exocytosis [GO:0017158]; regulation of dopamine secretion [GO:0014059]; sensory perception of smell [GO:0007608]	BP	exocytic vesicle [GO:0070382]; glutamatergic synapse [GO:0098978]; plasma membrane [GO:0005886]; presynapse [GO:0098793]; transport vesicle membrane [GO:0030658]	CC	calcium ion binding [GO:0005509]; calcium-dependent phospholipid binding [GO:0005544]; clathrin binding [GO:0030276]; phosphatidylinositol-4,5-bisphosphate binding [GO:0005546]; phosphatidylserine binding [GO:0001786]; protein heterodimerization activity [GO:0046982]; protein homodimerization activity [GO:0042803]; syntaxin binding [GO:0019905]	MF	exocytic vesicle [GO:0070382]; glutamatergic synapse [GO:0098978]; plasma membrane [GO:0005886]; presynapse [GO:0098793]; transport vesicle membrane [GO:0030658]; calcium ion binding [GO:0005509]; calcium-dependent phospholipid binding [GO:0005544]; clathrin binding [GO:0030276]; phosphatidylinositol-4,5-bisphosphate binding [GO:0005546]; phosphatidylserine binding [GO:0001786]; protein heterodim…	GO:0001786; GO:0005509; GO:0005544; GO:0005546; GO:0005886; GO:0007268; GO:0007608; GO:0014059; GO:0017156; GO:0017158; GO:0019905; GO:0030276; GO:0030658; GO:0042803; GO:0045956; GO:0046982; GO:0070382; GO:0071277; GO:0098793; GO:0098978	GO	5	Evidence at transcript level
Q8WZ04	Q8WZ04	TOMT_HUMAN	auditory receptor cell development [GO:0060117]; catecholamine catabolic process [GO:0042424]; developmental process [GO:0032502]; dopamine catabolic process [GO:0042420]; dopamine metabolic process [GO:0042417]; methylation [GO:0032259]; sensory perception of sound [GO:0007605]	BP	endoplasmic reticulum [GO:0005783]; plasma membrane [GO:0005886]	CC	catechol O-methyltransferase activity [GO:0016206]; L-dopa O-methyltransferase activity [GO:0102084]; orcinol O-methyltransferase activity [GO:0102938]	MF	endoplasmic reticulum [GO:0005783]; plasma membrane [GO:0005886]; catechol O-methyltransferase activity [GO:0016206]; L-dopa O-methyltransferase activity [GO:0102084]; orcinol O-methyltransferase activity [GO:0102938]; auditory receptor cell development [GO:0060117]; catecholamine catabolic process [GO:0042424]; developmental process [GO:0032502]; dopamine catabolic process [GO:0042420]; dopamine…	GO:0005783; GO:0005886; GO:0007605; GO:0016206; GO:0032259; GO:0032502; GO:0042417; GO:0042420; GO:0042424; GO:0060117; GO:0102084; GO:0102938	GO	5	Evidence at protein level
Q8TD06	Q8TD06	AGR3_HUMAN		NA	endoplasmic reticulum [GO:0005783]; intracellular membrane-bounded organelle [GO:0043231]	CC	dystroglycan binding [GO:0002162]	MF	endoplasmic reticulum [GO:0005783]; intracellular membrane-bounded organelle [GO:0043231]; dystroglycan binding [GO:0002162]	GO:0002162; GO:0005783; GO:0043231	GO	5	Evidence at protein level
Q8N5I3	Q8N5I3	KCNRG_HUMAN	negative regulation of delayed rectifier potassium channel activity [GO:1902260]; protein homooligomerization [GO:0051260]	BP	endoplasmic reticulum [GO:0005783]	CC	identical protein binding [GO:0042802]	MF	endoplasmic reticulum [GO:0005783]; identical protein binding [GO:0042802]; negative regulation of delayed rectifier potassium channel activity [GO:1902260]; protein homooligomerization [GO:0051260]	GO:0005783; GO:0042802; GO:0051260; GO:1902260	GO	4	Evidence at protein level
P57727	P57727	TMPS3_HUMAN	intracellular sodium ion homeostasis [GO:0006883]; proteolysis [GO:0006508]; sensory perception of sound [GO:0007605]	BP	endoplasmic reticulum [GO:0005783]; endoplasmic reticulum membrane [GO:0005789]; membrane [GO:0016020]; neuronal cell body [GO:0043025]	CC	serine-type endopeptidase activity [GO:0004252]; sodium channel regulator activity [GO:0017080]	MF	endoplasmic reticulum [GO:0005783]; endoplasmic reticulum membrane [GO:0005789]; membrane [GO:0016020]; neuronal cell body [GO:0043025]; serine-type endopeptidase activity [GO:0004252]; sodium channel regulator activity [GO:0017080]; intracellular sodium ion homeostasis [GO:0006883]; proteolysis [GO:0006508]; sensory perception of sound [GO:0007605]	GO:0004252; GO:0005783; GO:0005789; GO:0006508; GO:0006883; GO:0007605; GO:0016020; GO:0017080; GO:0043025	GO	5	Evidence at protein level
A0A1B0GTB2	A0A1B0GTB2	TUNAR_HUMAN	endoplasmic reticulum calcium ion homeostasis [GO:0032469]; negative regulation of neuron differentiation [GO:0045665]; neuron projection morphogenesis [GO:0048812]; positive regulation of insulin secretion involved in cellular response to glucose stimulus [GO:0035774]; regulation of cytosolic calcium ion concentration [GO:0051480]	BP	endoplasmic reticulum [GO:0005783]; endoplasmic reticulum membrane [GO:0005789]	CC	ATPase binding [GO:0051117]	MF	endoplasmic reticulum [GO:0005783]; endoplasmic reticulum membrane [GO:0005789]; ATPase binding [GO:0051117]; endoplasmic reticulum calcium ion homeostasis [GO:0032469]; negative regulation of neuron differentiation [GO:0045665]; neuron projection morphogenesis [GO:0048812]; positive regulation of insulin secretion involved in cellular response to glucose stimulus [GO:0035774]; regulation of cyto…	GO:0005783; GO:0005789; GO:0032469; GO:0035774; GO:0045665; GO:0048812; GO:0051117; GO:0051480	GO	4	Evidence at protein level
Q9UBK7	Q9UBK7	RBL2A_HUMAN	intracellular protein transport [GO:0006886]	BP	endomembrane system [GO:0012505]	CC	GTP binding [GO:0005525]; GTPase activity [GO:0003924]	MF	endomembrane system [GO:0012505]; GTP binding [GO:0005525]; GTPase activity [GO:0003924]; intracellular protein transport [GO:0006886]	GO:0003924; GO:0005525; GO:0006886; GO:0012505	GO	3	Evidence at protein level
Q8IYS4	Q8IYS4	DAAF8_HUMAN	outer dynein arm assembly [GO:0036158]	BP	dynein axonemal particle [GO:0120293]	CC	dynein complex binding [GO:0070840]	MF	dynein axonemal particle [GO:0120293]; dynein complex binding [GO:0070840]; outer dynein arm assembly [GO:0036158]	GO:0036158; GO:0070840; GO:0120293	GO	4	Evidence at protein level
Q8N9W5	Q8N9W5	DAAF3_HUMAN	axonemal dynein complex assembly [GO:0070286]; determination of left/right symmetry [GO:0007368]; heart development [GO:0007507]; motile cilium assembly [GO:0044458]	BP	dynein axonemal particle [GO:0120293]	CC	NA	NA	dynein axonemal particle [GO:0120293]; axonemal dynein complex assembly [GO:0070286]; determination of left/right symmetry [GO:0007368]; heart development [GO:0007507]; motile cilium assembly [GO:0044458]	GO:0007368; GO:0007507; GO:0044458; GO:0070286; GO:0120293	GO	5	Evidence at protein level
O94952	O94952	FBX21_HUMAN	ubiquitin-dependent protein catabolic process [GO:0006511]	BP	cytosol [GO:0005829]; ubiquitin ligase complex [GO:0000151]	CC	DNA binding [GO:0003677]; ubiquitin-protein transferase activity [GO:0004842]	MF	cytosol [GO:0005829]; ubiquitin ligase complex [GO:0000151]; DNA binding [GO:0003677]; ubiquitin-protein transferase activity [GO:0004842]; ubiquitin-dependent protein catabolic process [GO:0006511]	GO:0000151; GO:0003677; GO:0004842; GO:0005829; GO:0006511	GO	3	Evidence at protein level
Q8NCQ5	Q8NCQ5	FBX15_HUMAN		NA	cytosol [GO:0005829]; SCF ubiquitin ligase complex [GO:0019005]	CC	NA	NA	cytosol [GO:0005829]; SCF ubiquitin ligase complex [GO:0019005]	GO:0005829; GO:0019005	GO	3	Evidence at protein level
Q13938	Q13938	CAYP1_HUMAN	intracellular signal transduction [GO:0035556]	BP	cytosol [GO:0005829]; nucleoplasm [GO:0005654]; plasma membrane [GO:0005886]; vesicle [GO:0031982]	CC	calcium ion binding [GO:0005509]	MF	cytosol [GO:0005829]; nucleoplasm [GO:0005654]; plasma membrane [GO:0005886]; vesicle [GO:0031982]; calcium ion binding [GO:0005509]; intracellular signal transduction [GO:0035556]	GO:0005509; GO:0005654; GO:0005829; GO:0005886; GO:0031982; GO:0035556	GO	5	Evidence at protein level
Q502W6	Q502W6	VWA3B_HUMAN		NA	cytosol [GO:0005829]; nucleoplasm [GO:0005654]	CC	NA	NA	cytosol [GO:0005829]; nucleoplasm [GO:0005654]	GO:0005654; GO:0005829	GO	5	Evidence at protein level
P59910	P59910	DJB13_HUMAN	axonemal central apparatus assembly [GO:1904158]; chaperone cofactor-dependent protein refolding [GO:0051085]	BP	cytosol [GO:0005829]; motile cilium [GO:0031514]; radial spoke [GO:0001534]; sperm connecting piece [GO:0097224]; sperm flagellum [GO:0036126]	CC	protein-folding chaperone binding [GO:0051087]; unfolded protein binding [GO:0051082]	MF	cytosol [GO:0005829]; motile cilium [GO:0031514]; radial spoke [GO:0001534]; sperm connecting piece [GO:0097224]; sperm flagellum [GO:0036126]; protein-folding chaperone binding [GO:0051087]; unfolded protein binding [GO:0051082]; axonemal central apparatus assembly [GO:1904158]; chaperone cofactor-dependent protein refolding [GO:0051085]	GO:0001534; GO:0005829; GO:0031514; GO:0036126; GO:0051082; GO:0051085; GO:0051087; GO:0097224; GO:1904158	GO	5	Evidence at protein level
Q5JSS6	Q5JSS6	MEIG1_HUMAN	manchette assembly [GO:1905198]; protein localization [GO:0008104]; sperm axoneme assembly [GO:0007288]	BP	cytosol [GO:0005829]; manchette [GO:0002177]; nucleus [GO:0005634]	CC	NA	NA	cytosol [GO:0005829]; manchette [GO:0002177]; nucleus [GO:0005634]; manchette assembly [GO:1905198]; protein localization [GO:0008104]; sperm axoneme assembly [GO:0007288]	GO:0002177; GO:0005634; GO:0005829; GO:0007288; GO:0008104; GO:1905198	GO	3	Evidence at protein level
Q8NCR6	Q8NCR6	SMIP6_HUMAN	cell differentiation [GO:0030154]; protein-containing complex assembly [GO:0065003]; spermatogenesis [GO:0007283]	BP	cytosol [GO:0005829]; manchette [GO:0002177]; mitochondrion [GO:0005739]; nucleoplasm [GO:0005654]; nucleus [GO:0005634]; perinuclear region of cytoplasm [GO:0048471]; sperm midpiece [GO:0097225]	CC	alpha-tubulin binding [GO:0043014]	MF	cytosol [GO:0005829]; manchette [GO:0002177]; mitochondrion [GO:0005739]; nucleoplasm [GO:0005654]; nucleus [GO:0005634]; perinuclear region of cytoplasm [GO:0048471]; sperm midpiece [GO:0097225]; alpha-tubulin binding [GO:0043014]; cell differentiation [GO:0030154]; protein-containing complex assembly [GO:0065003]; spermatogenesis [GO:0007283]	GO:0002177; GO:0005634; GO:0005654; GO:0005739; GO:0005829; GO:0007283; GO:0030154; GO:0043014; GO:0048471; GO:0065003; GO:0097225	GO	5	Evidence at protein level
Q16772	Q16772	GSTA3_HUMAN	glutathione metabolic process [GO:0006749]; lipid metabolic process [GO:0006629]; xenobiotic metabolic process [GO:0006805]	BP	cytosol [GO:0005829]; extracellular exosome [GO:0070062]	CC	glutathione transferase activity [GO:0004364]	MF	cytosol [GO:0005829]; extracellular exosome [GO:0070062]; glutathione transferase activity [GO:0004364]; glutathione metabolic process [GO:0006749]; lipid metabolic process [GO:0006629]; xenobiotic metabolic process [GO:0006805]	GO:0004364; GO:0005829; GO:0006629; GO:0006749; GO:0006805; GO:0070062	GO	5	Evidence at protein level
Q12889	Q12889	OVGP1_HUMAN	carbohydrate metabolic process [GO:0005975]; chitin catabolic process [GO:0006032]; female pregnancy [GO:0007565]; negative regulation of binding of sperm to zona pellucida [GO:2000360]; single fertilization [GO:0007338]	BP	cytosol [GO:0005829]; egg coat [GO:0035805]; extracellular region [GO:0005576]; intracellular membrane-bounded organelle [GO:0043231]; microtubule cytoskeleton [GO:0015630]; perivitelline space [GO:0098595]; transport vesicle [GO:0030133]	CC	chitin binding [GO:0008061]; chitinase activity [GO:0004568]	MF	cytosol [GO:0005829]; egg coat [GO:0035805]; extracellular region [GO:0005576]; intracellular membrane-bounded organelle [GO:0043231]; microtubule cytoskeleton [GO:0015630]; perivitelline space [GO:0098595]; transport vesicle [GO:0030133]; chitin binding [GO:0008061]; chitinase activity [GO:0004568]; carbohydrate metabolic process [GO:0005975]; chitin catabolic process [GO:0006032]; female pregna…	GO:0004568; GO:0005576; GO:0005829; GO:0005975; GO:0006032; GO:0007338; GO:0007565; GO:0008061; GO:0015630; GO:0030133; GO:0035805; GO:0043231; GO:0098595; GO:2000360	GO	5	Evidence at transcript level
Q6ZVT0	Q6ZVT0	TTL10_HUMAN	protein modification process [GO:0036211]	BP	cytosol [GO:0005829]	CC	ATP binding [GO:0005524]; protein-glycine ligase activity [GO:0070735]	MF	cytosol [GO:0005829]; ATP binding [GO:0005524]; protein-glycine ligase activity [GO:0070735]; protein modification process [GO:0036211]	GO:0005524; GO:0005829; GO:0036211; GO:0070735	GO	5	Evidence at protein level
A8MYP8	A8MYP8	CMA1B_HUMAN		NA	cytoskeleton [GO:0005856]; motile cilium [GO:0031514]	CC	NA	NA	cytoskeleton [GO:0005856]; motile cilium [GO:0031514]	GO:0005856; GO:0031514	GO	4	Evidence at protein level
Q9NVL8	Q9NVL8	FAME_HUMAN	energy homeostasis [GO:0097009]	BP	cytoplasmic vesicle [GO:0031410]; plasma membrane [GO:0005886]	CC	NA	NA	cytoplasmic vesicle [GO:0031410]; plasma membrane [GO:0005886]; energy homeostasis [GO:0097009]	GO:0005886; GO:0031410; GO:0097009	GO	5	Evidence at protein level
Q6UWJ8	Q6UWJ8	C16L2_HUMAN		NA	cytoplasmic vesicle [GO:0031410]; membrane [GO:0016020]	CC	NA	NA	cytoplasmic vesicle [GO:0031410]; membrane [GO:0016020]	GO:0016020; GO:0031410	GO	3	Evidence at protein level
P16050	P16050	LOX15_HUMAN	apoptotic cell clearance [GO:0043277]; arachidonic acid metabolic process [GO:0019369]; bone mineralization [GO:0030282]; cellular response to calcium ion [GO:0071277]; cellular response to interleukin-13 [GO:0035963]; fatty acid oxidation [GO:0019395]; hepoxilin biosynthetic process [GO:0051122]; inflammatory response [GO:0006954]; linoleic acid metabolic process [GO:0043651]; lipid metabolic pr…	BP	cytoplasmic side of plasma membrane [GO:0009898]; cytosol [GO:0005829]; lipid droplet [GO:0005811]; membrane [GO:0016020]; plasma membrane [GO:0005886]	CC	arachidonate 12(S)-lipoxygenase activity [GO:0004052]; arachidonate 15-lipoxygenase activity [GO:0050473]; iron ion binding [GO:0005506]; linoleate 13S-lipoxygenase activity [GO:0016165]; phosphatidylinositol-4,5-bisphosphate binding [GO:0005546]	MF	cytoplasmic side of plasma membrane [GO:0009898]; cytosol [GO:0005829]; lipid droplet [GO:0005811]; membrane [GO:0016020]; plasma membrane [GO:0005886]; arachidonate 12(S)-lipoxygenase activity [GO:0004052]; arachidonate 15-lipoxygenase activity [GO:0050473]; iron ion binding [GO:0005506]; linoleate 13S-lipoxygenase activity [GO:0016165]; phosphatidylinositol-4,5-bisphosphate binding [GO:0005546]…	GO:0001503; GO:0002820; GO:0004052; GO:0005506; GO:0005546; GO:0005811; GO:0005829; GO:0005886; GO:0006629; GO:0006646; GO:0006954; GO:0009898; GO:0010811; GO:0016020; GO:0016165; GO:0019369; GO:0019372; GO:0019395; GO:0030282; GO:0030838; GO:0034440; GO:0034976; GO:0035358; GO:0035963; GO:0042060; GO:0042759; GO:0043277; GO:0043651; GO:0050473; GO:0050727; GO:0051122; GO:0070374; GO:0071277; GO:…	GO	5	Evidence at protein level
Q9NQM4	Q9NQM4	DAAF6_HUMAN	axonemal dynein complex assembly [GO:0070286]; cilium movement [GO:0003341]; flagellated sperm motility [GO:0030317]; inner dynein arm assembly [GO:0036159]; outer dynein arm assembly [GO:0036158]	BP	cytoplasm [GO:0005737]; trans-Golgi network [GO:0005802]	CC	dynein intermediate chain binding [GO:0045505]; protein-folding chaperone binding [GO:0051087]	MF	cytoplasm [GO:0005737]; trans-Golgi network [GO:0005802]; dynein intermediate chain binding [GO:0045505]; protein-folding chaperone binding [GO:0051087]; axonemal dynein complex assembly [GO:0070286]; cilium movement [GO:0003341]; flagellated sperm motility [GO:0030317]; inner dynein arm assembly [GO:0036159]; outer dynein arm assembly [GO:0036158]	GO:0003341; GO:0005737; GO:0005802; GO:0030317; GO:0036158; GO:0036159; GO:0045505; GO:0051087; GO:0070286	GO	5	Evidence at protein level
Q8IXY8	Q8IXY8	PPIL6_HUMAN	protein folding [GO:0006457]	BP	cytoplasm [GO:0005737]	CC	NA	NA	cytoplasm [GO:0005737]; protein folding [GO:0006457]	GO:0005737; GO:0006457	GO	4	Evidence at protein level
Q2TAA8	Q2TAA8	TXIP1_HUMAN	cell differentiation [GO:0030154]; spermatogenesis [GO:0007283]	BP	cytoplasm [GO:0005737]; perinuclear region of cytoplasm [GO:0048471]	CC	NA	NA	cytoplasm [GO:0005737]; perinuclear region of cytoplasm [GO:0048471]; cell differentiation [GO:0030154]; spermatogenesis [GO:0007283]	GO:0005737; GO:0007283; GO:0030154; GO:0048471	GO	3	Evidence at protein level
Q6V702	Q6V702	CF299_HUMAN		NA	cytoplasm [GO:0005737]; nucleus [GO:0005634]	CC	NA	NA	cytoplasm [GO:0005737]; nucleus [GO:0005634]	GO:0005634; GO:0005737	GO	3	Evidence at protein level
Q9H4D5	Q9H4D5	NXF3_HUMAN	mRNA export from nucleus [GO:0006406]; poly(A)+ mRNA export from nucleus [GO:0016973]	BP	cytoplasm [GO:0005737]; nuclear RNA export factor complex [GO:0042272]; nucleoplasm [GO:0005654]; nucleus [GO:0005634]	CC	RNA binding [GO:0003723]	MF	cytoplasm [GO:0005737]; nuclear RNA export factor complex [GO:0042272]; nucleoplasm [GO:0005654]; nucleus [GO:0005634]; RNA binding [GO:0003723]; mRNA export from nucleus [GO:0006406]; poly(A)+ mRNA export from nucleus [GO:0016973]	GO:0003723; GO:0005634; GO:0005654; GO:0005737; GO:0006406; GO:0016973; GO:0042272	GO	5	Evidence at protein level
Q5RHP9	Q5RHP9	ERIC3_HUMAN	cilium assembly [GO:0060271]	BP	cytoplasm [GO:0005737]; non-motile cilium [GO:0097730]	CC	NA	NA	cytoplasm [GO:0005737]; non-motile cilium [GO:0097730]; cilium assembly [GO:0060271]	GO:0005737; GO:0060271; GO:0097730	GO	4	Evidence at protein level
H3BQB6	H3BQB6	STMD1_HUMAN	microtubule depolymerization [GO:0007019]; neuron projection development [GO:0031175]; regulation of microtubule polymerization or depolymerization [GO:0031110]	BP	cytoplasm [GO:0005737]; neuron projection [GO:0043005]	CC	tubulin binding [GO:0015631]	MF	cytoplasm [GO:0005737]; neuron projection [GO:0043005]; tubulin binding [GO:0015631]; microtubule depolymerization [GO:0007019]; neuron projection development [GO:0031175]; regulation of microtubule polymerization or depolymerization [GO:0031110]	GO:0005737; GO:0007019; GO:0015631; GO:0031110; GO:0031175; GO:0043005	GO	3	Evidence at transcript level
Q8IW03	Q8IW03	SIAH3_HUMAN	negative regulation of protein targeting to mitochondrion [GO:1903215]; proteasome-mediated ubiquitin-dependent protein catabolic process [GO:0043161]; regulation of protein stability [GO:0031647]	BP	cytoplasm [GO:0005737]; mitochondrion [GO:0005739]; nucleoplasm [GO:0005654]	CC	metal ion binding [GO:0046872]; ubiquitin conjugating enzyme binding [GO:0031624]; ubiquitin protein ligase activity [GO:0061630]	MF	cytoplasm [GO:0005737]; mitochondrion [GO:0005739]; nucleoplasm [GO:0005654]; metal ion binding [GO:0046872]; ubiquitin conjugating enzyme binding [GO:0031624]; ubiquitin protein ligase activity [GO:0061630]; negative regulation of protein targeting to mitochondrion [GO:1903215]; proteasome-mediated ubiquitin-dependent protein catabolic process [GO:0043161]; regulation of protein stability [GO:00…	GO:0005654; GO:0005737; GO:0005739; GO:0031624; GO:0031647; GO:0043161; GO:0046872; GO:0061630; GO:1903215	GO	4	Evidence at protein level
Q9BW30	Q9BW30	TPPP3_HUMAN	decidualization [GO:0046697]; embryo implantation [GO:0007566]; microtubule bundle formation [GO:0001578]; microtubule polymerization [GO:0046785]; positive regulation of protein polymerization [GO:0032273]	BP	cytoplasm [GO:0005737]; microtubule [GO:0005874]	CC	tubulin binding [GO:0015631]	MF	cytoplasm [GO:0005737]; microtubule [GO:0005874]; tubulin binding [GO:0015631]; decidualization [GO:0046697]; embryo implantation [GO:0007566]; microtubule bundle formation [GO:0001578]; microtubule polymerization [GO:0046785]; positive regulation of protein polymerization [GO:0032273]	GO:0001578; GO:0005737; GO:0005874; GO:0007566; GO:0015631; GO:0032273; GO:0046697; GO:0046785	GO	4	Evidence at protein level
Q9H853	Q9H853	TBA4B_HUMAN	microtubule cytoskeleton organization [GO:0000226]; mitotic cell cycle [GO:0000278]	BP	cytoplasm [GO:0005737]; microtubule [GO:0005874]	CC	GTP binding [GO:0005525]; hydrolase activity [GO:0016787]; metal ion binding [GO:0046872]; structural constituent of cytoskeleton [GO:0005200]	MF	cytoplasm [GO:0005737]; microtubule [GO:0005874]; GTP binding [GO:0005525]; hydrolase activity [GO:0016787]; metal ion binding [GO:0046872]; structural constituent of cytoskeleton [GO:0005200]; microtubule cytoskeleton organization [GO:0000226]; mitotic cell cycle [GO:0000278]	GO:0000226; GO:0000278; GO:0005200; GO:0005525; GO:0005737; GO:0005874; GO:0016787; GO:0046872	GO	3	Uncertain
Q1L5Z9	Q1L5Z9	LONF2_HUMAN		NA	cytoplasm [GO:0005737]	CC	metal ion binding [GO:0046872]; ubiquitin protein ligase activity [GO:0061630]	MF	cytoplasm [GO:0005737]; metal ion binding [GO:0046872]; ubiquitin protein ligase activity [GO:0061630]	GO:0005737; GO:0046872; GO:0061630	GO	5	Evidence at protein level
P32245	P32245	MC4R_HUMAN	adenylate cyclase-activating G protein-coupled receptor signaling pathway [GO:0007189]; adenylate cyclase-modulating G protein-coupled receptor signaling pathway [GO:0007188]; diet induced thermogenesis [GO:0002024]; energy reserve metabolic process [GO:0006112]; feeding behavior [GO:0007631]; insulin secretion [GO:0030073]; negative regulation of feeding behavior [GO:2000252]; positive regulatio…	BP	cytoplasm [GO:0005737]; membrane [GO:0016020]; plasma membrane [GO:0005886]	CC	melanocortin receptor activity [GO:0004977]; melanocyte-stimulating hormone receptor activity [GO:0004980]; neuropeptide binding [GO:0042923]; peptide hormone binding [GO:0017046]; ubiquitin protein ligase binding [GO:0031625]	MF	cytoplasm [GO:0005737]; membrane [GO:0016020]; plasma membrane [GO:0005886]; melanocortin receptor activity [GO:0004977]; melanocyte-stimulating hormone receptor activity [GO:0004980]; neuropeptide binding [GO:0042923]; peptide hormone binding [GO:0017046]; ubiquitin protein ligase binding [GO:0031625]; adenylate cyclase-activating G protein-coupled receptor signaling pathway [GO:0007189]; adenyl…	GO:0002024; GO:0004977; GO:0004980; GO:0005737; GO:0005886; GO:0006112; GO:0007188; GO:0007189; GO:0007631; GO:0016020; GO:0017046; GO:0019222; GO:0030073; GO:0031625; GO:0032868; GO:0042923; GO:0045780; GO:1903998; GO:1990680; GO:2000252; GO:2000821	GO	5	Evidence at protein level
Q8N456	Q8N456	LRC18_HUMAN	signal transduction [GO:0007165]	BP	cytoplasm [GO:0005737]; intracellular membrane-bounded organelle [GO:0043231]	CC	NA	NA	cytoplasm [GO:0005737]; intracellular membrane-bounded organelle [GO:0043231]; signal transduction [GO:0007165]	GO:0005737; GO:0007165; GO:0043231	GO	3	Evidence at protein level
Q8TC71	Q8TC71	MIEAP_HUMAN	DNA damage response [GO:0006974]; mitochondrial protein catabolic process [GO:0035694]; mitophagy by internal vacuole formation [GO:0035695]	BP	cytoplasm [GO:0005737]; intracellular membrane-bounded organelle [GO:0043231]; mitochondrial outer membrane [GO:0005741]; mitochondrion [GO:0005739]	CC	identical protein binding [GO:0042802]	MF	cytoplasm [GO:0005737]; intracellular membrane-bounded organelle [GO:0043231]; mitochondrial outer membrane [GO:0005741]; mitochondrion [GO:0005739]; identical protein binding [GO:0042802]; DNA damage response [GO:0006974]; mitochondrial protein catabolic process [GO:0035694]; mitophagy by internal vacuole formation [GO:0035695]	GO:0005737; GO:0005739; GO:0005741; GO:0006974; GO:0035694; GO:0035695; GO:0042802; GO:0043231	GO	5	Evidence at protein level
Q8N9Z9	Q8N9Z9	LMTD1_HUMAN	cell population proliferation [GO:0008283]	BP	cytoplasm [GO:0005737]; intermediate filament [GO:0005882]; nuclear envelope [GO:0005635]	CC	NA	NA	cytoplasm [GO:0005737]; intermediate filament [GO:0005882]; nuclear envelope [GO:0005635]; cell population proliferation [GO:0008283]	GO:0005635; GO:0005737; GO:0005882; GO:0008283	GO	3	Evidence at transcript level
Q6W0C5	Q6W0C5	DPPA3_HUMAN	epigenetic programing of female pronucleus [GO:0044726]; negative regulation of DNA demethylation [GO:1901536]	BP	cytoplasm [GO:0005737]; female pronucleus [GO:0001939]; nucleus [GO:0005634]	CC	methylated histone binding [GO:0035064]	MF	cytoplasm [GO:0005737]; female pronucleus [GO:0001939]; nucleus [GO:0005634]; methylated histone binding [GO:0035064]; epigenetic programing of female pronucleus [GO:0044726]; negative regulation of DNA demethylation [GO:1901536]	GO:0001939; GO:0005634; GO:0005737; GO:0035064; GO:0044726; GO:1901536	GO	5	Evidence at protein level
Q8NF86	Q8NF86	PRS33_HUMAN	protein kinase C signaling [GO:0070528]; proteolysis [GO:0006508]	BP	cytoplasm [GO:0005737]; extracellular space [GO:0005615]	CC	serine-type endopeptidase activity [GO:0004252]	MF	cytoplasm [GO:0005737]; extracellular space [GO:0005615]; serine-type endopeptidase activity [GO:0004252]; protein kinase C signaling [GO:0070528]; proteolysis [GO:0006508]	GO:0004252; GO:0005615; GO:0005737; GO:0006508; GO:0070528	GO	4	Evidence at protein level
O94788	O94788	AL1A2_HUMAN	9-cis-retinoic acid biosynthetic process [GO:0042904]; blood vessel development [GO:0001568]; cardiac muscle tissue development [GO:0048738]; cell population proliferation [GO:0008283]; cellular response to retinoic acid [GO:0071300]; determination of bilateral symmetry [GO:0009855]; embryonic camera-type eye development [GO:0031076]; embryonic digestive tract development [GO:0048566]; embryonic …	BP	cytoplasm [GO:0005737]; cytosol [GO:0005829]; perinuclear region of cytoplasm [GO:0048471]	CC	3-chloroallyl aldehyde dehydrogenase activity [GO:0004028]; aldehyde dehydrogenase (NAD+) activity [GO:0004029]; retinal binding [GO:0016918]; retinal dehydrogenase activity [GO:0001758]	MF	cytoplasm [GO:0005737]; cytosol [GO:0005829]; perinuclear region of cytoplasm [GO:0048471]; 3-chloroallyl aldehyde dehydrogenase activity [GO:0004028]; aldehyde dehydrogenase (NAD+) activity [GO:0004029]; retinal binding [GO:0016918]; retinal dehydrogenase activity [GO:0001758]; 9-cis-retinoic acid biosynthetic process [GO:0042904]; blood vessel development [GO:0001568]; cardiac muscle tissue dev…	GO:0001568; GO:0001758; GO:0001822; GO:0001889; GO:0002138; GO:0003007; GO:0004028; GO:0004029; GO:0005737; GO:0005829; GO:0006776; GO:0007494; GO:0008283; GO:0008284; GO:0008285; GO:0009855; GO:0009954; GO:0010628; GO:0014032; GO:0016331; GO:0016918; GO:0021915; GO:0021983; GO:0030182; GO:0030324; GO:0030902; GO:0031016; GO:0031076; GO:0032355; GO:0032526; GO:0033189; GO:0034097; GO:0035115; GO:…	GO	5	Evidence at protein level
P19544	P19544	WT1_HUMAN	adrenal cortex formation [GO:0035802]; adrenal gland development [GO:0030325]; branching involved in ureteric bud morphogenesis [GO:0001658]; camera-type eye development [GO:0043010]; cardiac muscle cell fate commitment [GO:0060923]; cellular response to cAMP [GO:0071320]; cellular response to gonadotropin stimulus [GO:0071371]; diaphragm development [GO:0060539]; epithelial cell differentiation …	BP	cytoplasm [GO:0005737]; cytosol [GO:0005829]; nuclear speck [GO:0016607]; nucleolus [GO:0005730]; nucleoplasm [GO:0005654]; nucleus [GO:0005634]	CC	C2H2 zinc finger domain binding [GO:0070742]; DNA-binding transcription activator activity, RNA polymerase II-specific [GO:0001228]; DNA-binding transcription factor activity [GO:0003700]; DNA-binding transcription factor activity, RNA polymerase II-specific [GO:0000981]; double-stranded methylated DNA binding [GO:0010385]; hemi-methylated DNA-binding [GO:0044729]; RNA binding [GO:0003723]; RNA p…	MF	cytoplasm [GO:0005737]; cytosol [GO:0005829]; nuclear speck [GO:0016607]; nucleolus [GO:0005730]; nucleoplasm [GO:0005654]; nucleus [GO:0005634]; C2H2 zinc finger domain binding [GO:0070742]; DNA-binding transcription activator activity, RNA polymerase II-specific [GO:0001228]; DNA-binding transcription factor activity [GO:0003700]; DNA-binding transcription factor activity, RNA polymerase II-spe…	GO:0000122; GO:0000976; GO:0000978; GO:0000981; GO:0001228; GO:0001570; GO:0001657; GO:0001658; GO:0001822; GO:0003156; GO:0003700; GO:0003723; GO:0005634; GO:0005654; GO:0005730; GO:0005737; GO:0005829; GO:0006355; GO:0006357; GO:0007281; GO:0007356; GO:0007507; GO:0007530; GO:0008270; GO:0008285; GO:0008380; GO:0008406; GO:0008584; GO:0009888; GO:0010385; GO:0010628; GO:0016607; GO:0017148; GO:…	GO	5	Evidence at protein level
Q96M32	Q96M32	KAD7_HUMAN	cell projection organization [GO:0030030]; phosphorylation [GO:0016310]	BP	cytoplasm [GO:0005737]; cytosol [GO:0005829]; motile cilium [GO:0031514]	CC	adenylate kinase activity [GO:0004017]; ATP binding [GO:0005524]; cytidylate kinase activity [GO:0004127]; nucleoside diphosphate kinase activity [GO:0004550]	MF	cytoplasm [GO:0005737]; cytosol [GO:0005829]; motile cilium [GO:0031514]; adenylate kinase activity [GO:0004017]; ATP binding [GO:0005524]; cytidylate kinase activity [GO:0004127]; nucleoside diphosphate kinase activity [GO:0004550]; cell projection organization [GO:0030030]; phosphorylation [GO:0016310]	GO:0004017; GO:0004127; GO:0004550; GO:0005524; GO:0005737; GO:0005829; GO:0016310; GO:0030030; GO:0031514	GO	5	Evidence at protein level
P00568	P00568	KAD1_HUMAN	ADP biosynthetic process [GO:0006172]; AMP metabolic process [GO:0046033]; ATP metabolic process [GO:0046034]; nucleobase-containing small molecule interconversion [GO:0015949]; nucleoside triphosphate biosynthetic process [GO:0009142]; phosphorylation [GO:0016310]	BP	cytoplasm [GO:0005737]; cytosol [GO:0005829]; extracellular exosome [GO:0070062]; outer dense fiber [GO:0001520]	CC	adenylate kinase activity [GO:0004017]; ATP binding [GO:0005524]; nucleoside diphosphate kinase activity [GO:0004550]; nucleoside triphosphate adenylate kinase activity [GO:0046899]	MF	cytoplasm [GO:0005737]; cytosol [GO:0005829]; extracellular exosome [GO:0070062]; outer dense fiber [GO:0001520]; adenylate kinase activity [GO:0004017]; ATP binding [GO:0005524]; nucleoside diphosphate kinase activity [GO:0004550]; nucleoside triphosphate adenylate kinase activity [GO:0046899]; ADP biosynthetic process [GO:0006172]; AMP metabolic process [GO:0046033]; ATP metabolic process [GO:0…	GO:0001520; GO:0004017; GO:0004550; GO:0005524; GO:0005737; GO:0005829; GO:0006172; GO:0009142; GO:0015949; GO:0016310; GO:0046033; GO:0046034; GO:0046899; GO:0070062	GO	5	Evidence at protein level
Q53EV4	Q53EV4	LRC23_HUMAN		NA	cytoplasm [GO:0005737]; cytosol [GO:0005829]	CC	NA	NA	cytoplasm [GO:0005737]; cytosol [GO:0005829]	GO:0005737; GO:0005829	GO	3	Evidence at protein level
Q5JU00	Q5JU00	DRC5_HUMAN	flagellated sperm motility [GO:0030317]; microtubule-based movement [GO:0007018]	BP	cytoplasm [GO:0005737]; cytoskeleton [GO:0005856]; sperm flagellum [GO:0036126]	CC	NA	NA	cytoplasm [GO:0005737]; cytoskeleton [GO:0005856]; sperm flagellum [GO:0036126]; flagellated sperm motility [GO:0030317]; microtubule-based movement [GO:0007018]	GO:0005737; GO:0005856; GO:0007018; GO:0030317; GO:0036126	GO	4	Evidence at protein level
Q8NA56	Q8NA56	TTC29_HUMAN	cilium movement [GO:0003341]; cilium organization [GO:0044782]	BP	cytoplasm [GO:0005737]; cytoskeleton [GO:0005856]; sperm flagellum [GO:0036126]	CC	NA	NA	cytoplasm [GO:0005737]; cytoskeleton [GO:0005856]; sperm flagellum [GO:0036126]; cilium movement [GO:0003341]; cilium organization [GO:0044782]	GO:0003341; GO:0005737; GO:0005856; GO:0036126; GO:0044782	GO	5	Evidence at protein level
Q8IY82	Q8IY82	DRC7_HUMAN	flagellated sperm motility [GO:0030317]; sperm axoneme assembly [GO:0007288]; spermatogenesis [GO:0007283]	BP	cytoplasm [GO:0005737]; cytoskeleton [GO:0005856]; motile cilium [GO:0031514]	CC	NA	NA	cytoplasm [GO:0005737]; cytoskeleton [GO:0005856]; motile cilium [GO:0031514]; flagellated sperm motility [GO:0030317]; sperm axoneme assembly [GO:0007288]; spermatogenesis [GO:0007283]	GO:0005737; GO:0005856; GO:0007283; GO:0007288; GO:0030317; GO:0031514	GO	5	Evidence at protein level
Q9BRQ4	Q9BRQ4	CF300_HUMAN		NA	cytoplasm [GO:0005737]; cytoskeleton [GO:0005856]; motile cilium [GO:0031514]	CC	NA	NA	cytoplasm [GO:0005737]; cytoskeleton [GO:0005856]; motile cilium [GO:0031514]	GO:0005737; GO:0005856; GO:0031514	GO	4	Evidence at protein level
Q8N7M0	Q8N7M0	DYLT5_HUMAN	microtubule-based movement [GO:0007018]	BP	cytoplasm [GO:0005737]; cytoplasmic dynein complex [GO:0005868]	CC	dynein intermediate chain binding [GO:0045505]	MF	cytoplasm [GO:0005737]; cytoplasmic dynein complex [GO:0005868]; dynein intermediate chain binding [GO:0045505]; microtubule-based movement [GO:0007018]	GO:0005737; GO:0005868; GO:0007018; GO:0045505	GO	3	Evidence at protein level
Q8WWF8	Q8WWF8	CAPSL_HUMAN		NA	cytoplasm [GO:0005737]	CC	calcium ion binding [GO:0005509]	MF	cytoplasm [GO:0005737]; calcium ion binding [GO:0005509]	GO:0005509; GO:0005737	GO	2	Evidence at transcript level
Q96E66	Q96E66	LRC51_HUMAN		NA	cytoplasm [GO:0005737]	CC	NA	NA	cytoplasm [GO:0005737]	GO:0005737	GO	3	Evidence at transcript level
Q9BQA1	Q9BQA1	MEP50_HUMAN	epithelial cell proliferation involved in prostate gland development [GO:0060767]; negative regulation of epithelial cell proliferation involved in prostate gland development [GO:0060770]; oocyte axis specification [GO:0007309]; positive regulation of cell population proliferation [GO:0008284]; positive regulation of mRNA splicing, via spliceosome [GO:0048026]; protein polyubiquitination [GO:0000…	BP	Cul4B-RING E3 ubiquitin ligase complex [GO:0031465]; cytoplasm [GO:0005737]; cytosol [GO:0005829]; Golgi apparatus [GO:0005794]; methylosome [GO:0034709]; nucleoplasm [GO:0005654]; nucleus [GO:0005634]	CC	methyl-CpG binding [GO:0008327]; nuclear receptor coactivator activity [GO:0030374]; ubiquitin ligase-substrate adaptor activity [GO:1990756]	MF	Cul4B-RING E3 ubiquitin ligase complex [GO:0031465]; cytoplasm [GO:0005737]; cytosol [GO:0005829]; Golgi apparatus [GO:0005794]; methylosome [GO:0034709]; nucleoplasm [GO:0005654]; nucleus [GO:0005634]; methyl-CpG binding [GO:0008327]; nuclear receptor coactivator activity [GO:0030374]; ubiquitin ligase-substrate adaptor activity [GO:1990756]; epithelial cell proliferation involved in prostate gl…	GO:0000209; GO:0000387; GO:0005634; GO:0005654; GO:0005737; GO:0005794; GO:0005829; GO:0006357; GO:0006511; GO:0007309; GO:0008284; GO:0008327; GO:0030374; GO:0031465; GO:0034709; GO:0048026; GO:0060528; GO:0060767; GO:0060770; GO:1990756	GO	5	Evidence at protein level
Q6PEY0	Q6PEY0	CXB7_HUMAN	cell-cell signaling [GO:0007267]; transmembrane transport [GO:0055085]	BP	connexin complex [GO:0005922]	CC	gap junction channel activity [GO:0005243]	MF	connexin complex [GO:0005922]; gap junction channel activity [GO:0005243]; cell-cell signaling [GO:0007267]; transmembrane transport [GO:0055085]	GO:0005243; GO:0005922; GO:0007267; GO:0055085	GO	4	Evidence at transcript level
Q8WYR4	Q8WYR4	RSPH1_HUMAN	axoneme assembly [GO:0035082]; meiotic cell cycle [GO:0051321]; spermatid development [GO:0007286]	BP	condensed nuclear chromosome [GO:0000794]; cytosol [GO:0005829]; meiotic spindle [GO:0072687]; motile cilium [GO:0031514]; nucleus [GO:0005634]; outer dense fiber [GO:0001520]; radial spoke head [GO:0001535]; radial spoke head 1 [GO:0120336]; radial spoke head 3 [GO:0120338]; sperm flagellum [GO:0036126]	CC	NA	NA	condensed nuclear chromosome [GO:0000794]; cytosol [GO:0005829]; meiotic spindle [GO:0072687]; motile cilium [GO:0031514]; nucleus [GO:0005634]; outer dense fiber [GO:0001520]; radial spoke head [GO:0001535]; radial spoke head 1 [GO:0120336]; radial spoke head 3 [GO:0120338]; sperm flagellum [GO:0036126]; axoneme assembly [GO:0035082]; meiotic cell cycle [GO:0051321]; spermatid development [GO:00…	GO:0000794; GO:0001520; GO:0001535; GO:0005634; GO:0005829; GO:0007286; GO:0031514; GO:0035082; GO:0036126; GO:0051321; GO:0072687; GO:0120336; GO:0120338	GO	5	Evidence at protein level
P60827	P60827	C1QT8_HUMAN	positive regulation of cell motility [GO:2000147]	BP	collagen trimer [GO:0005581]; extracellular space [GO:0005615]	CC	NA	NA	collagen trimer [GO:0005581]; extracellular space [GO:0005615]; positive regulation of cell motility [GO:2000147]	GO:0005581; GO:0005615; GO:2000147	GO	4	Evidence at protein level
Q5TZF3	Q5TZF3	ANR45_HUMAN	cell population proliferation [GO:0008283]	BP	cleavage furrow [GO:0032154]; cytoplasm [GO:0005737]; Flemming body [GO:0090543]; midbody [GO:0030496]	CC	NA	NA	cleavage furrow [GO:0032154]; cytoplasm [GO:0005737]; Flemming body [GO:0090543]; midbody [GO:0030496]; cell population proliferation [GO:0008283]	GO:0005737; GO:0008283; GO:0030496; GO:0032154; GO:0090543	GO	5	Evidence at protein level
Q8TAV4	Q8TAV4	STML3_HUMAN	signal transduction [GO:0007165]	BP	cilium [GO:0005929]; membrane raft [GO:0045121]; neuron projection [GO:0043005]; plasma membrane [GO:0005886]	CC	NA	NA	cilium [GO:0005929]; membrane raft [GO:0045121]; neuron projection [GO:0043005]; plasma membrane [GO:0005886]; signal transduction [GO:0007165]	GO:0005886; GO:0005929; GO:0007165; GO:0043005; GO:0045121	GO	4	Evidence at protein level
Q96LJ8	Q96LJ8	UBX10_HUMAN	cilium assembly [GO:0060271]; ubiquitin-dependent ERAD pathway [GO:0030433]	BP	cilium [GO:0005929]; endoplasmic reticulum [GO:0005783]	CC	ubiquitin binding [GO:0043130]	MF	cilium [GO:0005929]; endoplasmic reticulum [GO:0005783]; ubiquitin binding [GO:0043130]; cilium assembly [GO:0060271]; ubiquitin-dependent ERAD pathway [GO:0030433]	GO:0005783; GO:0005929; GO:0030433; GO:0043130; GO:0060271	GO	5	Evidence at protein level
Q6ZUX3	Q6ZUX3	TGRM2_HUMAN	microtubule cytoskeleton organization [GO:0000226]; negative regulation of cytoskeleton organization [GO:0051494]; negative regulation of supramolecular fiber organization [GO:1902904]	BP	cilium [GO:0005929]; cytoplasmic microtubule [GO:0005881]	CC	microtubule binding [GO:0008017]	MF	cilium [GO:0005929]; cytoplasmic microtubule [GO:0005881]; microtubule binding [GO:0008017]; microtubule cytoskeleton organization [GO:0000226]; negative regulation of cytoskeleton organization [GO:0051494]; negative regulation of supramolecular fiber organization [GO:1902904]	GO:0000226; GO:0005881; GO:0005929; GO:0008017; GO:0051494; GO:1902904	GO	4	Evidence at transcript level
Q9Y238	Q9Y238	DLEC1_HUMAN	cell differentiation [GO:0030154]; defense response to tumor cell [GO:0002357]; negative regulation of cell population proliferation [GO:0008285]; spermatogenesis [GO:0007283]	BP	cilium [GO:0005929]; cytoplasm [GO:0005737]; cytosol [GO:0005829]	CC	alpha-tubulin binding [GO:0043014]; beta-tubulin binding [GO:0048487]; tubulin binding [GO:0015631]	MF	cilium [GO:0005929]; cytoplasm [GO:0005737]; cytosol [GO:0005829]; alpha-tubulin binding [GO:0043014]; beta-tubulin binding [GO:0048487]; tubulin binding [GO:0015631]; cell differentiation [GO:0030154]; defense response to tumor cell [GO:0002357]; negative regulation of cell population proliferation [GO:0008285]; spermatogenesis [GO:0007283]	GO:0002357; GO:0005737; GO:0005829; GO:0005929; GO:0007283; GO:0008285; GO:0015631; GO:0030154; GO:0043014; GO:0048487	GO	5	Evidence at protein level
Q6ZTR5	Q6ZTR5	CFA47_HUMAN	cilium assembly [GO:0060271]; sperm axoneme assembly [GO:0007288]	BP	cilium [GO:0005929]; cytoplasm [GO:0005737]; cytoskeleton [GO:0005856]; sperm connecting piece [GO:0097224]	CC	NA	NA	cilium [GO:0005929]; cytoplasm [GO:0005737]; cytoskeleton [GO:0005856]; sperm connecting piece [GO:0097224]; cilium assembly [GO:0060271]; sperm axoneme assembly [GO:0007288]	GO:0005737; GO:0005856; GO:0005929; GO:0007288; GO:0060271; GO:0097224	GO	5	Evidence at protein level
Q9HAE3	Q9HAE3	CLXN_HUMAN	cilium movement [GO:0003341]; outer dynein arm assembly [GO:0036158]; regulation of cilium movement [GO:0003352]; regulation of flagellated sperm motility [GO:1901317]	BP	cilium [GO:0005929]; cytoplasm [GO:0005737]; cytoskeleton [GO:0005856]	CC	calcium ion binding [GO:0005509]	MF	cilium [GO:0005929]; cytoplasm [GO:0005737]; cytoskeleton [GO:0005856]; calcium ion binding [GO:0005509]; cilium movement [GO:0003341]; outer dynein arm assembly [GO:0036158]; regulation of cilium movement [GO:0003352]; regulation of flagellated sperm motility [GO:1901317]	GO:0003341; GO:0003352; GO:0005509; GO:0005737; GO:0005856; GO:0005929; GO:0036158; GO:1901317	GO	3	Evidence at protein level
Q6PI97	Q6PI97	HOATZ_HUMAN	axoneme assembly [GO:0035082]; cilium assembly [GO:0060271]; flagellated sperm motility [GO:0030317]; spermatogenesis [GO:0007283]	BP	cilium [GO:0005929]; cytoplasm [GO:0005737]	CC	NA	NA	cilium [GO:0005929]; cytoplasm [GO:0005737]; axoneme assembly [GO:0035082]; cilium assembly [GO:0060271]; flagellated sperm motility [GO:0030317]; spermatogenesis [GO:0007283]	GO:0005737; GO:0005929; GO:0007283; GO:0030317; GO:0035082; GO:0060271	GO	3	Evidence at transcript level
A6NMZ2	A6NMZ2	SNTAN_HUMAN		NA	cilium [GO:0005929]	CC	calcium ion binding [GO:0005509]; calcium-dependent protein binding [GO:0048306]; transition metal ion binding [GO:0046914]	MF	cilium [GO:0005929]; calcium ion binding [GO:0005509]; calcium-dependent protein binding [GO:0048306]; transition metal ion binding [GO:0046914]	GO:0005509; GO:0005929; GO:0046914; GO:0048306	GO	2	Evidence at transcript level
Q9H1P6	Q9H1P6	CMIP1_HUMAN		NA	cilium [GO:0005929]	CC	NA	NA	cilium [GO:0005929]	GO:0005929	GO	5	Evidence at protein level
Q8IV77	Q8IV77	CNGA4_HUMAN	monoatomic cation transmembrane transport [GO:0098655]; response to stimulus [GO:0050896]; sensory perception of smell [GO:0007608]	BP	ciliary membrane [GO:0060170]; Golgi-associated vesicle membrane [GO:0030660]; intracellular cyclic nucleotide activated cation channel complex [GO:0017071]; plasma membrane [GO:0005886]	CC	cAMP binding [GO:0030552]; cGMP binding [GO:0030553]; intracellular cAMP-activated cation channel activity [GO:0005222]; intracellular cGMP-activated cation channel activity [GO:0005223]; protein-containing complex binding [GO:0044877]	MF	ciliary membrane [GO:0060170]; Golgi-associated vesicle membrane [GO:0030660]; intracellular cyclic nucleotide activated cation channel complex [GO:0017071]; plasma membrane [GO:0005886]; cAMP binding [GO:0030552]; cGMP binding [GO:0030553]; intracellular cAMP-activated cation channel activity [GO:0005222]; intracellular cGMP-activated cation channel activity [GO:0005223]; protein-containing comp…	GO:0005222; GO:0005223; GO:0005886; GO:0007608; GO:0017071; GO:0030552; GO:0030553; GO:0030660; GO:0044877; GO:0050896; GO:0060170; GO:0098655	GO	5	Evidence at protein level
Q9H6L2	Q9H6L2	TM231_HUMAN	camera-type eye development [GO:0043010]; cilium assembly [GO:0060271]; embryonic digit morphogenesis [GO:0042733]; in utero embryonic development [GO:0001701]; neuroepithelial cell differentiation [GO:0060563]; regulation of protein localization [GO:0032880]; smoothened signaling pathway [GO:0007224]; vasculature development [GO:0001944]	BP	ciliary membrane [GO:0060170]; ciliary transition zone [GO:0035869]; MKS complex [GO:0036038]	CC	NA	NA	ciliary membrane [GO:0060170]; ciliary transition zone [GO:0035869]; MKS complex [GO:0036038]; camera-type eye development [GO:0043010]; cilium assembly [GO:0060271]; embryonic digit morphogenesis [GO:0042733]; in utero embryonic development [GO:0001701]; neuroepithelial cell differentiation [GO:0060563]; regulation of protein localization [GO:0032880]; smoothened signaling pathway [GO:0007224]; …	GO:0001701; GO:0001944; GO:0007224; GO:0032880; GO:0035869; GO:0036038; GO:0042733; GO:0043010; GO:0060170; GO:0060271; GO:0060563	GO	5	Evidence at protein level
Q5JU67	Q5JU67	CF157_HUMAN	sperm axoneme assembly [GO:0007288]	BP	ciliary basal body [GO:0036064]; cytosol [GO:0005829]; intracellular membrane-bounded organelle [GO:0043231]; plasma membrane [GO:0005886]	CC	microtubule binding [GO:0008017]	MF	ciliary basal body [GO:0036064]; cytosol [GO:0005829]; intracellular membrane-bounded organelle [GO:0043231]; plasma membrane [GO:0005886]; microtubule binding [GO:0008017]; sperm axoneme assembly [GO:0007288]	GO:0005829; GO:0005886; GO:0007288; GO:0008017; GO:0036064; GO:0043231	GO	4	Evidence at transcript level
Q8TCI5	Q8TCI5	CMAP3_HUMAN	cilium organization [GO:0044782]; embryonic heart tube left/right pattern formation [GO:0060971]; positive regulation of kinase activity [GO:0033674]; regulation of cell projection organization [GO:0031344]	BP	ciliary basal body [GO:0036064]; cytoplasmic vesicle [GO:0031410]; nucleus [GO:0005634]; trans-Golgi network [GO:0005802]	CC	beta-tubulin binding [GO:0048487]; cytoskeletal protein binding [GO:0008092]; gamma-tubulin binding [GO:0043015]; kinesin binding [GO:0019894]; protein kinase binding [GO:0019901]; small GTPase binding [GO:0031267]	MF	ciliary basal body [GO:0036064]; cytoplasmic vesicle [GO:0031410]; nucleus [GO:0005634]; trans-Golgi network [GO:0005802]; beta-tubulin binding [GO:0048487]; cytoskeletal protein binding [GO:0008092]; gamma-tubulin binding [GO:0043015]; kinesin binding [GO:0019894]; protein kinase binding [GO:0019901]; small GTPase binding [GO:0031267]; cilium organization [GO:0044782]; embryonic heart tube left/…	GO:0005634; GO:0005802; GO:0008092; GO:0019894; GO:0019901; GO:0031267; GO:0031344; GO:0031410; GO:0033674; GO:0036064; GO:0043015; GO:0044782; GO:0048487; GO:0060971	GO	5	Evidence at protein level
Q8NHY3	Q8NHY3	GA2L2_HUMAN	actin crosslink formation [GO:0051764]; microtubule bundle formation [GO:0001578]; negative regulation of microtubule depolymerization [GO:0007026]; positive regulation of G protein-coupled receptor signaling pathway [GO:0045745]; protein localization to microtubule plus-end [GO:1904825]; regulation of cilium beat frequency involved in ciliary motility [GO:0060296]; regulation of microtubule poly…	BP	ciliary basal body [GO:0036064]; cytoplasm [GO:0005737]; plasma membrane [GO:0005886]; stress fiber [GO:0001725]	CC	actin filament binding [GO:0051015]; cytoskeletal anchor activity [GO:0008093]; G-protein alpha-subunit binding [GO:0001965]; microtubule binding [GO:0008017]	MF	ciliary basal body [GO:0036064]; cytoplasm [GO:0005737]; plasma membrane [GO:0005886]; stress fiber [GO:0001725]; actin filament binding [GO:0051015]; cytoskeletal anchor activity [GO:0008093]; G-protein alpha-subunit binding [GO:0001965]; microtubule binding [GO:0008017]; actin crosslink formation [GO:0051764]; microtubule bundle formation [GO:0001578]; negative regulation of microtubule depolym…	GO:0001578; GO:0001725; GO:0001965; GO:0005737; GO:0005886; GO:0007026; GO:0008017; GO:0008093; GO:0031110; GO:0036064; GO:0045745; GO:0051015; GO:0051764; GO:0060296; GO:1904825	GO	5	Evidence at protein level
Q96DY2	Q96DY2	DRC10_HUMAN		NA	ciliary basal body [GO:0036064]; cytoplasm [GO:0005737]; motile cilium [GO:0031514]	CC	NA	NA	ciliary basal body [GO:0036064]; cytoplasm [GO:0005737]; motile cilium [GO:0031514]	GO:0005737; GO:0031514; GO:0036064	GO	4	Evidence at protein level
Q3SXZ7	Q3SXZ7	TTLL9_HUMAN	flagellated sperm motility [GO:0030317]; microtubule cytoskeleton organization [GO:0000226]; protein modification process [GO:0036211]	BP	ciliary basal body [GO:0036064]; cilium [GO:0005929]; cytoplasm [GO:0005737]; microtubule [GO:0005874]; motile cilium [GO:0031514]	CC	ATP binding [GO:0005524]; metal ion binding [GO:0046872]; tubulin binding [GO:0015631]; tubulin-glutamic acid ligase activity [GO:0070740]	MF	ciliary basal body [GO:0036064]; cilium [GO:0005929]; cytoplasm [GO:0005737]; microtubule [GO:0005874]; motile cilium [GO:0031514]; ATP binding [GO:0005524]; metal ion binding [GO:0046872]; tubulin binding [GO:0015631]; tubulin-glutamic acid ligase activity [GO:0070740]; flagellated sperm motility [GO:0030317]; microtubule cytoskeleton organization [GO:0000226]; protein modification process [GO:0…	GO:0000226; GO:0005524; GO:0005737; GO:0005874; GO:0005929; GO:0015631; GO:0030317; GO:0031514; GO:0036064; GO:0036211; GO:0046872; GO:0070740	GO	5	Evidence at transcript level
Q8N136	Q8N136	DAW1_HUMAN	cerebrospinal fluid circulation [GO:0090660]; determination of left/right symmetry [GO:0007368]; heart development [GO:0007507]; intraciliary transport [GO:0042073]; outer dynein arm assembly [GO:0036158]; protein polyubiquitination [GO:0000209]	BP	ciliary basal body [GO:0036064]; cilium [GO:0005929]; cytoplasm [GO:0005737]; extracellular region [GO:0005576]; motile cilium [GO:0031514]; SCF ubiquitin ligase complex [GO:0019005]	CC	ubiquitin ligase-substrate adaptor activity [GO:1990756]	MF	ciliary basal body [GO:0036064]; cilium [GO:0005929]; cytoplasm [GO:0005737]; extracellular region [GO:0005576]; motile cilium [GO:0031514]; SCF ubiquitin ligase complex [GO:0019005]; ubiquitin ligase-substrate adaptor activity [GO:1990756]; cerebrospinal fluid circulation [GO:0090660]; determination of left/right symmetry [GO:0007368]; heart development [GO:0007507]; intraciliary transport [GO:0…	GO:0000209; GO:0005576; GO:0005737; GO:0005929; GO:0007368; GO:0007507; GO:0019005; GO:0031514; GO:0036064; GO:0036158; GO:0042073; GO:0090660; GO:1990756	GO	5	Evidence at protein level
A0A1B0GVM6	A0A1B0GVM6	CK097_HUMAN		NA	ciliary basal body [GO:0036064]; ciliary base [GO:0097546]; cytoplasm [GO:0005737]	CC	NA	NA	ciliary basal body [GO:0036064]; ciliary base [GO:0097546]; cytoplasm [GO:0005737]	GO:0005737; GO:0036064; GO:0097546	GO	2	Inferred from homology
P20719	P20719	HXA5_HUMAN	anterior/posterior pattern specification [GO:0009952]; bronchiole development [GO:0060435]; cell migration [GO:0016477]; cell-cell signaling involved in mammary gland development [GO:0060764]; embryonic skeletal system morphogenesis [GO:0048704]; epithelial tube branching involved in lung morphogenesis [GO:0060441]; intestinal epithelial cell maturation [GO:0060574]; lung alveolus development [GO…	BP	chromatin [GO:0000785]; nucleus [GO:0005634]	CC	DNA binding [GO:0003677]; DNA-binding transcription activator activity, RNA polymerase II-specific [GO:0001228]; DNA-binding transcription factor activity [GO:0003700]; DNA-binding transcription factor activity, RNA polymerase II-specific [GO:0000981]; RNA polymerase II cis-regulatory region sequence-specific DNA binding [GO:0000978]; sequence-specific double-stranded DNA binding [GO:1990837]	MF	chromatin [GO:0000785]; nucleus [GO:0005634]; DNA binding [GO:0003677]; DNA-binding transcription activator activity, RNA polymerase II-specific [GO:0001228]; DNA-binding transcription factor activity [GO:0003700]; DNA-binding transcription factor activity, RNA polymerase II-specific [GO:0000981]; RNA polymerase II cis-regulatory region sequence-specific DNA binding [GO:0000978]; sequence-specifi…	GO:0000785; GO:0000978; GO:0000981; GO:0001228; GO:0003016; GO:0003677; GO:0003700; GO:0005634; GO:0006357; GO:0009952; GO:0010628; GO:0016477; GO:0016525; GO:0030878; GO:0033599; GO:0035264; GO:0043065; GO:0045639; GO:0045647; GO:0045944; GO:0048286; GO:0048704; GO:0060435; GO:0060441; GO:0060480; GO:0060484; GO:0060535; GO:0060574; GO:0060638; GO:0060644; GO:0060749; GO:0060764; GO:1990837	GO	5	Evidence at protein level
Q92949	Q92949	FOXJ1_HUMAN	actin cytoskeleton organization [GO:0030036]; activation of GTPase activity [GO:0090630]; axoneme assembly [GO:0035082]; brain development [GO:0007420]; cell maturation [GO:0048469]; central tolerance induction [GO:0002508]; ciliary basal body organization [GO:0032053]; cilium assembly [GO:0060271]; determination of left/right symmetry [GO:0007368]; epithelium development [GO:0060429]; establishm…	BP	chromatin [GO:0000785]; nucleus [GO:0005634]	CC	DNA binding [GO:0003677]; DNA-binding transcription activator activity, RNA polymerase II-specific [GO:0001228]; DNA-binding transcription factor activity [GO:0003700]; DNA-binding transcription factor activity, RNA polymerase II-specific [GO:0000981]; RNA polymerase II cis-regulatory region sequence-specific DNA binding [GO:0000978]; transcription cis-regulatory region binding [GO:0000976]	MF	chromatin [GO:0000785]; nucleus [GO:0005634]; DNA binding [GO:0003677]; DNA-binding transcription activator activity, RNA polymerase II-specific [GO:0001228]; DNA-binding transcription factor activity [GO:0003700]; DNA-binding transcription factor activity, RNA polymerase II-specific [GO:0000981]; RNA polymerase II cis-regulatory region sequence-specific DNA binding [GO:0000978]; transcription ci…	GO:0000122; GO:0000785; GO:0000976; GO:0000978; GO:0000981; GO:0001228; GO:0002508; GO:0002635; GO:0002897; GO:0002924; GO:0003677; GO:0003700; GO:0005634; GO:0006357; GO:0006959; GO:0007283; GO:0007368; GO:0007389; GO:0007420; GO:0007507; GO:0008104; GO:0030036; GO:0032053; GO:0032088; GO:0032715; GO:0033085; GO:0035082; GO:0035089; GO:0035502; GO:0042130; GO:0044458; GO:0045944; GO:0048469; GO:…	GO	5	Evidence at protein level
P09017	P09017	HXC4_HUMAN	anterior/posterior pattern specification [GO:0009952]; cartilage development [GO:0051216]; embryonic skeletal system morphogenesis [GO:0048704]; positive regulation of transcription by RNA polymerase II [GO:0045944]	BP	chromatin [GO:0000785]; nucleoplasm [GO:0005654]	CC	DNA-binding transcription activator activity, RNA polymerase II-specific [GO:0001228]; DNA-binding transcription factor activity, RNA polymerase II-specific [GO:0000981]; HMG box domain binding [GO:0071837]; RNA polymerase II cis-regulatory region sequence-specific DNA binding [GO:0000978]; sequence-specific double-stranded DNA binding [GO:1990837]	MF	chromatin [GO:0000785]; nucleoplasm [GO:0005654]; DNA-binding transcription activator activity, RNA polymerase II-specific [GO:0001228]; DNA-binding transcription factor activity, RNA polymerase II-specific [GO:0000981]; HMG box domain binding [GO:0071837]; RNA polymerase II cis-regulatory region sequence-specific DNA binding [GO:0000978]; sequence-specific double-stranded DNA binding [GO:1990837…	GO:0000785; GO:0000978; GO:0000981; GO:0001228; GO:0005654; GO:0009952; GO:0045944; GO:0048704; GO:0051216; GO:0071837; GO:1990837	GO	5	Evidence at protein level
P41225	P41225	SOX3_HUMAN	anatomical structure morphogenesis [GO:0009653]; cell differentiation [GO:0030154]; central nervous system development [GO:0007417]; face development [GO:0060324]; hypothalamus development [GO:0021854]; negative regulation of neuron differentiation [GO:0045665]; negative regulation of transcription by RNA polymerase II [GO:0000122]; pituitary gland development [GO:0021983]; positive regulation of…	BP	chromatin [GO:0000785]; nucleoplasm [GO:0005654]	CC	DNA binding [GO:0003677]; DNA-binding transcription factor activity, RNA polymerase II-specific [GO:0000981]; RNA polymerase II cis-regulatory region sequence-specific DNA binding [GO:0000978]; sequence-specific double-stranded DNA binding [GO:1990837]	MF	chromatin [GO:0000785]; nucleoplasm [GO:0005654]; DNA binding [GO:0003677]; DNA-binding transcription factor activity, RNA polymerase II-specific [GO:0000981]; RNA polymerase II cis-regulatory region sequence-specific DNA binding [GO:0000978]; sequence-specific double-stranded DNA binding [GO:1990837]; anatomical structure morphogenesis [GO:0009653]; cell differentiation [GO:0030154]; central ner…	GO:0000122; GO:0000785; GO:0000978; GO:0000981; GO:0003677; GO:0005654; GO:0007417; GO:0007423; GO:0007530; GO:0009653; GO:0021854; GO:0021983; GO:0030154; GO:0045665; GO:0045944; GO:0060324; GO:1990837	GO	5	Evidence at protein level
P31267	P31267	HXA6_HUMAN	anterior/posterior pattern specification [GO:0009952]; embryonic skeletal system development [GO:0048706]; regulation of transcription by RNA polymerase II [GO:0006357]	BP	chromatin [GO:0000785]; nuclear speck [GO:0016607]; nucleoplasm [GO:0005654]; nucleus [GO:0005634]	CC	DNA-binding transcription factor activity, RNA polymerase II-specific [GO:0000981]; RNA polymerase II cis-regulatory region sequence-specific DNA binding [GO:0000978]; sequence-specific double-stranded DNA binding [GO:1990837]	MF	chromatin [GO:0000785]; nuclear speck [GO:0016607]; nucleoplasm [GO:0005654]; nucleus [GO:0005634]; DNA-binding transcription factor activity, RNA polymerase II-specific [GO:0000981]; RNA polymerase II cis-regulatory region sequence-specific DNA binding [GO:0000978]; sequence-specific double-stranded DNA binding [GO:1990837]; anterior/posterior pattern specification [GO:0009952]; embryonic skelet…	GO:0000785; GO:0000978; GO:0000981; GO:0005634; GO:0005654; GO:0006357; GO:0009952; GO:0016607; GO:0048706; GO:1990837	GO	4	Evidence at transcript level
Q7RTU1	Q7RTU1	TCF23_HUMAN	cell differentiation [GO:0030154]; decidualization [GO:0046697]; developmental process [GO:0032502]; muscle organ development [GO:0007517]; negative regulation of muscle cell differentiation [GO:0051148]; negative regulation of transcription by RNA polymerase II [GO:0000122]; positive regulation of gene expression [GO:0010628]; regulation of transcription by RNA polymerase II [GO:0006357]	BP	chromatin [GO:0000785]; euchromatin [GO:0000791]; nucleus [GO:0005634]	CC	DNA-binding transcription factor activity, RNA polymerase II-specific [GO:0000981]; protein dimerization activity [GO:0046983]; RNA polymerase II transcription regulatory region sequence-specific DNA binding [GO:0000977]; RNA polymerase II-specific DNA-binding transcription factor binding [GO:0061629]; transcription regulator inhibitor activity [GO:0140416]	MF	chromatin [GO:0000785]; euchromatin [GO:0000791]; nucleus [GO:0005634]; DNA-binding transcription factor activity, RNA polymerase II-specific [GO:0000981]; protein dimerization activity [GO:0046983]; RNA polymerase II transcription regulatory region sequence-specific DNA binding [GO:0000977]; RNA polymerase II-specific DNA-binding transcription factor binding [GO:0061629]; transcription regulator…	GO:0000122; GO:0000785; GO:0000791; GO:0000977; GO:0000981; GO:0005634; GO:0006357; GO:0007517; GO:0010628; GO:0030154; GO:0032502; GO:0046697; GO:0046983; GO:0051148; GO:0061629; GO:0140416	GO	5	Evidence at protein level
P09630	P09630	HXC6_HUMAN	anterior/posterior pattern specification [GO:0009952]; embryonic skeletal system development [GO:0048706]; regulation of transcription by RNA polymerase II [GO:0006357]	BP	chromatin [GO:0000785]; cytosol [GO:0005829]; nucleoplasm [GO:0005654]; nucleus [GO:0005634]	CC	DNA-binding transcription factor activity, RNA polymerase II-specific [GO:0000981]; RNA polymerase II cis-regulatory region sequence-specific DNA binding [GO:0000978]	MF	chromatin [GO:0000785]; cytosol [GO:0005829]; nucleoplasm [GO:0005654]; nucleus [GO:0005634]; DNA-binding transcription factor activity, RNA polymerase II-specific [GO:0000981]; RNA polymerase II cis-regulatory region sequence-specific DNA binding [GO:0000978]; anterior/posterior pattern specification [GO:0009952]; embryonic skeletal system development [GO:0048706]; regulation of transcription by…	GO:0000785; GO:0000978; GO:0000981; GO:0005634; GO:0005654; GO:0005829; GO:0006357; GO:0009952; GO:0048706	GO	4	Evidence at transcript level
P06401	P06401	PRGR_HUMAN	cell-cell signaling [GO:0007267]; glandular epithelial cell maturation [GO:0002071]; intracellular steroid hormone receptor signaling pathway [GO:0030518]; lung alveolus development [GO:0048286]; negative regulation of gene expression [GO:0010629]; ovulation from ovarian follicle [GO:0001542]; paracrine signaling [GO:0038001]; positive regulation of gene expression [GO:0010628]; positive regulati…	BP	chromatin [GO:0000785]; cytosol [GO:0005829]; mitochondrial outer membrane [GO:0005741]; nucleoplasm [GO:0005654]; plasma membrane [GO:0005886]	CC	ATPase binding [GO:0051117]; DNA binding [GO:0003677]; DNA-binding transcription activator activity, RNA polymerase II-specific [GO:0001228]; DNA-binding transcription factor activity, RNA polymerase II-specific [GO:0000981]; enzyme binding [GO:0019899]; estrogen response element binding [GO:0034056]; G protein-coupled receptor activity [GO:0004930]; identical protein binding [GO:0042802]; nuclea…	MF	chromatin [GO:0000785]; cytosol [GO:0005829]; mitochondrial outer membrane [GO:0005741]; nucleoplasm [GO:0005654]; plasma membrane [GO:0005886]; ATPase binding [GO:0051117]; DNA binding [GO:0003677]; DNA-binding transcription activator activity, RNA polymerase II-specific [GO:0001228]; DNA-binding transcription factor activity, RNA polymerase II-specific [GO:0000981]; enzyme binding [GO:0019899];…	GO:0000785; GO:0000978; GO:0000981; GO:0001223; GO:0001228; GO:0001542; GO:0002071; GO:0003676; GO:0003677; GO:0003707; GO:0004879; GO:0004930; GO:0005102; GO:0005496; GO:0005654; GO:0005741; GO:0005829; GO:0005886; GO:0006357; GO:0007165; GO:0007267; GO:0008270; GO:0010628; GO:0010629; GO:0019899; GO:0030518; GO:0034056; GO:0038001; GO:0042802; GO:0045944; GO:0048286; GO:0050678; GO:0050847; GO:…	GO	5	Evidence at protein level
P03372	P03372	ESR1_HUMAN	androgen metabolic process [GO:0008209]; antral ovarian follicle growth [GO:0001547]; cellular response to estradiol stimulus [GO:0071392]; cellular response to estrogen stimulus [GO:0071391]; chromatin remodeling [GO:0006338]; epithelial cell development [GO:0002064]; epithelial cell proliferation involved in mammary gland duct elongation [GO:0060750]; fibroblast proliferation [GO:0048144]; intr…	BP	chromatin [GO:0000785]; cytoplasm [GO:0005737]; cytosol [GO:0005829]; euchromatin [GO:0000791]; Golgi apparatus [GO:0005794]; membrane [GO:0016020]; nucleoplasm [GO:0005654]; nucleus [GO:0005634]; plasma membrane [GO:0005886]; protein-containing complex [GO:0032991]; transcription regulator complex [GO:0005667]	CC	14-3-3 protein binding [GO:0071889]; ATPase binding [GO:0051117]; beta-catenin binding [GO:0008013]; calmodulin binding [GO:0005516]; chromatin binding [GO:0003682]; DNA-binding transcription activator activity, RNA polymerase II-specific [GO:0001228]; DNA-binding transcription factor activity [GO:0003700]; DNA-binding transcription factor activity, RNA polymerase II-specific [GO:0000981]; enzyme…	MF	chromatin [GO:0000785]; cytoplasm [GO:0005737]; cytosol [GO:0005829]; euchromatin [GO:0000791]; Golgi apparatus [GO:0005794]; membrane [GO:0016020]; nucleoplasm [GO:0005654]; nucleus [GO:0005634]; plasma membrane [GO:0005886]; protein-containing complex [GO:0032991]; transcription regulator complex [GO:0005667]; 14-3-3 protein binding [GO:0071889]; ATPase binding [GO:0051117]; beta-catenin bindin…	GO:0000122; GO:0000785; GO:0000791; GO:0000978; GO:0000981; GO:0001093; GO:0001221; GO:0001222; GO:0001223; GO:0001228; GO:0001547; GO:0002064; GO:0003682; GO:0003700; GO:0004879; GO:0005496; GO:0005516; GO:0005634; GO:0005654; GO:0005667; GO:0005737; GO:0005794; GO:0005829; GO:0005886; GO:0006338; GO:0006355; GO:0006357; GO:0007165; GO:0007200; GO:0007204; GO:0008013; GO:0008209; GO:0008270; GO:…	GO	5	Evidence at protein level
Q8TC84	Q8TC84	FANK1_HUMAN	negative regulation of apoptotic process [GO:0043066]; positive regulation of apoptotic process [GO:0043065]; positive regulation of DNA-binding transcription factor activity [GO:0051091]; positive regulation of DNA-templated transcription [GO:0045893]; regulation of apoptotic process [GO:0042981]	BP	chromatin [GO:0000785]; ciliary basal body [GO:0036064]; ciliary base [GO:0097546]; cilium [GO:0005929]; cytoplasm [GO:0005737]; cytosol [GO:0005829]; nucleoplasm [GO:0005654]; nucleus [GO:0005634]	CC	NA	NA	chromatin [GO:0000785]; ciliary basal body [GO:0036064]; ciliary base [GO:0097546]; cilium [GO:0005929]; cytoplasm [GO:0005737]; cytosol [GO:0005829]; nucleoplasm [GO:0005654]; nucleus [GO:0005634]; negative regulation of apoptotic process [GO:0043066]; positive regulation of apoptotic process [GO:0043065]; positive regulation of DNA-binding transcription factor activity [GO:0051091]; positive re…	GO:0000785; GO:0005634; GO:0005654; GO:0005737; GO:0005829; GO:0005929; GO:0036064; GO:0042981; GO:0043065; GO:0043066; GO:0045893; GO:0051091; GO:0097546	GO	5	Evidence at protein level
A0A096LP49	A0A096LP49	CC187_HUMAN	microtubule anchoring [GO:0034453]	BP	centrosome [GO:0005813]	CC	microtubule binding [GO:0008017]	MF	centrosome [GO:0005813]; microtubule binding [GO:0008017]; microtubule anchoring [GO:0034453]	GO:0005813; GO:0008017; GO:0034453	GO	2	Evidence at transcript level
Q8IVU9	Q8IVU9	CBCO1_HUMAN		NA	centrosome [GO:0005813]; cytoplasm [GO:0005737]; sperm flagellum [GO:0036126]	CC	calcium ion binding [GO:0005509]	MF	centrosome [GO:0005813]; cytoplasm [GO:0005737]; sperm flagellum [GO:0036126]; calcium ion binding [GO:0005509]	GO:0005509; GO:0005737; GO:0005813; GO:0036126	GO	2	Evidence at protein level
Q7Z4L9	Q7Z4L9	PPR42_HUMAN		NA	centrosome [GO:0005813]; cytoplasm [GO:0005737]; manchette [GO:0002177]; microtubule cytoskeleton [GO:0015630]; microtubule organizing center [GO:0005815]	CC	actin binding [GO:0003779]; dynein complex binding [GO:0070840]; tubulin binding [GO:0015631]	MF	centrosome [GO:0005813]; cytoplasm [GO:0005737]; manchette [GO:0002177]; microtubule cytoskeleton [GO:0015630]; microtubule organizing center [GO:0005815]; actin binding [GO:0003779]; dynein complex binding [GO:0070840]; tubulin binding [GO:0015631]	GO:0002177; GO:0003779; GO:0005737; GO:0005813; GO:0005815; GO:0015630; GO:0015631; GO:0070840	GO	3	Evidence at transcript level
Q5T655	Q5T655	CFA58_HUMAN	cilium assembly [GO:0060271]; flagellated sperm motility [GO:0030317]; Notch signaling pathway [GO:0007219]; protein localization to motile cilium [GO:0120229]; sperm axoneme assembly [GO:0007288]; sperm flagellum assembly [GO:0120316]; sperm mitochondrial sheath assembly [GO:0120317]	BP	centrosome [GO:0005813]; cytoplasm [GO:0005737]; cytoskeleton [GO:0005856]; extracellular space [GO:0005615]; sperm flagellum [GO:0036126]; sperm midpiece [GO:0097225]	CC	NA	NA	centrosome [GO:0005813]; cytoplasm [GO:0005737]; cytoskeleton [GO:0005856]; extracellular space [GO:0005615]; sperm flagellum [GO:0036126]; sperm midpiece [GO:0097225]; cilium assembly [GO:0060271]; flagellated sperm motility [GO:0030317]; Notch signaling pathway [GO:0007219]; protein localization to motile cilium [GO:0120229]; sperm axoneme assembly [GO:0007288]; sperm flagellum assembly [GO:012…	GO:0005615; GO:0005737; GO:0005813; GO:0005856; GO:0007219; GO:0007288; GO:0030317; GO:0036126; GO:0060271; GO:0097225; GO:0120229; GO:0120316; GO:0120317	GO	5	Evidence at protein level
Q6ZN84	Q6ZN84	CCD81_HUMAN		NA	centrosome [GO:0005813]; cytoplasm [GO:0005737]	CC	NA	NA	centrosome [GO:0005813]; cytoplasm [GO:0005737]	GO:0005737; GO:0005813	GO	3	Evidence at protein level
Q8TF09	Q8TF09	DLRB2_HUMAN	microtubule-based movement [GO:0007018]	BP	centrosome [GO:0005813]; ciliary tip [GO:0097542]; cilium [GO:0005929]; cytoplasm [GO:0005737]; cytoplasmic dynein complex [GO:0005868]; microtubule [GO:0005874]	CC	dynein intermediate chain binding [GO:0045505]; microtubule motor activity [GO:0003777]	MF	centrosome [GO:0005813]; ciliary tip [GO:0097542]; cilium [GO:0005929]; cytoplasm [GO:0005737]; cytoplasmic dynein complex [GO:0005868]; microtubule [GO:0005874]; dynein intermediate chain binding [GO:0045505]; microtubule motor activity [GO:0003777]; microtubule-based movement [GO:0007018]	GO:0003777; GO:0005737; GO:0005813; GO:0005868; GO:0005874; GO:0005929; GO:0007018; GO:0045505; GO:0097542	GO	5	Evidence at protein level
A2IDD5	A2IDD5	CCD78_HUMAN	cell projection organization [GO:0030030]; de novo centriole assembly involved in multi-ciliated epithelial cell differentiation [GO:0098535]; skeletal muscle contraction [GO:0003009]	BP	centriole [GO:0005814]; cytoplasm [GO:0005737]; deuterosome [GO:0098536]; perinuclear region of cytoplasm [GO:0048471]; sarcolemma [GO:0042383]; sarcoplasmic reticulum [GO:0016529]	CC	NA	NA	centriole [GO:0005814]; cytoplasm [GO:0005737]; deuterosome [GO:0098536]; perinuclear region of cytoplasm [GO:0048471]; sarcolemma [GO:0042383]; sarcoplasmic reticulum [GO:0016529]; cell projection organization [GO:0030030]; de novo centriole assembly involved in multi-ciliated epithelial cell differentiation [GO:0098535]; skeletal muscle contraction [GO:0003009]	GO:0003009; GO:0005737; GO:0005814; GO:0016529; GO:0030030; GO:0042383; GO:0048471; GO:0098535; GO:0098536	GO	5	Evidence at protein level
Q05D60	Q05D60	DEUP1_HUMAN	cell projection organization [GO:0030030]; centriole replication [GO:0007099]; de novo centriole assembly involved in multi-ciliated epithelial cell differentiation [GO:0098535]; multi-ciliated epithelial cell differentiation [GO:1903251]	BP	centriole [GO:0005814]; cytoplasm [GO:0005737]; deuterosome [GO:0098536]	CC	identical protein binding [GO:0042802]	MF	centriole [GO:0005814]; cytoplasm [GO:0005737]; deuterosome [GO:0098536]; identical protein binding [GO:0042802]; cell projection organization [GO:0030030]; centriole replication [GO:0007099]; de novo centriole assembly involved in multi-ciliated epithelial cell differentiation [GO:0098535]; multi-ciliated epithelial cell differentiation [GO:1903251]	GO:0005737; GO:0005814; GO:0007099; GO:0030030; GO:0042802; GO:0098535; GO:0098536; GO:1903251	GO	5	Evidence at protein level
Q8IYE0	Q8IYE0	CC146_HUMAN		NA	centriole [GO:0005814]; cytoplasm [GO:0005737]; cytoskeleton [GO:0005856]	CC	NA	NA	centriole [GO:0005814]; cytoplasm [GO:0005737]; cytoskeleton [GO:0005856]	GO:0005737; GO:0005814; GO:0005856	GO	5	Evidence at protein level
Q5U5Z8	Q5U5Z8	CBPC2_HUMAN	protein side chain deglutamylation [GO:0035610]; proteolysis [GO:0006508]	BP	centriole [GO:0005814]; ciliary basal body [GO:0036064]; cytosol [GO:0005829]	CC	metallocarboxypeptidase activity [GO:0004181]; zinc ion binding [GO:0008270]	MF	centriole [GO:0005814]; ciliary basal body [GO:0036064]; cytosol [GO:0005829]; metallocarboxypeptidase activity [GO:0004181]; zinc ion binding [GO:0008270]; protein side chain deglutamylation [GO:0035610]; proteolysis [GO:0006508]	GO:0004181; GO:0005814; GO:0005829; GO:0006508; GO:0008270; GO:0035610; GO:0036064	GO	5	Evidence at protein level
Q6ZTR7	Q6ZTR7	CBAR2_HUMAN	cilium assembly [GO:0060271]	BP	centriole [GO:0005814]; ciliary basal body [GO:0036064]; ciliary transition zone [GO:0035869]; cytoplasm [GO:0005737]	CC	NA	NA	centriole [GO:0005814]; ciliary basal body [GO:0036064]; ciliary transition zone [GO:0035869]; cytoplasm [GO:0005737]; cilium assembly [GO:0060271]	GO:0005737; GO:0005814; GO:0035869; GO:0036064; GO:0060271	GO	4	Evidence at protein level
H7BZ55	H7BZ55	CRCC2_HUMAN		NA	centriole [GO:0005814]; centrosome [GO:0005813]	CC	NA	NA	centriole [GO:0005814]; centrosome [GO:0005813]	GO:0005813; GO:0005814	GO	2	Evidence at protein level
O14522	O14522	PTPRT_HUMAN	cell adhesion [GO:0007155]; cellular response to interleukin-6 [GO:0071354]; homophilic cell adhesion via plasma membrane adhesion molecules [GO:0007156]; negative regulation of cell migration [GO:0030336]; negative regulation of receptor signaling pathway via STAT [GO:1904893]; peptidyl-tyrosine dephosphorylation [GO:0035335]; peptidyl-tyrosine dephosphorylation involved in inactivation of prote…	BP	cell surface [GO:0009986]; glutamatergic synapse [GO:0098978]; membrane [GO:0016020]; plasma membrane [GO:0005886]; postsynaptic density membrane [GO:0098839]	CC	alpha-actinin binding [GO:0051393]; alpha-catenin binding [GO:0045294]; beta-catenin binding [GO:0008013]; cadherin binding [GO:0045296]; delta-catenin binding [GO:0070097]; gamma-catenin binding [GO:0045295]; protein homodimerization activity [GO:0042803]; protein phosphatase binding [GO:0019903]; protein tyrosine phosphatase activity [GO:0004725]; STAT family protein binding [GO:0097677]; thiol…	MF	cell surface [GO:0009986]; glutamatergic synapse [GO:0098978]; membrane [GO:0016020]; plasma membrane [GO:0005886]; postsynaptic density membrane [GO:0098839]; alpha-actinin binding [GO:0051393]; alpha-catenin binding [GO:0045294]; beta-catenin binding [GO:0008013]; cadherin binding [GO:0045296]; delta-catenin binding [GO:0070097]; gamma-catenin binding [GO:0045295]; protein homodimerization acti…	GO:0004725; GO:0005001; GO:0005886; GO:0006470; GO:0007155; GO:0007156; GO:0007165; GO:0007169; GO:0008013; GO:0009986; GO:0016020; GO:0016790; GO:0019903; GO:0030336; GO:0035335; GO:0042803; GO:0045294; GO:0045295; GO:0045296; GO:0050807; GO:0051393; GO:0070097; GO:0071354; GO:0097677; GO:0098839; GO:0098978; GO:1904893; GO:1990264	GO	5	Evidence at protein level
O94933	O94933	SLIK3_HUMAN	axonogenesis [GO:0007409]; gephyrin clustering involved in postsynaptic density assembly [GO:0097116]; neurotransmitter-gated ion channel clustering [GO:0072578]; positive regulation of synapse assembly [GO:0051965]; regulation of presynapse assembly [GO:1905606]; synaptic membrane adhesion [GO:0099560]; synaptic transmission, GABAergic [GO:0051932]; terminal button organization [GO:0072553]	BP	cell surface [GO:0009986]; GABA-ergic synapse [GO:0098982]; plasma membrane [GO:0005886]; postsynaptic density membrane [GO:0098839]; postsynaptic specialization membrane [GO:0099634]	CC	NA	NA	cell surface [GO:0009986]; GABA-ergic synapse [GO:0098982]; plasma membrane [GO:0005886]; postsynaptic density membrane [GO:0098839]; postsynaptic specialization membrane [GO:0099634]; axonogenesis [GO:0007409]; gephyrin clustering involved in postsynaptic density assembly [GO:0097116]; neurotransmitter-gated ion channel clustering [GO:0072578]; positive regulation of synapse assembly [GO:0051965…	GO:0005886; GO:0007409; GO:0009986; GO:0051932; GO:0051965; GO:0072553; GO:0072578; GO:0097116; GO:0098839; GO:0098982; GO:0099560; GO:0099634; GO:1905606	GO	5	Evidence at protein level
Q13421	Q13421	MSLN_HUMAN	cell adhesion [GO:0007155]; cell-matrix adhesion [GO:0007160]	BP	cell surface [GO:0009986]; endoplasmic reticulum lumen [GO:0005788]; extracellular region [GO:0005576]; Golgi apparatus [GO:0005794]; membrane [GO:0016020]; plasma membrane [GO:0005886]; side of membrane [GO:0098552]	CC	NA	NA	cell surface [GO:0009986]; endoplasmic reticulum lumen [GO:0005788]; extracellular region [GO:0005576]; Golgi apparatus [GO:0005794]; membrane [GO:0016020]; plasma membrane [GO:0005886]; side of membrane [GO:0098552]; cell adhesion [GO:0007155]; cell-matrix adhesion [GO:0007160]	GO:0005576; GO:0005788; GO:0005794; GO:0005886; GO:0007155; GO:0007160; GO:0009986; GO:0016020; GO:0098552	GO	5	Evidence at protein level
Q5DID0	Q5DID0	UROL1_HUMAN	adipose tissue development [GO:0060612]; cellular response to gonadotropin-releasing hormone [GO:0097211]; multicellular organismal reproductive process [GO:0048609]; regulation of gene expression [GO:0010468]; regulation of granulosa cell apoptotic process [GO:1904708]; regulation of ovarian follicle development [GO:2000354]; single fertilization [GO:0007338]	BP	cell surface [GO:0009986]; cytoplasm [GO:0005737]; external side of plasma membrane [GO:0009897]; extracellular space [GO:0005615]	CC	calcium ion binding [GO:0005509]; peptidase inhibitor activity [GO:0030414]	MF	cell surface [GO:0009986]; cytoplasm [GO:0005737]; external side of plasma membrane [GO:0009897]; extracellular space [GO:0005615]; calcium ion binding [GO:0005509]; peptidase inhibitor activity [GO:0030414]; adipose tissue development [GO:0060612]; cellular response to gonadotropin-releasing hormone [GO:0097211]; multicellular organismal reproductive process [GO:0048609]; regulation of gene expr…	GO:0005509; GO:0005615; GO:0005737; GO:0007338; GO:0009897; GO:0009986; GO:0010468; GO:0030414; GO:0048609; GO:0060612; GO:0097211; GO:1904708; GO:2000354	GO	5	Evidence at transcript level
Q86XW9	Q86XW9	TXND6_HUMAN	CTP biosynthetic process [GO:0006241]; GTP biosynthetic process [GO:0006183]; UTP biosynthetic process [GO:0006228]	BP	cell projection [GO:0042995]; cytoskeleton [GO:0005856]; dynein axonemal particle [GO:0120293]	CC	nucleoside diphosphate kinase activity [GO:0004550]	MF	cell projection [GO:0042995]; cytoskeleton [GO:0005856]; dynein axonemal particle [GO:0120293]; nucleoside diphosphate kinase activity [GO:0004550]; CTP biosynthetic process [GO:0006241]; GTP biosynthetic process [GO:0006183]; UTP biosynthetic process [GO:0006228]	GO:0004550; GO:0005856; GO:0006183; GO:0006228; GO:0006241; GO:0042995; GO:0120293	GO	4	Evidence at protein level
Q5THR3	Q5THR3	EFCB6_HUMAN		NA	cell projection [GO:0042995]; cytoplasm [GO:0005737]; cytoskeleton [GO:0005856]; nucleoplasm [GO:0005654]	CC	calcium ion binding [GO:0005509]	MF	cell projection [GO:0042995]; cytoplasm [GO:0005737]; cytoskeleton [GO:0005856]; nucleoplasm [GO:0005654]; calcium ion binding [GO:0005509]	GO:0005509; GO:0005654; GO:0005737; GO:0005856; GO:0042995	GO	5	Evidence at protein level
Q8IYE1	Q8IYE1	CCD13_HUMAN	cytoplasmic microtubule organization [GO:0031122]; DNA damage response [GO:0006974]; non-motile cilium assembly [GO:1905515]	BP	cell projection [GO:0042995]; centriolar satellite [GO:0034451]; centrosome [GO:0005813]; cytosol [GO:0005829]; nucleoplasm [GO:0005654]	CC	NA	NA	cell projection [GO:0042995]; centriolar satellite [GO:0034451]; centrosome [GO:0005813]; cytosol [GO:0005829]; nucleoplasm [GO:0005654]; cytoplasmic microtubule organization [GO:0031122]; DNA damage response [GO:0006974]; non-motile cilium assembly [GO:1905515]	GO:0005654; GO:0005813; GO:0005829; GO:0006974; GO:0031122; GO:0034451; GO:0042995; GO:1905515	GO	5	Evidence at protein level
Q8IYT3	Q8IYT3	CC170_HUMAN	microtubule cytoskeleton organization [GO:0000226]	BP	cell junction [GO:0030054]; ciliary basal body [GO:0036064]; Golgi apparatus [GO:0005794]	CC	microtubule binding [GO:0008017]	MF	cell junction [GO:0030054]; ciliary basal body [GO:0036064]; Golgi apparatus [GO:0005794]; microtubule binding [GO:0008017]; microtubule cytoskeleton organization [GO:0000226]	GO:0000226; GO:0005794; GO:0008017; GO:0030054; GO:0036064	GO	5	Evidence at protein level
Q00444	Q00444	HXC5_HUMAN	anterior/posterior pattern specification [GO:0009952]; embryonic skeletal system development [GO:0048706]; regulation of transcription by RNA polymerase II [GO:0006357]	BP	cell junction [GO:0030054]; chromatin [GO:0000785]; nucleoplasm [GO:0005654]; nucleus [GO:0005634]	CC	DNA-binding transcription factor activity [GO:0003700]; DNA-binding transcription factor activity, RNA polymerase II-specific [GO:0000981]; RNA polymerase II cis-regulatory region sequence-specific DNA binding [GO:0000978]	MF	cell junction [GO:0030054]; chromatin [GO:0000785]; nucleoplasm [GO:0005654]; nucleus [GO:0005634]; DNA-binding transcription factor activity [GO:0003700]; DNA-binding transcription factor activity, RNA polymerase II-specific [GO:0000981]; RNA polymerase II cis-regulatory region sequence-specific DNA binding [GO:0000978]; anterior/posterior pattern specification [GO:0009952]; embryonic skeletal s…	GO:0000785; GO:0000978; GO:0000981; GO:0003700; GO:0005634; GO:0005654; GO:0006357; GO:0009952; GO:0030054; GO:0048706	GO	5	Evidence at protein level
O15350	O15350	P73_HUMAN	cell cycle [GO:0007049]; DNA damage response [GO:0006974]; intrinsic apoptotic signaling pathway in response to DNA damage [GO:0008630]; intrinsic apoptotic signaling pathway in response to DNA damage by p53 class mediator [GO:0042771]; kidney development [GO:0001822]; mismatch repair [GO:0006298]; negative regulation of cardiac muscle cell proliferation [GO:0060044]; negative regulation of cell …	BP	cell junction [GO:0030054]; chromatin [GO:0000785]; cytosol [GO:0005829]; Golgi apparatus [GO:0005794]; intracellular membrane-bounded organelle [GO:0043231]; nucleoplasm [GO:0005654]; nucleus [GO:0005634]	CC	DNA-binding transcription activator activity, RNA polymerase II-specific [GO:0001228]; DNA-binding transcription factor activity [GO:0003700]; DNA-binding transcription factor activity, RNA polymerase II-specific [GO:0000981]; DNA-binding transcription factor binding [GO:0140297]; identical protein binding [GO:0042802]; MDM2/MDM4 family protein binding [GO:0097371]; metal ion binding [GO:0046872]…	MF	cell junction [GO:0030054]; chromatin [GO:0000785]; cytosol [GO:0005829]; Golgi apparatus [GO:0005794]; intracellular membrane-bounded organelle [GO:0043231]; nucleoplasm [GO:0005654]; nucleus [GO:0005634]; DNA-binding transcription activator activity, RNA polymerase II-specific [GO:0001228]; DNA-binding transcription factor activity [GO:0003700]; DNA-binding transcription factor activity, RNA po…	GO:0000785; GO:0000976; GO:0000978; GO:0000981; GO:0001222; GO:0001228; GO:0001822; GO:0002039; GO:0003700; GO:0005634; GO:0005654; GO:0005794; GO:0005829; GO:0006298; GO:0006357; GO:0006974; GO:0007049; GO:0007346; GO:0008285; GO:0008630; GO:0009410; GO:0010243; GO:0010468; GO:0019901; GO:0030054; GO:0042771; GO:0042802; GO:0043065; GO:0043231; GO:0043410; GO:0045665; GO:0045893; GO:0045944; GO:…	GO	5	Evidence at protein level
P31213	P31213	S5A2_HUMAN	androgen biosynthetic process [GO:0006702]; androgen metabolic process [GO:0008209]; biphenyl metabolic process [GO:0018879]; bone development [GO:0060348]; cell differentiation [GO:0030154]; cell-cell signaling [GO:0007267]; dibenzo-p-dioxin metabolic process [GO:0018894]; female genitalia development [GO:0030540]; hippocampus development [GO:0021766]; hypothalamus development [GO:0021854]; male…	BP	cell body fiber [GO:0070852]; endoplasmic reticulum membrane [GO:0005789]; neuronal cell body [GO:0043025]	CC	3-oxo-5-alpha-steroid 4-dehydrogenase activity [GO:0003865]; 3-oxo-5alpha-steroid 4-dehydrogenase (NADP+) [GO:0047751]; amide binding [GO:0033218]; sterol 5-alpha reductase activity [GO:0009917]; testosterone dehydrogenase [NAD(P)] activity [GO:0030283]	MF	cell body fiber [GO:0070852]; endoplasmic reticulum membrane [GO:0005789]; neuronal cell body [GO:0043025]; 3-oxo-5-alpha-steroid 4-dehydrogenase activity [GO:0003865]; 3-oxo-5alpha-steroid 4-dehydrogenase (NADP+) [GO:0047751]; amide binding [GO:0033218]; sterol 5-alpha reductase activity [GO:0009917]; testosterone dehydrogenase [NAD(P)] activity [GO:0030283]; androgen biosynthetic process [GO:00…	GO:0003865; GO:0005789; GO:0006694; GO:0006702; GO:0006706; GO:0007267; GO:0008209; GO:0008584; GO:0009410; GO:0009917; GO:0018879; GO:0018894; GO:0018963; GO:0021766; GO:0021854; GO:0030154; GO:0030283; GO:0030539; GO:0030540; GO:0031667; GO:0032354; GO:0033218; GO:0033574; GO:0043025; GO:0043434; GO:0047751; GO:0048545; GO:0060348; GO:0061370; GO:0070852	GO	5	Evidence at protein level
Q16647	Q16647	PTGIS_HUMAN	apoptotic signaling pathway [GO:0097190]; cellular response to hypoxia [GO:0071456]; cellular response to interleukin-1 [GO:0071347]; cellular response to interleukin-6 [GO:0071354]; cyclooxygenase pathway [GO:0019371]; icosanoid metabolic process [GO:0006690]; NAD biosynthesis via nicotinamide riboside salvage pathway [GO:0034356]; negative regulation of inflammatory response [GO:0050728]; negat…	BP	caveola [GO:0005901]; endoplasmic reticulum [GO:0005783]; endoplasmic reticulum membrane [GO:0005789]; extracellular space [GO:0005615]; nucleus [GO:0005634]	CC	heme binding [GO:0020037]; hydroperoxy icosatetraenoate dehydratase activity [GO:0106256]; iron ion binding [GO:0005506]; monooxygenase activity [GO:0004497]; oxidoreductase activity, acting on paired donors, with incorporation or reduction of molecular oxygen [GO:0016705]; prostaglandin-I synthase activity [GO:0008116]	MF	caveola [GO:0005901]; endoplasmic reticulum [GO:0005783]; endoplasmic reticulum membrane [GO:0005789]; extracellular space [GO:0005615]; nucleus [GO:0005634]; heme binding [GO:0020037]; hydroperoxy icosatetraenoate dehydratase activity [GO:0106256]; iron ion binding [GO:0005506]; monooxygenase activity [GO:0004497]; oxidoreductase activity, acting on paired donors, with incorporation or reduction…	GO:0001516; GO:0004497; GO:0005506; GO:0005615; GO:0005634; GO:0005783; GO:0005789; GO:0005901; GO:0006690; GO:0008116; GO:0016705; GO:0019371; GO:0020037; GO:0032088; GO:0034356; GO:0035360; GO:0045019; GO:0045766; GO:0050728; GO:0071347; GO:0071354; GO:0071456; GO:0097190; GO:0106256; GO:1900119	GO	5	Evidence at protein level
Q6NXP0	Q6NXP0	EFC12_HUMAN		NA	NA	NA	calcium ion binding [GO:0005509]	MF	calcium ion binding [GO:0005509]	GO:0005509	GO	3	Evidence at protein level
A6NFE3	A6NFE3	EFC10_HUMAN		NA	NA	NA	calcium ion binding [GO:0005509]	MF	calcium ion binding [GO:0005509]	GO:0005509	GO	1	Evidence at transcript level
P41586	P41586	PACR_HUMAN	adenylate cyclase-modulating G protein-coupled receptor signaling pathway [GO:0007188]; cAMP-mediated signaling [GO:0019933]; cell differentiation [GO:0030154]; cell surface receptor signaling pathway [GO:0007166]; development of primary female sexual characteristics [GO:0046545]; multicellular organismal response to stress [GO:0033555]; negative regulation of response to reactive oxygen species …	BP	bicellular tight junction [GO:0005923]; caveola [GO:0005901]; cell surface [GO:0009986]; endosome [GO:0005768]; intracellular membrane-bounded organelle [GO:0043231]; plasma membrane [GO:0005886]; receptor complex [GO:0043235]	CC	adenylate cyclase binding [GO:0008179]; G protein-coupled peptide receptor activity [GO:0008528]; neuropeptide binding [GO:0042923]; peptide hormone binding [GO:0017046]; signaling receptor activity [GO:0038023]; small GTPase binding [GO:0031267]; vasoactive intestinal polypeptide receptor activity [GO:0004999]	MF	bicellular tight junction [GO:0005923]; caveola [GO:0005901]; cell surface [GO:0009986]; endosome [GO:0005768]; intracellular membrane-bounded organelle [GO:0043231]; plasma membrane [GO:0005886]; receptor complex [GO:0043235]; adenylate cyclase binding [GO:0008179]; G protein-coupled peptide receptor activity [GO:0008528]; neuropeptide binding [GO:0042923]; peptide hormone binding [GO:0017046]; …	GO:0004999; GO:0005768; GO:0005886; GO:0005901; GO:0005923; GO:0007166; GO:0007188; GO:0007283; GO:0008179; GO:0008528; GO:0009410; GO:0009986; GO:0010524; GO:0017046; GO:0019933; GO:0030154; GO:0031267; GO:0032355; GO:0033555; GO:0038023; GO:0042923; GO:0043231; GO:0043235; GO:0043950; GO:0045471; GO:0046545; GO:0051057; GO:0060732; GO:1901032	GO	5	Evidence at protein level
Q15303	Q15303	ERBB4_HUMAN	cardiac muscle tissue regeneration [GO:0061026]; cell fate commitment [GO:0045165]; cell migration [GO:0016477]; cellular response to epidermal growth factor stimulus [GO:0071364]; central nervous system morphogenesis [GO:0021551]; embryonic pattern specification [GO:0009880]; ERBB2-ERBB4 signaling pathway [GO:0038135]; ERBB4 signaling pathway [GO:0038130]; ERBB4-ERBB4 signaling pathway [GO:00381…	BP	basal plasma membrane [GO:0009925]; basolateral plasma membrane [GO:0016323]; cytosol [GO:0005829]; extracellular region [GO:0005576]; GABA-ergic synapse [GO:0098982]; glutamatergic synapse [GO:0098978]; mitochondrial matrix [GO:0005759]; mitochondrion [GO:0005739]; neuromuscular junction [GO:0031594]; nucleoplasm [GO:0005654]; nucleus [GO:0005634]; plasma membrane [GO:0005886]; postsynaptic dens…	CC	ATP binding [GO:0005524]; epidermal growth factor receptor activity [GO:0005006]; epidermal growth factor receptor binding [GO:0005154]; GABA receptor binding [GO:0050811]; neuregulin receptor activity [GO:0038131]; protein homodimerization activity [GO:0042803]; protein tyrosine kinase activity [GO:0004713]; transcription cis-regulatory region binding [GO:0000976]; transmembrane receptor protein…	MF	basal plasma membrane [GO:0009925]; basolateral plasma membrane [GO:0016323]; cytosol [GO:0005829]; extracellular region [GO:0005576]; GABA-ergic synapse [GO:0098982]; glutamatergic synapse [GO:0098978]; mitochondrial matrix [GO:0005759]; mitochondrion [GO:0005739]; neuromuscular junction [GO:0031594]; nucleoplasm [GO:0005654]; nucleus [GO:0005634]; plasma membrane [GO:0005886]; postsynaptic dens…	GO:0000976; GO:0001755; GO:0001934; GO:0004713; GO:0004714; GO:0005006; GO:0005154; GO:0005524; GO:0005576; GO:0005634; GO:0005654; GO:0005739; GO:0005759; GO:0005829; GO:0005886; GO:0007165; GO:0007169; GO:0007259; GO:0007399; GO:0007416; GO:0007507; GO:0007595; GO:0008284; GO:0008285; GO:0009880; GO:0009925; GO:0016323; GO:0016477; GO:0018108; GO:0021551; GO:0021889; GO:0022008; GO:0030334; GO:…	GO	5	Evidence at protein level
Q8TBY9	Q8TBY9	CF251_HUMAN	cilium movement [GO:0003341]; flagellated sperm motility [GO:0030317]	BP	axoneme [GO:0005930]; motile cilium [GO:0031514]; sperm flagellum [GO:0036126]	CC	NA	NA	axoneme [GO:0005930]; motile cilium [GO:0031514]; sperm flagellum [GO:0036126]; cilium movement [GO:0003341]; flagellated sperm motility [GO:0030317]	GO:0003341; GO:0005930; GO:0030317; GO:0031514; GO:0036126	GO	5	Evidence at protein level
Q8NHU2	Q8NHU2	CFA61_HUMAN	cilium movement [GO:0003341]; cilium organization [GO:0044782]; sperm flagellum assembly [GO:0120316]	BP	axoneme [GO:0005930]; motile cilium [GO:0031514]	CC	NA	NA	axoneme [GO:0005930]; motile cilium [GO:0031514]; cilium movement [GO:0003341]; cilium organization [GO:0044782]; sperm flagellum assembly [GO:0120316]	GO:0003341; GO:0005930; GO:0031514; GO:0044782; GO:0120316	GO	5	Evidence at protein level
Q7Z4T9	Q7Z4T9	CFA91_HUMAN	axonemal central apparatus assembly [GO:1904158]; cell differentiation [GO:0030154]; cilium movement [GO:0003341]; spermatogenesis [GO:0007283]	BP	axoneme [GO:0005930]; mitochondrion [GO:0005739]; motile cilium [GO:0031514]	CC	NA	NA	axoneme [GO:0005930]; mitochondrion [GO:0005739]; motile cilium [GO:0031514]; axonemal central apparatus assembly [GO:1904158]; cell differentiation [GO:0030154]; cilium movement [GO:0003341]; spermatogenesis [GO:0007283]	GO:0003341; GO:0005739; GO:0005930; GO:0007283; GO:0030154; GO:0031514; GO:1904158	GO	5	Evidence at protein level
Q9H977	Q9H977	WDR54_HUMAN	cilium assembly [GO:0060271]; negative regulation of receptor internalization [GO:0002091]; regulation of epidermal growth factor receptor signaling pathway [GO:0042058]; regulation of MAPK cascade [GO:0043408]	BP	axoneme [GO:0005930]; intracellular membrane-bounded organelle [GO:0043231]; vesicle [GO:0031982]	CC	protein homodimerization activity [GO:0042803]	MF	axoneme [GO:0005930]; intracellular membrane-bounded organelle [GO:0043231]; vesicle [GO:0031982]; protein homodimerization activity [GO:0042803]; cilium assembly [GO:0060271]; negative regulation of receptor internalization [GO:0002091]; regulation of epidermal growth factor receptor signaling pathway [GO:0042058]; regulation of MAPK cascade [GO:0043408]	GO:0002091; GO:0005930; GO:0031982; GO:0042058; GO:0042803; GO:0043231; GO:0043408; GO:0060271	GO	5	Evidence at protein level
Q8N309	Q8N309	LRC43_HUMAN	axoneme assembly [GO:0035082]	BP	axoneme [GO:0005930]	CC	dynein complex binding [GO:0070840]	MF	axoneme [GO:0005930]; dynein complex binding [GO:0070840]; axoneme assembly [GO:0035082]	GO:0005930; GO:0035082; GO:0070840	GO	3	Evidence at transcript level
Q9C0B2	Q9C0B2	CFA74_HUMAN	axoneme assembly [GO:0035082]	BP	axoneme [GO:0005930]; cytoplasm [GO:0005737]; nucleus [GO:0005634]; sperm flagellum [GO:0036126]	CC	NA	NA	axoneme [GO:0005930]; cytoplasm [GO:0005737]; nucleus [GO:0005634]; sperm flagellum [GO:0036126]; axoneme assembly [GO:0035082]	GO:0005634; GO:0005737; GO:0005930; GO:0035082; GO:0036126	GO	5	Evidence at protein level
Q8IW40	Q8IW40	CC103_HUMAN	axonemal dynein complex assembly [GO:0070286]; cilium movement [GO:0003341]; determination of digestive tract left/right asymmetry [GO:0071907]; determination of left/right symmetry [GO:0007368]; epithelial cilium movement involved in determination of left/right asymmetry [GO:0060287]; epithelial cilium movement involved in extracellular fluid movement [GO:0003351]; heart looping [GO:0001947]; in…	BP	axoneme [GO:0005930]; cytoplasm [GO:0005737]; extracellular region [GO:0005576]; motile cilium [GO:0031514]; outer dynein arm [GO:0036157]	CC	protein homodimerization activity [GO:0042803]	MF	axoneme [GO:0005930]; cytoplasm [GO:0005737]; extracellular region [GO:0005576]; motile cilium [GO:0031514]; outer dynein arm [GO:0036157]; protein homodimerization activity [GO:0042803]; axonemal dynein complex assembly [GO:0070286]; cilium movement [GO:0003341]; determination of digestive tract left/right asymmetry [GO:0071907]; determination of left/right symmetry [GO:0007368]; epithelial cili…	GO:0001947; GO:0003341; GO:0003351; GO:0005576; GO:0005737; GO:0005930; GO:0007368; GO:0031514; GO:0036157; GO:0036158; GO:0036159; GO:0042803; GO:0060287; GO:0070286; GO:0071907	GO	5	Evidence at protein level
Q8NEP3	Q8NEP3	DAAF1_HUMAN	axonemal dynein complex assembly [GO:0070286]; axoneme assembly [GO:0035082]; cilium assembly [GO:0060271]; cilium movement [GO:0003341]; determination of digestive tract left/right asymmetry [GO:0071907]; determination of liver left/right asymmetry [GO:0071910]; determination of pancreatic left/right asymmetry [GO:0035469]; epithelial cilium movement involved in determination of left/right asymm…	BP	axoneme [GO:0005930]; cytoplasm [GO:0005737]; cytosol [GO:0005829]; extracellular region [GO:0005576]; nuclear speck [GO:0016607]; plasma membrane [GO:0005886]; spindle pole [GO:0000922]	CC	dynein complex binding [GO:0070840]	MF	axoneme [GO:0005930]; cytoplasm [GO:0005737]; cytosol [GO:0005829]; extracellular region [GO:0005576]; nuclear speck [GO:0016607]; plasma membrane [GO:0005886]; spindle pole [GO:0000922]; dynein complex binding [GO:0070840]; axonemal dynein complex assembly [GO:0070286]; axoneme assembly [GO:0035082]; cilium assembly [GO:0060271]; cilium movement [GO:0003341]; determination of digestive tract lef…	GO:0000922; GO:0001947; GO:0003341; GO:0003356; GO:0005576; GO:0005737; GO:0005829; GO:0005886; GO:0005930; GO:0016607; GO:0030324; GO:0035082; GO:0035469; GO:0036158; GO:0036159; GO:0044458; GO:0060271; GO:0060287; GO:0060972; GO:0070286; GO:0070840; GO:0071907; GO:0071910	GO	5	Evidence at protein level
Q96M63	Q96M63	ODAD1_HUMAN	cilium movement [GO:0003341]; outer dynein arm assembly [GO:0036158]	BP	axoneme [GO:0005930]; cilium [GO:0005929]; outer dynein arm [GO:0036157]; outer dynein arm docking complex [GO:0120228]	CC	NA	NA	axoneme [GO:0005930]; cilium [GO:0005929]; outer dynein arm [GO:0036157]; outer dynein arm docking complex [GO:0120228]; cilium movement [GO:0003341]; outer dynein arm assembly [GO:0036158]	GO:0003341; GO:0005929; GO:0005930; GO:0036157; GO:0036158; GO:0120228	GO	5	Evidence at protein level
Q2TAC6	Q2TAC6	KIF19_HUMAN	axonemal microtubule depolymerization [GO:0060404]; microtubule-based movement [GO:0007018]; plus-end specific microtubule depolymerization [GO:0070462]	BP	axoneme [GO:0005930]; cilium [GO:0005929]; kinesin complex [GO:0005871]; microtubule [GO:0005874]	CC	ATP binding [GO:0005524]; ATP hydrolysis activity [GO:0016887]; microtubule binding [GO:0008017]; plus-end-directed microtubule motor activity [GO:0008574]	MF	axoneme [GO:0005930]; cilium [GO:0005929]; kinesin complex [GO:0005871]; microtubule [GO:0005874]; ATP binding [GO:0005524]; ATP hydrolysis activity [GO:0016887]; microtubule binding [GO:0008017]; plus-end-directed microtubule motor activity [GO:0008574]; axonemal microtubule depolymerization [GO:0060404]; microtubule-based movement [GO:0007018]; plus-end specific microtubule depolymerization [GO…	GO:0005524; GO:0005871; GO:0005874; GO:0005929; GO:0005930; GO:0007018; GO:0008017; GO:0008574; GO:0016887; GO:0060404; GO:0070462	GO	4	Evidence at transcript level
Q9H069	Q9H069	DRC3_HUMAN		NA	axoneme [GO:0005930]; cilium [GO:0005929]; cytoplasm [GO:0005737]; sperm flagellum [GO:0036126]	CC	NA	NA	axoneme [GO:0005930]; cilium [GO:0005929]; cytoplasm [GO:0005737]; sperm flagellum [GO:0036126]	GO:0005737; GO:0005929; GO:0005930; GO:0036126	GO	5	Evidence at protein level
Q4G0X9	Q4G0X9	CCD40_HUMAN	axonemal dynein complex assembly [GO:0070286]; axoneme assembly [GO:0035082]; cilium movement [GO:0003341]; determination of digestive tract left/right asymmetry [GO:0071907]; determination of liver left/right asymmetry [GO:0071910]; determination of pancreatic left/right asymmetry [GO:0035469]; epithelial cilium movement involved in determination of left/right asymmetry [GO:0060287]; epithelial …	BP	axoneme [GO:0005930]; cilium [GO:0005929]; cytoplasm [GO:0005737]; extracellular region [GO:0005576]	CC	NA	NA	axoneme [GO:0005930]; cilium [GO:0005929]; cytoplasm [GO:0005737]; extracellular region [GO:0005576]; axonemal dynein complex assembly [GO:0070286]; axoneme assembly [GO:0035082]; cilium movement [GO:0003341]; determination of digestive tract left/right asymmetry [GO:0071907]; determination of liver left/right asymmetry [GO:0071910]; determination of pancreatic left/right asymmetry [GO:0035469]; …	GO:0001947; GO:0003341; GO:0003351; GO:0003356; GO:0005576; GO:0005737; GO:0005929; GO:0005930; GO:0030317; GO:0030324; GO:0035082; GO:0035469; GO:0036159; GO:0044458; GO:0060287; GO:0070286; GO:0071907; GO:0071910	GO	5	Evidence at protein level
Q5T2S8	Q5T2S8	ODAD2_HUMAN	cilium movement [GO:0003341]; determination of left/right symmetry [GO:0007368]; heart development [GO:0007507]; outer dynein arm assembly [GO:0036158]; regulation of cilium beat frequency [GO:0003356]; ventricular system development [GO:0021591]	BP	axoneme [GO:0005930]; ciliary base [GO:0097546]	CC	NA	NA	axoneme [GO:0005930]; ciliary base [GO:0097546]; cilium movement [GO:0003341]; determination of left/right symmetry [GO:0007368]; heart development [GO:0007507]; outer dynein arm assembly [GO:0036158]; regulation of cilium beat frequency [GO:0003356]; ventricular system development [GO:0021591]	GO:0003341; GO:0003356; GO:0005930; GO:0007368; GO:0007507; GO:0021591; GO:0036158; GO:0097546	GO	5	Evidence at protein level
Q8IYR0	Q8IYR0	CF206_HUMAN	axoneme assembly [GO:0035082]; cilium movement [GO:0003341]; regulation of cilium beat frequency [GO:0003356]; regulation of flagellated sperm motility [GO:1901317]; sperm axoneme assembly [GO:0007288]	BP	axoneme [GO:0005930]; ciliary basal body [GO:0036064]; motile cilium [GO:0031514]; radial spoke [GO:0001534]	CC	NA	NA	axoneme [GO:0005930]; ciliary basal body [GO:0036064]; motile cilium [GO:0031514]; radial spoke [GO:0001534]; axoneme assembly [GO:0035082]; cilium movement [GO:0003341]; regulation of cilium beat frequency [GO:0003356]; regulation of flagellated sperm motility [GO:1901317]; sperm axoneme assembly [GO:0007288]	GO:0001534; GO:0003341; GO:0003356; GO:0005930; GO:0007288; GO:0031514; GO:0035082; GO:0036064; GO:1901317	GO	5	Evidence at protein level
A4QMS7	A4QMS7	CFA90_HUMAN		NA	axoneme [GO:0005930]; ciliary basal body [GO:0036064]	CC	NA	NA	axoneme [GO:0005930]; ciliary basal body [GO:0036064]	GO:0005930; GO:0036064	GO	3	Evidence at protein level
Q9H0I3	Q9H0I3	CC113_HUMAN	cilium assembly [GO:0060271]	BP	axoneme [GO:0005930]; centriolar satellite [GO:0034451]; ciliary basal body [GO:0036064]; protein-containing complex [GO:0032991]	CC	NA	NA	axoneme [GO:0005930]; centriolar satellite [GO:0034451]; ciliary basal body [GO:0036064]; protein-containing complex [GO:0032991]; cilium assembly [GO:0060271]	GO:0005930; GO:0032991; GO:0034451; GO:0036064; GO:0060271	GO	5	Evidence at protein level
Q86UN6	Q86UN6	AKA28_HUMAN		NA	axoneme [GO:0005930]; cAMP-dependent protein kinase complex [GO:0005952]	CC	protein kinase A regulatory subunit binding [GO:0034237]	MF	axoneme [GO:0005930]; cAMP-dependent protein kinase complex [GO:0005952]; protein kinase A regulatory subunit binding [GO:0034237]	GO:0005930; GO:0005952; GO:0034237	GO	5	Evidence at protein level
Q8IYW2	Q8IYW2	CFA46_HUMAN	axoneme assembly [GO:0035082]; cilium movement involved in cell motility [GO:0060294]	BP	axoneme [GO:0005930]	CC	NA	NA	axoneme [GO:0005930]; axoneme assembly [GO:0035082]; cilium movement involved in cell motility [GO:0060294]	GO:0005930; GO:0035082; GO:0060294	GO	4	Evidence at transcript level
A6NFT4	A6NFT4	CFA73_HUMAN	cilium movement [GO:0003341]; inner dynein arm assembly [GO:0036159]; spermatid development [GO:0007286]	BP	axonemal outer doublet [GO:0097545]; motile cilium [GO:0031514]	CC	dynein complex binding [GO:0070840]	MF	axonemal outer doublet [GO:0097545]; motile cilium [GO:0031514]; dynein complex binding [GO:0070840]; cilium movement [GO:0003341]; inner dynein arm assembly [GO:0036159]; spermatid development [GO:0007286]	GO:0003341; GO:0007286; GO:0031514; GO:0036159; GO:0070840; GO:0097545	GO	3	Evidence at protein level
Q494V2	Q494V2	CP100_HUMAN	cilium movement [GO:0003341]; inner dynein arm assembly [GO:0036159]	BP	axonemal outer doublet [GO:0097545]; ciliary basal body [GO:0036064]; motile cilium [GO:0031514]	CC	dynein complex binding [GO:0070840]	MF	axonemal outer doublet [GO:0097545]; ciliary basal body [GO:0036064]; motile cilium [GO:0031514]; dynein complex binding [GO:0070840]; cilium movement [GO:0003341]; inner dynein arm assembly [GO:0036159]	GO:0003341; GO:0031514; GO:0036064; GO:0036159; GO:0070840; GO:0097545	GO	5	Evidence at protein level
Q9H4K1	Q9H4K1	RIBC2_HUMAN		NA	axonemal microtubule [GO:0005879]; nucleus [GO:0005634]	CC	NA	NA	axonemal microtubule [GO:0005879]; nucleus [GO:0005634]	GO:0005634; GO:0005879	GO	3	Evidence at protein level
A6NJV1	A6NJV1	CMI2C_HUMAN		NA	axonemal microtubule [GO:0005879]; nucleus [GO:0005634]	CC	NA	NA	axonemal microtubule [GO:0005879]; nucleus [GO:0005634]	GO:0005634; GO:0005879	GO	3	Evidence at protein level
Q6P656	Q6P656	CF161_HUMAN	cilium assembly [GO:0060271]	BP	axonemal microtubule [GO:0005879]; motile cilium [GO:0031514]	CC	NA	NA	axonemal microtubule [GO:0005879]; motile cilium [GO:0031514]; cilium assembly [GO:0060271]	GO:0005879; GO:0031514; GO:0060271	GO	4	Evidence at protein level
Q969V4	Q969V4	TEKT1_HUMAN	cilium assembly [GO:0060271]; cilium movement involved in cell motility [GO:0060294]	BP	axonemal microtubule [GO:0005879]; microtubule cytoskeleton [GO:0015630]; motile cilium [GO:0031514]; nucleus [GO:0005634]	CC	NA	NA	axonemal microtubule [GO:0005879]; microtubule cytoskeleton [GO:0015630]; motile cilium [GO:0031514]; nucleus [GO:0005634]; cilium assembly [GO:0060271]; cilium movement involved in cell motility [GO:0060294]	GO:0005634; GO:0005879; GO:0015630; GO:0031514; GO:0060271; GO:0060294	GO	5	Evidence at protein level
Q9UIF3	Q9UIF3	TEKT2_HUMAN	cilium assembly [GO:0060271]; cilium movement involved in cell motility [GO:0060294]; flagellated sperm motility [GO:0030317]; inner dynein arm assembly [GO:0036159]	BP	axonemal microtubule [GO:0005879]; microtubule cytoskeleton [GO:0015630]; microtubule organizing center [GO:0005815]; motile cilium [GO:0031514]; nucleus [GO:0005634]	CC	NA	NA	axonemal microtubule [GO:0005879]; microtubule cytoskeleton [GO:0015630]; microtubule organizing center [GO:0005815]; motile cilium [GO:0031514]; nucleus [GO:0005634]; cilium assembly [GO:0060271]; cilium movement involved in cell motility [GO:0060294]; flagellated sperm motility [GO:0030317]; inner dynein arm assembly [GO:0036159]	GO:0005634; GO:0005815; GO:0005879; GO:0015630; GO:0030317; GO:0031514; GO:0036159; GO:0060271; GO:0060294	GO	4	Evidence at protein level
Q96M91	Q96M91	CFA53_HUMAN	cilium movement [GO:0003341]; determination of left/right symmetry [GO:0007368]; epithelial cilium movement involved in determination of left/right asymmetry [GO:0060287]	BP	axonemal microtubule [GO:0005879]; extracellular region [GO:0005576]	CC	NA	NA	axonemal microtubule [GO:0005879]; extracellular region [GO:0005576]; cilium movement [GO:0003341]; determination of left/right symmetry [GO:0007368]; epithelial cilium movement involved in determination of left/right asymmetry [GO:0060287]	GO:0003341; GO:0005576; GO:0005879; GO:0007368; GO:0060287	GO	5	Evidence at protein level
Q5VTT2	Q5VTT2	CFA95_HUMAN		NA	axonemal microtubule [GO:0005879]; cytoplasm [GO:0005737]; plasma membrane [GO:0005886]	CC	NA	NA	axonemal microtubule [GO:0005879]; cytoplasm [GO:0005737]; plasma membrane [GO:0005886]	GO:0005737; GO:0005879; GO:0005886	GO	5	Evidence at protein level
Q5BN46	Q5BN46	PIRC1_HUMAN	axoneme assembly [GO:0035082]; cellular response to UV-C [GO:0071494]; cilium movement [GO:0003341]; determination of left/right symmetry [GO:0007368]; DNA damage response [GO:0006974]; establishment of left/right asymmetry [GO:0061966]; regulation of gene expression [GO:0010468]	BP	axonemal microtubule [GO:0005879]; cytoplasm [GO:0005737]; nucleus [GO:0005634]	CC	NA	NA	axonemal microtubule [GO:0005879]; cytoplasm [GO:0005737]; nucleus [GO:0005634]; axoneme assembly [GO:0035082]; cellular response to UV-C [GO:0071494]; cilium movement [GO:0003341]; determination of left/right symmetry [GO:0007368]; DNA damage response [GO:0006974]; establishment of left/right asymmetry [GO:0061966]; regulation of gene expression [GO:0010468]	GO:0003341; GO:0005634; GO:0005737; GO:0005879; GO:0006974; GO:0007368; GO:0010468; GO:0035082; GO:0061966; GO:0071494	GO	5	Evidence at protein level
Q5T5A4	Q5T5A4	CF276_HUMAN		NA	axonemal microtubule [GO:0005879]; cytoplasm [GO:0005737]; cytoskeleton [GO:0005856]	CC	NA	NA	axonemal microtubule [GO:0005879]; cytoplasm [GO:0005737]; cytoskeleton [GO:0005856]	GO:0005737; GO:0005856; GO:0005879	GO	4	Evidence at protein level
A6NL82	A6NL82	CF144_HUMAN		NA	axonemal microtubule [GO:0005879]; ciliary base [GO:0097546]	CC	microtubule binding [GO:0008017]	MF	axonemal microtubule [GO:0005879]; ciliary base [GO:0097546]; microtubule binding [GO:0008017]	GO:0005879; GO:0008017; GO:0097546	GO	3	Evidence at protein level
Q5JST6	Q5JST6	EFHC2_HUMAN	cellular response to leukemia inhibitory factor [GO:1990830]; regulation of neuron projection development [GO:0010975]	BP	axonemal microtubule [GO:0005879]; ciliary basal body [GO:0036064]	CC	calcium ion binding [GO:0005509]	MF	axonemal microtubule [GO:0005879]; ciliary basal body [GO:0036064]; calcium ion binding [GO:0005509]; cellular response to leukemia inhibitory factor [GO:1990830]; regulation of neuron projection development [GO:0010975]	GO:0005509; GO:0005879; GO:0010975; GO:0036064; GO:1990830	GO	5	Evidence at protein level
Q658L1	Q658L1	SAXO2_HUMAN		NA	axonemal microtubule [GO:0005879]; centriole [GO:0005814]; ciliary basal body [GO:0036064]; cytoskeleton [GO:0005856]; sperm flagellum [GO:0036126]	CC	microtubule binding [GO:0008017]	MF	axonemal microtubule [GO:0005879]; centriole [GO:0005814]; ciliary basal body [GO:0036064]; cytoskeleton [GO:0005856]; sperm flagellum [GO:0036126]; microtubule binding [GO:0008017]	GO:0005814; GO:0005856; GO:0005879; GO:0008017; GO:0036064; GO:0036126	GO	3	Evidence at protein level
Q96M98	Q96M98	PACRG_HUMAN	cellular response to unfolded protein [GO:0034620]; protein localization [GO:0008104]; spermatid development [GO:0007286]	BP	axonemal microtubule [GO:0005879]; cell body [GO:0044297]; cytosol [GO:0005829]; manchette [GO:0002177]; neuron projection [GO:0043005]; nucleus [GO:0005634]; sperm midpiece [GO:0097225]; vesicle [GO:0031982]	CC	actin binding [GO:0003779]; alpha-tubulin binding [GO:0043014]; beta-tubulin binding [GO:0048487]; G protein-coupled receptor binding [GO:0001664]; heat shock protein binding [GO:0031072]; Hsp70 protein binding [GO:0030544]; Hsp90 protein binding [GO:0051879]; protein-folding chaperone binding [GO:0051087]; ubiquitin protein ligase binding [GO:0031625]	MF	axonemal microtubule [GO:0005879]; cell body [GO:0044297]; cytosol [GO:0005829]; manchette [GO:0002177]; neuron projection [GO:0043005]; nucleus [GO:0005634]; sperm midpiece [GO:0097225]; vesicle [GO:0031982]; actin binding [GO:0003779]; alpha-tubulin binding [GO:0043014]; beta-tubulin binding [GO:0048487]; G protein-coupled receptor binding [GO:0001664]; heat shock protein binding [GO:0031072]; …	GO:0001664; GO:0002177; GO:0003779; GO:0005634; GO:0005829; GO:0005879; GO:0007286; GO:0008104; GO:0030544; GO:0031072; GO:0031625; GO:0031982; GO:0034620; GO:0043005; GO:0043014; GO:0044297; GO:0048487; GO:0051087; GO:0051879; GO:0097225	GO	5	Evidence at protein level
Q8N7U6	Q8N7U6	EFHB_HUMAN	calcium ion transport [GO:0006816]; negative regulation of protein binding [GO:0032091]; regulation of calcineurin-NFAT signaling cascade [GO:0070884]; regulation of store-operated calcium entry [GO:2001256]	BP	axonemal microtubule [GO:0005879]	CC	calcium ion binding [GO:0005509]; calcium ion sensor activity [GO:0061891]	MF	axonemal microtubule [GO:0005879]; calcium ion binding [GO:0005509]; calcium ion sensor activity [GO:0061891]; calcium ion transport [GO:0006816]; negative regulation of protein binding [GO:0032091]; regulation of calcineurin-NFAT signaling cascade [GO:0070884]; regulation of store-operated calcium entry [GO:2001256]	GO:0005509; GO:0005879; GO:0006816; GO:0032091; GO:0061891; GO:0070884; GO:2001256	GO	5	Evidence at protein level
Q8NEH6	Q8NEH6	MNS1_HUMAN	cilium organization [GO:0044782]; left/right axis specification [GO:0070986]; meiotic cell cycle [GO:0051321]; positive regulation of cilium assembly [GO:0045724]; sperm axoneme assembly [GO:0007288]	BP	axonemal microtubule [GO:0005879]; axoneme [GO:0005930]; intermediate filament [GO:0005882]; motile cilium [GO:0031514]; nuclear envelope [GO:0005635]; sperm flagellum [GO:0036126]	CC	identical protein binding [GO:0042802]	MF	axonemal microtubule [GO:0005879]; axoneme [GO:0005930]; intermediate filament [GO:0005882]; motile cilium [GO:0031514]; nuclear envelope [GO:0005635]; sperm flagellum [GO:0036126]; identical protein binding [GO:0042802]; cilium organization [GO:0044782]; left/right axis specification [GO:0070986]; meiotic cell cycle [GO:0051321]; positive regulation of cilium assembly [GO:0045724]; sperm axoneme…	GO:0005635; GO:0005879; GO:0005882; GO:0005930; GO:0007288; GO:0031514; GO:0036126; GO:0042802; GO:0044782; GO:0045724; GO:0051321; GO:0070986	GO	5	Evidence at protein level
Q5JVL4	Q5JVL4	EFHC1_HUMAN	cerebral cortex cell migration [GO:0021795]; cilium-dependent cell motility [GO:0060285]; mitotic cytokinesis [GO:0000281]; mitotic spindle organization [GO:0007052]; regulation of cell division [GO:0051302]	BP	axonemal microtubule [GO:0005879]; axoneme [GO:0005930]; centrosome [GO:0005813]; mitotic spindle [GO:0072686]; neuronal cell body [GO:0043025]; spindle pole [GO:0000922]	CC	alpha-tubulin binding [GO:0043014]; calcium ion binding [GO:0005509]	MF	axonemal microtubule [GO:0005879]; axoneme [GO:0005930]; centrosome [GO:0005813]; mitotic spindle [GO:0072686]; neuronal cell body [GO:0043025]; spindle pole [GO:0000922]; alpha-tubulin binding [GO:0043014]; calcium ion binding [GO:0005509]; cerebral cortex cell migration [GO:0021795]; cilium-dependent cell motility [GO:0060285]; mitotic cytokinesis [GO:0000281]; mitotic spindle organization [GO:…	GO:0000281; GO:0000922; GO:0005509; GO:0005813; GO:0005879; GO:0005930; GO:0007052; GO:0021795; GO:0043014; GO:0043025; GO:0051302; GO:0060285; GO:0072686	GO	5	Evidence at protein level
Q6ZQR2	Q6ZQR2	CFA77_HUMAN		NA	axonemal microtubule [GO:0005879]	CC	NA	NA	axonemal microtubule [GO:0005879]	GO:0005879	GO	4	Evidence at protein level
Q8N1D5	Q8N1D5	CF107_HUMAN		NA	axonemal microtubule [GO:0005879]	CC	NA	NA	axonemal microtubule [GO:0005879]	GO:0005879	GO	2	Evidence at protein level
Q5VU69	Q5VU69	CP141_HUMAN		NA	axonemal microtubule [GO:0005879]	CC	NA	NA	axonemal microtubule [GO:0005879]	GO:0005879	GO	3	Evidence at protein level
Q6ZR08	Q6ZR08	DYH12_HUMAN	microtubule-based movement [GO:0007018]	BP	axonemal dynein complex [GO:0005858]; microtubule [GO:0005874]	CC	ATP binding [GO:0005524]; ATP hydrolysis activity [GO:0016887]; dynein intermediate chain binding [GO:0045505]; dynein light intermediate chain binding [GO:0051959]; minus-end-directed microtubule motor activity [GO:0008569]	MF	axonemal dynein complex [GO:0005858]; microtubule [GO:0005874]; ATP binding [GO:0005524]; ATP hydrolysis activity [GO:0016887]; dynein intermediate chain binding [GO:0045505]; dynein light intermediate chain binding [GO:0051959]; minus-end-directed microtubule motor activity [GO:0008569]; microtubule-based movement [GO:0007018]	GO:0005524; GO:0005858; GO:0005874; GO:0007018; GO:0008569; GO:0016887; GO:0045505; GO:0051959	GO	5	Evidence at transcript level
Q8IWG1	Q8IWG1	DNAI3_HUMAN	cilium movement involved in cell motility [GO:0060294]; inner dynein arm assembly [GO:0036159]; negative regulation of Arp2/3 complex-mediated actin nucleation [GO:0034316]; negative regulation of cell migration [GO:0030336]; positive regulation of osteoblast differentiation [GO:0045669]	BP	axonemal dynein complex [GO:0005858]; cytoplasm [GO:0005737]; inner dynein arm [GO:0036156]	CC	Arp2/3 complex binding [GO:0071933]; dynein heavy chain binding [GO:0045504]; dynein light chain binding [GO:0045503]	MF	axonemal dynein complex [GO:0005858]; cytoplasm [GO:0005737]; inner dynein arm [GO:0036156]; Arp2/3 complex binding [GO:0071933]; dynein heavy chain binding [GO:0045504]; dynein light chain binding [GO:0045503]; cilium movement involved in cell motility [GO:0060294]; inner dynein arm assembly [GO:0036159]; negative regulation of Arp2/3 complex-mediated actin nucleation [GO:0034316]; negative regu…	GO:0005737; GO:0005858; GO:0030336; GO:0034316; GO:0036156; GO:0036159; GO:0045503; GO:0045504; GO:0045669; GO:0060294; GO:0071933	GO	5	Evidence at protein level
Q5VTH9	Q5VTH9	DNAI4_HUMAN	axonemal dynein complex assembly [GO:0070286]; cilium movement [GO:0003341]; hematopoietic progenitor cell differentiation [GO:0002244]	BP	axonemal dynein complex [GO:0005858]; axoneme [GO:0005930]; dynein axonemal particle [GO:0120293]; motile cilium [GO:0031514]	CC	dynein heavy chain binding [GO:0045504]; dynein light chain binding [GO:0045503]	MF	axonemal dynein complex [GO:0005858]; axoneme [GO:0005930]; dynein axonemal particle [GO:0120293]; motile cilium [GO:0031514]; dynein heavy chain binding [GO:0045504]; dynein light chain binding [GO:0045503]; axonemal dynein complex assembly [GO:0070286]; cilium movement [GO:0003341]; hematopoietic progenitor cell differentiation [GO:0002244]	GO:0002244; GO:0003341; GO:0005858; GO:0005930; GO:0031514; GO:0045503; GO:0045504; GO:0070286; GO:0120293	GO	4	Evidence at protein level
Q9GZS0	Q9GZS0	DNAI2_HUMAN	cilium assembly [GO:0060271]; cilium movement [GO:0003341]; determination of left/right symmetry [GO:0007368]; outer dynein arm assembly [GO:0036158]	BP	axonemal dynein complex [GO:0005858]; axoneme [GO:0005930]; dynein axonemal particle [GO:0120293]; external side of plasma membrane [GO:0009897]; microtubule [GO:0005874]; outer dynein arm [GO:0036157]; sperm flagellum [GO:0036126]	CC	dynein heavy chain binding [GO:0045504]; dynein light chain binding [GO:0045503]; microtubule motor activity [GO:0003777]	MF	axonemal dynein complex [GO:0005858]; axoneme [GO:0005930]; dynein axonemal particle [GO:0120293]; external side of plasma membrane [GO:0009897]; microtubule [GO:0005874]; outer dynein arm [GO:0036157]; sperm flagellum [GO:0036126]; dynein heavy chain binding [GO:0045504]; dynein light chain binding [GO:0045503]; microtubule motor activity [GO:0003777]; cilium assembly [GO:0060271]; cilium moveme…	GO:0003341; GO:0003777; GO:0005858; GO:0005874; GO:0005930; GO:0007368; GO:0009897; GO:0036126; GO:0036157; GO:0036158; GO:0045503; GO:0045504; GO:0060271; GO:0120293	GO	5	Evidence at protein level
Q96MC2	Q96MC2	DRC1_HUMAN	axonemal dynein complex assembly [GO:0070286]; cilium-dependent cell motility [GO:0060285]; determination of left/right symmetry [GO:0007368]; heart development [GO:0007507]; regulation of cilium movement [GO:0003352]	BP	axonemal dynein complex [GO:0005858]; axoneme [GO:0005930]; cytosol [GO:0005829]; motile cilium [GO:0031514]	CC	NA	NA	axonemal dynein complex [GO:0005858]; axoneme [GO:0005930]; cytosol [GO:0005829]; motile cilium [GO:0031514]; axonemal dynein complex assembly [GO:0070286]; cilium-dependent cell motility [GO:0060285]; determination of left/right symmetry [GO:0007368]; heart development [GO:0007507]; regulation of cilium movement [GO:0003352]	GO:0003352; GO:0005829; GO:0005858; GO:0005930; GO:0007368; GO:0007507; GO:0031514; GO:0060285; GO:0070286	GO	5	Evidence at protein level
Q6TDU7	Q6TDU7	DNAI7_HUMAN		NA	axonemal dynein complex [GO:0005858]; axoneme [GO:0005930]; cilium [GO:0005929]	CC	beta-tubulin binding [GO:0048487]; microtubule binding [GO:0008017]	MF	axonemal dynein complex [GO:0005858]; axoneme [GO:0005930]; cilium [GO:0005929]; beta-tubulin binding [GO:0048487]; microtubule binding [GO:0008017]	GO:0005858; GO:0005929; GO:0005930; GO:0008017; GO:0048487	GO	4	Evidence at protein level
Q8IXS2	Q8IXS2	DRC2_HUMAN	axonemal dynein complex assembly [GO:0070286]; cilium assembly [GO:0060271]; cilium-dependent cell motility [GO:0060285]; regulation of cilium movement [GO:0003352]	BP	axonemal dynein complex [GO:0005858]; axoneme [GO:0005930]; ciliary basal body [GO:0036064]; motile cilium [GO:0031514]	CC	NA	NA	axonemal dynein complex [GO:0005858]; axoneme [GO:0005930]; ciliary basal body [GO:0036064]; motile cilium [GO:0031514]; axonemal dynein complex assembly [GO:0070286]; cilium assembly [GO:0060271]; cilium-dependent cell motility [GO:0060285]; regulation of cilium movement [GO:0003352]	GO:0003352; GO:0005858; GO:0005930; GO:0031514; GO:0036064; GO:0060271; GO:0060285; GO:0070286	GO	5	Evidence at protein level
Q13519	Q13519	PNOC_HUMAN	chemical synaptic transmission [GO:0007268]; female pregnancy [GO:0007565]; neuron-neuron synaptic transmission [GO:0007270]; neuropeptide signaling pathway [GO:0007218]; sensory perception [GO:0007600]; sensory perception of pain [GO:0019233]; signal transduction [GO:0007165]	BP	axon terminus [GO:0043679]; dendrite [GO:0030425]; extracellular region [GO:0005576]; neuronal cell body [GO:0043025]; plasma membrane [GO:0005886]; synaptic membrane [GO:0097060]	CC	neuropeptide hormone activity [GO:0005184]; opioid peptide activity [GO:0001515]; opioid receptor binding [GO:0031628]	MF	axon terminus [GO:0043679]; dendrite [GO:0030425]; extracellular region [GO:0005576]; neuronal cell body [GO:0043025]; plasma membrane [GO:0005886]; synaptic membrane [GO:0097060]; neuropeptide hormone activity [GO:0005184]; opioid peptide activity [GO:0001515]; opioid receptor binding [GO:0031628]; chemical synaptic transmission [GO:0007268]; female pregnancy [GO:0007565]; neuron-neuron synaptic…	GO:0001515; GO:0005184; GO:0005576; GO:0005886; GO:0007165; GO:0007218; GO:0007268; GO:0007270; GO:0007565; GO:0007600; GO:0019233; GO:0030425; GO:0031628; GO:0043025; GO:0043679; GO:0097060	GO	5	Evidence at protein level
Q9UBY5	Q9UBY5	LPAR3_HUMAN	adenylate cyclase-activating G protein-coupled receptor signaling pathway [GO:0007189]; bleb assembly [GO:0032060]; chemical synaptic transmission [GO:0007268]; collateral sprouting [GO:0048668]; G protein-coupled receptor signaling pathway, coupled to cyclic nucleotide second messenger [GO:0007187]; gene expression [GO:0010467]; positive regulation of collateral sprouting [GO:0048672]; positive …	BP	axon [GO:0030424]; cytoplasm [GO:0005737]; plasma membrane [GO:0005886]; synapse [GO:0045202]	CC	G protein-coupled receptor activity [GO:0004930]; lipid binding [GO:0008289]; lysophosphatidic acid receptor activity [GO:0070915]	MF	axon [GO:0030424]; cytoplasm [GO:0005737]; plasma membrane [GO:0005886]; synapse [GO:0045202]; G protein-coupled receptor activity [GO:0004930]; lipid binding [GO:0008289]; lysophosphatidic acid receptor activity [GO:0070915]; adenylate cyclase-activating G protein-coupled receptor signaling pathway [GO:0007189]; bleb assembly [GO:0032060]; chemical synaptic transmission [GO:0007268]; collateral …	GO:0004930; GO:0005737; GO:0005886; GO:0007187; GO:0007189; GO:0007204; GO:0007268; GO:0008289; GO:0010467; GO:0019222; GO:0030424; GO:0032060; GO:0043410; GO:0045202; GO:0048668; GO:0048672; GO:0070915	GO	5	Evidence at protein level
Q8TD08	Q8TD08	MK15_HUMAN	DNA damage response [GO:0006974]; dopamine uptake [GO:0090494]; endoplasmic reticulum organization [GO:0007029]; intracellular signal transduction [GO:0035556]; negative regulation of cell migration [GO:0030336]; positive regulation of cell population proliferation [GO:0008284]; positive regulation of metaphase/anaphase transition of meiosis I [GO:1905188]; positive regulation of spindle assembly…	BP	autophagosome [GO:0005776]; bicellular tight junction [GO:0005923]; cell-cell junction [GO:0005911]; centriole [GO:0005814]; ciliary basal body [GO:0036064]; cytoplasm [GO:0005737]; cytoplasmic vesicle [GO:0031410]; extracellular region [GO:0005576]; Golgi apparatus [GO:0005794]; meiotic spindle [GO:0072687]; nucleus [GO:0005634]	CC	ATP binding [GO:0005524]; chromatin binding [GO:0003682]; kinase activity [GO:0016301]; MAP kinase activity [GO:0004707]; protein kinase activity [GO:0004672]; protein serine kinase activity [GO:0106310]; protein serine/threonine kinase activity [GO:0004674]; SH3 domain binding [GO:0017124]	MF	autophagosome [GO:0005776]; bicellular tight junction [GO:0005923]; cell-cell junction [GO:0005911]; centriole [GO:0005814]; ciliary basal body [GO:0036064]; cytoplasm [GO:0005737]; cytoplasmic vesicle [GO:0031410]; extracellular region [GO:0005576]; Golgi apparatus [GO:0005794]; meiotic spindle [GO:0072687]; nucleus [GO:0005634]; ATP binding [GO:0005524]; chromatin binding [GO:0003682]; kinase a…	GO:0003400; GO:0003682; GO:0004672; GO:0004674; GO:0004707; GO:0005524; GO:0005576; GO:0005634; GO:0005737; GO:0005776; GO:0005794; GO:0005814; GO:0005911; GO:0005923; GO:0006974; GO:0007029; GO:0008284; GO:0010506; GO:0016301; GO:0017124; GO:0030336; GO:0031410; GO:0032212; GO:0035556; GO:0036064; GO:0046777; GO:0051973; GO:0072687; GO:0090494; GO:0106310; GO:1902017; GO:1904355; GO:1904491; GO:…	GO	5	Evidence at protein level
Q56UN5	Q56UN5	M3K19_HUMAN	phosphorylation [GO:0016310]	BP	NA	NA	ATP binding [GO:0005524]; protein serine kinase activity [GO:0106310]; protein serine/threonine kinase activity [GO:0004674]	MF	ATP binding [GO:0005524]; protein serine kinase activity [GO:0106310]; protein serine/threonine kinase activity [GO:0004674]; phosphorylation [GO:0016310]	GO:0004674; GO:0005524; GO:0016310; GO:0106310	GO	5	Evidence at transcript level
Q6P3R8	Q6P3R8	NEK5_HUMAN	phosphorylation [GO:0016310]	BP	NA	NA	ATP binding [GO:0005524]; metal ion binding [GO:0046872]; protein kinase activity [GO:0004672]; protein serine kinase activity [GO:0106310]; protein serine/threonine kinase activity [GO:0004674]	MF	ATP binding [GO:0005524]; metal ion binding [GO:0046872]; protein kinase activity [GO:0004672]; protein serine kinase activity [GO:0106310]; protein serine/threonine kinase activity [GO:0004674]; phosphorylation [GO:0016310]	GO:0004672; GO:0004674; GO:0005524; GO:0016310; GO:0046872; GO:0106310	GO	3	Evidence at transcript level
O75800	O75800	ZMY10_HUMAN	cilium movement [GO:0003341]; inner dynein arm assembly [GO:0036159]; motile cilium assembly [GO:0044458]; outer dynein arm assembly [GO:0036158]; positive regulation of motile cilium assembly [GO:1905505]; protein localization to cilium [GO:0061512]	BP	apical plasma membrane [GO:0016324]; centriolar satellite [GO:0034451]; cytoplasm [GO:0005737]; dynein axonemal particle [GO:0120293]	CC	metal ion binding [GO:0046872]; molecular adaptor activity [GO:0060090]; protein folding chaperone [GO:0044183]	MF	apical plasma membrane [GO:0016324]; centriolar satellite [GO:0034451]; cytoplasm [GO:0005737]; dynein axonemal particle [GO:0120293]; metal ion binding [GO:0046872]; molecular adaptor activity [GO:0060090]; protein folding chaperone [GO:0044183]; cilium movement [GO:0003341]; inner dynein arm assembly [GO:0036159]; motile cilium assembly [GO:0044458]; outer dynein arm assembly [GO:0036158]; posi…	GO:0003341; GO:0005737; GO:0016324; GO:0034451; GO:0036158; GO:0036159; GO:0044183; GO:0044458; GO:0046872; GO:0060090; GO:0061512; GO:0120293; GO:1905505	GO	5	Evidence at protein level
P15382	P15382	KCNE1_HUMAN	cardiac muscle cell action potential involved in contraction [GO:0086002]; cellular response to acidic pH [GO:0071468]; cellular response to cAMP [GO:0071320]; cellular response to light stimulus [GO:0071482]; epithelial cell maturation [GO:0002070]; male gonad development [GO:0008584]; membrane repolarization [GO:0086009]; membrane repolarization during action potential [GO:0086011]; membrane re…	BP	apical plasma membrane [GO:0016324]; cell surface [GO:0009986]; lysosome [GO:0005764]; membrane raft [GO:0045121]; plasma membrane [GO:0005886]; voltage-gated potassium channel complex [GO:0008076]; Z disc [GO:0030018]	CC	delayed rectifier potassium channel activity [GO:0005251]; potassium channel regulator activity [GO:0015459]; protein-containing complex binding [GO:0044877]; telethonin binding [GO:0031433]; transmembrane transporter binding [GO:0044325]	MF	apical plasma membrane [GO:0016324]; cell surface [GO:0009986]; lysosome [GO:0005764]; membrane raft [GO:0045121]; plasma membrane [GO:0005886]; voltage-gated potassium channel complex [GO:0008076]; Z disc [GO:0030018]; delayed rectifier potassium channel activity [GO:0005251]; potassium channel regulator activity [GO:0015459]; protein-containing complex binding [GO:0044877]; telethonin binding […	GO:0002070; GO:0005251; GO:0005764; GO:0005886; GO:0007605; GO:0008076; GO:0008584; GO:0009986; GO:0015459; GO:0016324; GO:0021750; GO:0030018; GO:0031433; GO:0033363; GO:0044325; GO:0044877; GO:0045121; GO:0060307; GO:0071320; GO:0071468; GO:0071482; GO:0071805; GO:0086002; GO:0086005; GO:0086009; GO:0086011; GO:0086013; GO:0086091; GO:0090315; GO:0097623; GO:0098915; GO:1901379; GO:1901381; GO:…	GO	5	Evidence at protein level
Q9UHI7	Q9UHI7	S23A1_HUMAN	brain development [GO:0007420]; dehydroascorbic acid transport [GO:0070837]; L-ascorbic acid metabolic process [GO:0019852]; L-ascorbic acid transmembrane transport [GO:0015882]; lung development [GO:0030324]; nucleobase transport [GO:0015851]; response to toxic substance [GO:0009636]; sodium ion transport [GO:0006814]	BP	apical plasma membrane [GO:0016324]; basal plasma membrane [GO:0009925]; cytoplasm [GO:0005737]; extracellular exosome [GO:0070062]; intracellular organelle [GO:0043229]; plasma membrane [GO:0005886]	CC	dehydroascorbic acid transmembrane transporter activity [GO:0033300]; L-ascorbate:sodium symporter activity [GO:0008520]; L-ascorbic acid transmembrane transporter activity [GO:0015229]; nucleobase transmembrane transporter activity [GO:0015205]; sodium ion transmembrane transporter activity [GO:0015081]; urate transmembrane transporter activity [GO:0015143]	MF	apical plasma membrane [GO:0016324]; basal plasma membrane [GO:0009925]; cytoplasm [GO:0005737]; extracellular exosome [GO:0070062]; intracellular organelle [GO:0043229]; plasma membrane [GO:0005886]; dehydroascorbic acid transmembrane transporter activity [GO:0033300]; L-ascorbate:sodium symporter activity [GO:0008520]; L-ascorbic acid transmembrane transporter activity [GO:0015229]; nucleobase …	GO:0005737; GO:0005886; GO:0006814; GO:0007420; GO:0008520; GO:0009636; GO:0009925; GO:0015081; GO:0015143; GO:0015205; GO:0015229; GO:0015851; GO:0015882; GO:0016324; GO:0019852; GO:0030324; GO:0033300; GO:0043229; GO:0070062; GO:0070837	GO	5	Evidence at protein level
Q5VTH2	Q5VTH2	FLTOP_HUMAN	cilium organization [GO:0044782]	BP	apical plasma membrane [GO:0016324]; axonemal microtubule [GO:0005879]; ciliary basal body [GO:0036064]; cilium [GO:0005929]	CC	NA	NA	apical plasma membrane [GO:0016324]; axonemal microtubule [GO:0005879]; ciliary basal body [GO:0036064]; cilium [GO:0005929]; cilium organization [GO:0044782]	GO:0005879; GO:0005929; GO:0016324; GO:0036064; GO:0044782	GO	4	Evidence at protein level
Q86Y33	Q86Y33	CD20B_HUMAN	anaphase-promoting complex-dependent catabolic process [GO:0031145]; de novo centriole assembly [GO:0097742]; positive regulation of anaphase-promoting complex-dependent catabolic process [GO:1905786]	BP	anaphase-promoting complex [GO:0005680]; cytoplasm [GO:0005737]; deuterosome [GO:0098536]	CC	anaphase-promoting complex binding [GO:0010997]; ubiquitin ligase activator activity [GO:1990757]	MF	anaphase-promoting complex [GO:0005680]; cytoplasm [GO:0005737]; deuterosome [GO:0098536]; anaphase-promoting complex binding [GO:0010997]; ubiquitin ligase activator activity [GO:1990757]; anaphase-promoting complex-dependent catabolic process [GO:0031145]; de novo centriole assembly [GO:0097742]; positive regulation of anaphase-promoting complex-dependent catabolic process [GO:1905786]	GO:0005680; GO:0005737; GO:0010997; GO:0031145; GO:0097742; GO:0098536; GO:1905786; GO:1990757	GO	5	Evidence at protein level
Q6ZTQ4	Q6ZTQ4	CDHR3_HUMAN	adherens junction organization [GO:0034332]; calcium-dependent cell-cell adhesion via plasma membrane cell adhesion molecules [GO:0016339]; cell morphogenesis [GO:0000902]; cell-cell adhesion mediated by cadherin [GO:0044331]; cell-cell junction assembly [GO:0007043]; homophilic cell adhesion via plasma membrane adhesion molecules [GO:0007156]; synaptic transmission, glutamatergic [GO:0035249]	BP	adherens junction [GO:0005912]; axon terminus [GO:0043679]; catenin complex [GO:0016342]; plasma membrane [GO:0005886]; synaptic cleft [GO:0043083]	CC	cadherin binding [GO:0045296]; calcium ion binding [GO:0005509]; virus receptor activity [GO:0001618]	MF	adherens junction [GO:0005912]; axon terminus [GO:0043679]; catenin complex [GO:0016342]; plasma membrane [GO:0005886]; synaptic cleft [GO:0043083]; cadherin binding [GO:0045296]; calcium ion binding [GO:0005509]; virus receptor activity [GO:0001618]; adherens junction organization [GO:0034332]; calcium-dependent cell-cell adhesion via plasma membrane cell adhesion molecules [GO:0016339]; cell mo…	GO:0000902; GO:0001618; GO:0005509; GO:0005886; GO:0005912; GO:0007043; GO:0007156; GO:0016339; GO:0016342; GO:0034332; GO:0035249; GO:0043083; GO:0043679; GO:0044331; GO:0045296	GO	5	Evidence at protein level
Q7Z7H3	Q7Z7H3	CATIP_HUMAN	actin filament polymerization [GO:0030041]; cilium organization [GO:0044782]	BP	actin cytoskeleton [GO:0015629]; cytoplasm [GO:0005737]; nucleus [GO:0005634]; plasma membrane [GO:0005886]	CC	NA	NA	actin cytoskeleton [GO:0015629]; cytoplasm [GO:0005737]; nucleus [GO:0005634]; plasma membrane [GO:0005886]; actin filament polymerization [GO:0030041]; cilium organization [GO:0044782]	GO:0005634; GO:0005737; GO:0005886; GO:0015629; GO:0030041; GO:0044782	GO	5	Evidence at protein level
Q9H095	Q9H095	DRC9_HUMAN	cilium organization [GO:0044782]; sperm axoneme assembly [GO:0007288]; spermatid development [GO:0007286]	BP	actin cytoskeleton [GO:0015629]; cytoplasm [GO:0005737]; cytosol [GO:0005829]; extracellular exosome [GO:0070062]; manchette [GO:0002177]; motile cilium [GO:0031514]; sperm flagellum [GO:0036126]	CC	calmodulin binding [GO:0005516]; Hsp70 protein binding [GO:0030544]	MF	actin cytoskeleton [GO:0015629]; cytoplasm [GO:0005737]; cytosol [GO:0005829]; extracellular exosome [GO:0070062]; manchette [GO:0002177]; motile cilium [GO:0031514]; sperm flagellum [GO:0036126]; calmodulin binding [GO:0005516]; Hsp70 protein binding [GO:0030544]; cilium organization [GO:0044782]; sperm axoneme assembly [GO:0007288]; spermatid development [GO:0007286]	GO:0002177; GO:0005516; GO:0005737; GO:0005829; GO:0007286; GO:0007288; GO:0015629; GO:0030544; GO:0031514; GO:0036126; GO:0044782; GO:0070062	GO	5	Evidence at protein level
Q96M69	Q96M69	LRGUK_HUMAN	axoneme assembly [GO:0035082]; cell differentiation [GO:0030154]; phosphorylation [GO:0016310]; spermatogenesis [GO:0007283]	BP	acrosomal vesicle [GO:0001669]; cell projection [GO:0042995]; cytosol [GO:0005829]; manchette [GO:0002177]	CC	ATP binding [GO:0005524]; guanylate kinase activity [GO:0004385]	MF	acrosomal vesicle [GO:0001669]; cell projection [GO:0042995]; cytosol [GO:0005829]; manchette [GO:0002177]; ATP binding [GO:0005524]; guanylate kinase activity [GO:0004385]; axoneme assembly [GO:0035082]; cell differentiation [GO:0030154]; phosphorylation [GO:0016310]; spermatogenesis [GO:0007283]	GO:0001669; GO:0002177; GO:0004385; GO:0005524; GO:0005829; GO:0007283; GO:0016310; GO:0030154; GO:0035082; GO:0042995	GO	4	Evidence at protein level
O75602	O75602	SPAG6_HUMAN	epithelial cilium movement involved in extracellular fluid movement [GO:0003351]; filopodium assembly [GO:0046847]; neuron projection extension [GO:1990138]; sperm axoneme assembly [GO:0007288]	BP	acrosomal vesicle [GO:0001669]; axoneme [GO:0005930]; extracellular region [GO:0005576]; microtubule [GO:0005874]; microtubule cytoskeleton [GO:0015630]; nucleus [GO:0005634]; sperm principal piece [GO:0097228]	CC	microtubule binding [GO:0008017]	MF	acrosomal vesicle [GO:0001669]; axoneme [GO:0005930]; extracellular region [GO:0005576]; microtubule [GO:0005874]; microtubule cytoskeleton [GO:0015630]; nucleus [GO:0005634]; sperm principal piece [GO:0097228]; microtubule binding [GO:0008017]; epithelial cilium movement involved in extracellular fluid movement [GO:0003351]; filopodium assembly [GO:0046847]; neuron projection extension [GO:19901…	GO:0001669; GO:0003351; GO:0005576; GO:0005634; GO:0005874; GO:0005930; GO:0007288; GO:0008017; GO:0015630; GO:0046847; GO:0097228; GO:1990138	GO	5	Evidence at transcript level
Q5JR98	Q5JR98	DYLT4_HUMAN	microtubule-based movement [GO:0007018]	BP	acrosomal vesicle [GO:0001669]; axoneme [GO:0005930]; cytoplasm [GO:0005737]; cytoplasmic dynein complex [GO:0005868]; intracellular membrane-bounded organelle [GO:0043231]; microtubule organizing center [GO:0005815]; nucleolus [GO:0005730]; nucleus [GO:0005634]; sperm flagellum [GO:0036126]	CC	dynein intermediate chain binding [GO:0045505]; protein phosphatase 1 binding [GO:0008157]	MF	acrosomal vesicle [GO:0001669]; axoneme [GO:0005930]; cytoplasm [GO:0005737]; cytoplasmic dynein complex [GO:0005868]; intracellular membrane-bounded organelle [GO:0043231]; microtubule organizing center [GO:0005815]; nucleolus [GO:0005730]; nucleus [GO:0005634]; sperm flagellum [GO:0036126]; dynein intermediate chain binding [GO:0045505]; protein phosphatase 1 binding [GO:0008157]; microtubule-b…	GO:0001669; GO:0005634; GO:0005730; GO:0005737; GO:0005815; GO:0005868; GO:0005930; GO:0007018; GO:0008157; GO:0036126; GO:0043231; GO:0045505	GO	5	Evidence at protein level
Q99932	Q99932	SPAG8_HUMAN	cell cycle [GO:0007049]; cell differentiation [GO:0030154]; positive regulation of transcription by RNA polymerase II [GO:0045944]; single fertilization [GO:0007338]; spermatogenesis [GO:0007283]	BP	acrosomal vesicle [GO:0001669]; axonemal microtubule [GO:0005879]; cytoplasm [GO:0005737]; male germ cell nucleus [GO:0001673]; membrane [GO:0016020]; microtubule organizing center [GO:0005815]; nucleus [GO:0005634]; spindle [GO:0005819]	CC	microtubule binding [GO:0008017]	MF	acrosomal vesicle [GO:0001669]; axonemal microtubule [GO:0005879]; cytoplasm [GO:0005737]; male germ cell nucleus [GO:0001673]; membrane [GO:0016020]; microtubule organizing center [GO:0005815]; nucleus [GO:0005634]; spindle [GO:0005819]; microtubule binding [GO:0008017]; cell cycle [GO:0007049]; cell differentiation [GO:0030154]; positive regulation of transcription by RNA polymerase II [GO:0045…	GO:0001669; GO:0001673; GO:0005634; GO:0005737; GO:0005815; GO:0005819; GO:0005879; GO:0007049; GO:0007283; GO:0007338; GO:0008017; GO:0016020; GO:0030154; GO:0045944	GO	5	Evidence at protein level
Q96E40	Q96E40	SACA9_HUMAN	axoneme assembly [GO:0035082]	BP	acrosomal vesicle [GO:0001669]; axonemal microtubule [GO:0005879]; ciliary basal body [GO:0036064]; ciliary base [GO:0097546]; cytoplasmic microtubule [GO:0005881]; nucleus [GO:0005634]; sperm flagellum [GO:0036126]	CC	calcium-dependent protein binding [GO:0048306]; microtubule binding [GO:0008017]	MF	acrosomal vesicle [GO:0001669]; axonemal microtubule [GO:0005879]; ciliary basal body [GO:0036064]; ciliary base [GO:0097546]; cytoplasmic microtubule [GO:0005881]; nucleus [GO:0005634]; sperm flagellum [GO:0036126]; calcium-dependent protein binding [GO:0048306]; microtubule binding [GO:0008017]; axoneme assembly [GO:0035082]	GO:0001669; GO:0005634; GO:0005879; GO:0005881; GO:0008017; GO:0035082; GO:0036064; GO:0036126; GO:0048306; GO:0097546	GO	5	Evidence at protein level
Q6ZU64	Q6ZU64	CFA65_HUMAN	flagellated sperm motility [GO:0030317]; sperm axoneme assembly [GO:0007288]	BP	acrosomal membrane [GO:0002080]; acrosomal vesicle [GO:0001669]; cytoplasm [GO:0005737]; plasma membrane [GO:0005886]; sperm flagellum [GO:0036126]; sperm midpiece [GO:0097225]	CC	RNA binding [GO:0003723]	MF	acrosomal membrane [GO:0002080]; acrosomal vesicle [GO:0001669]; cytoplasm [GO:0005737]; plasma membrane [GO:0005886]; sperm flagellum [GO:0036126]; sperm midpiece [GO:0097225]; RNA binding [GO:0003723]; flagellated sperm motility [GO:0030317]; sperm axoneme assembly [GO:0007288]	GO:0001669; GO:0002080; GO:0003723; GO:0005737; GO:0005886; GO:0007288; GO:0030317; GO:0036126; GO:0097225	GO	5	Evidence at protein level
P0C881	P0C881	R10B1_HUMAN		NA	9+2 motile cilium [GO:0097729]; cytoplasm [GO:0005737]; cytoskeleton [GO:0005856]	CC	NA	NA	9+2 motile cilium [GO:0097729]; cytoplasm [GO:0005737]; cytoskeleton [GO:0005856]	GO:0005737; GO:0005856; GO:0097729	GO	2	Evidence at transcript level
B2RC85	B2RC85	R10B2_HUMAN		NA	9+2 motile cilium [GO:0097729]; cytoplasm [GO:0005737]; cytoskeleton [GO:0005856]	CC	NA	NA	9+2 motile cilium [GO:0097729]; cytoplasm [GO:0005737]; cytoskeleton [GO:0005856]	GO:0005737; GO:0005856; GO:0097729	GO	3	Evidence at transcript level
P56597	P56597	NDK5_HUMAN	cilium assembly [GO:0060271]; cilium movement [GO:0003341]; CTP biosynthetic process [GO:0006241]; epithelial cilium movement involved in extracellular fluid movement [GO:0003351]; establishment of localization in cell [GO:0051649]; GTP biosynthetic process [GO:0006183]; negative regulation of oxidative stress-induced intrinsic apoptotic signaling pathway [GO:1902176]; nucleoside metabolic proces…	BP	9+2 motile cilium [GO:0097729]; cilium [GO:0005929]; extracellular region [GO:0005576]; radial spoke [GO:0001534]; sperm flagellum [GO:0036126]	CC	3'-5' exonuclease activity [GO:0008408]; nucleoside diphosphate kinase activity [GO:0004550]	MF	9+2 motile cilium [GO:0097729]; cilium [GO:0005929]; extracellular region [GO:0005576]; radial spoke [GO:0001534]; sperm flagellum [GO:0036126]; 3'-5' exonuclease activity [GO:0008408]; nucleoside diphosphate kinase activity [GO:0004550]; cilium assembly [GO:0060271]; cilium movement [GO:0003341]; CTP biosynthetic process [GO:0006241]; epithelial cilium movement involved in extracellular fluid mo…	GO:0001534; GO:0003341; GO:0003351; GO:0004550; GO:0005576; GO:0005929; GO:0006183; GO:0006228; GO:0006241; GO:0007283; GO:0007286; GO:0008408; GO:0009116; GO:0021591; GO:0036126; GO:0051649; GO:0060271; GO:0097729; GO:1902176	GO	5	Evidence at protein level
Q9UI46	Q9UI46	DNAI1_HUMAN	cilium movement [GO:0003341]; determination of left/right symmetry [GO:0007368]; epithelial cilium movement involved in extracellular fluid movement [GO:0003351]; flagellated sperm motility [GO:0030317]; heart development [GO:0007507]; insulin receptor signaling pathway [GO:0008286]; outer dynein arm assembly [GO:0036158]	BP	9+2 motile cilium [GO:0097729]; centrosome [GO:0005813]; cilium [GO:0005929]; cytoskeleton [GO:0005856]; dynein axonemal particle [GO:0120293]; extracellular region [GO:0005576]; microtubule [GO:0005874]; outer dynein arm [GO:0036157]	CC	cytoskeletal motor activity [GO:0003774]; dynein heavy chain binding [GO:0045504]; dynein light chain binding [GO:0045503]	MF	9+2 motile cilium [GO:0097729]; centrosome [GO:0005813]; cilium [GO:0005929]; cytoskeleton [GO:0005856]; dynein axonemal particle [GO:0120293]; extracellular region [GO:0005576]; microtubule [GO:0005874]; outer dynein arm [GO:0036157]; cytoskeletal motor activity [GO:0003774]; dynein heavy chain binding [GO:0045504]; dynein light chain binding [GO:0045503]; cilium movement [GO:0003341]; determina…	GO:0003341; GO:0003351; GO:0003774; GO:0005576; GO:0005813; GO:0005856; GO:0005874; GO:0005929; GO:0007368; GO:0007507; GO:0008286; GO:0030317; GO:0036157; GO:0036158; GO:0045503; GO:0045504; GO:0097729; GO:0120293	GO	5	Evidence at protein level
Q9H1X1	Q9H1X1	RSPH9_HUMAN	axonemal central apparatus assembly [GO:1904158]; axoneme assembly [GO:0035082]; cilium movement [GO:0003341]; cilium movement involved in cell motility [GO:0060294]; motile cilium assembly [GO:0044458]; radial spoke assembly [GO:0062177]	BP	9+2 motile cilium [GO:0097729]; axoneme [GO:0005930]; kinocilium [GO:0060091]; motile cilium [GO:0031514]; radial spoke head [GO:0001535]; radial spoke head 1 [GO:0120336]; radial spoke head 3 [GO:0120338]; sperm flagellum [GO:0036126]	CC	NA	NA	9+2 motile cilium [GO:0097729]; axoneme [GO:0005930]; kinocilium [GO:0060091]; motile cilium [GO:0031514]; radial spoke head [GO:0001535]; radial spoke head 1 [GO:0120336]; radial spoke head 3 [GO:0120338]; sperm flagellum [GO:0036126]; axonemal central apparatus assembly [GO:1904158]; axoneme assembly [GO:0035082]; cilium movement [GO:0003341]; cilium movement involved in cell motility [GO:00602…	GO:0001535; GO:0003341; GO:0005930; GO:0031514; GO:0035082; GO:0036126; GO:0044458; GO:0060091; GO:0060294; GO:0062177; GO:0097729; GO:0120336; GO:0120338; GO:1904158	GO	5	Evidence at protein level
Q5TD94	Q5TD94	RSH4A_HUMAN	axoneme assembly [GO:0035082]; cilium movement [GO:0003341]; cilium movement involved in cell motility [GO:0060294]; epithelial cilium movement involved in extracellular fluid movement [GO:0003351]; establishment of localization in cell [GO:0051649]; maintenance of ciliary planar beating movement pattern [GO:0120221]; radial spoke assembly [GO:0062177]	BP	9+2 motile cilium [GO:0097729]; axoneme [GO:0005930]; extracellular region [GO:0005576]; motile cilium [GO:0031514]; radial spoke [GO:0001534]; radial spoke head [GO:0001535]; radial spoke head 1 [GO:0120336]; radial spoke head 2 [GO:0120337]; radial spoke head 3 [GO:0120338]	CC	NA	NA	9+2 motile cilium [GO:0097729]; axoneme [GO:0005930]; extracellular region [GO:0005576]; motile cilium [GO:0031514]; radial spoke [GO:0001534]; radial spoke head [GO:0001535]; radial spoke head 1 [GO:0120336]; radial spoke head 2 [GO:0120337]; radial spoke head 3 [GO:0120338]; axoneme assembly [GO:0035082]; cilium movement [GO:0003341]; cilium movement involved in cell motility [GO:0060294]; epit…	GO:0001534; GO:0001535; GO:0003341; GO:0003351; GO:0005576; GO:0005930; GO:0031514; GO:0035082; GO:0051649; GO:0060294; GO:0062177; GO:0097729; GO:0120221; GO:0120336; GO:0120337; GO:0120338	GO	5	Evidence at protein level
Q8NDM7	Q8NDM7	CFA43_HUMAN	brain development [GO:0007420]; cerebrospinal fluid circulation [GO:0090660]; cilium assembly [GO:0060271]; establishment of localization in cell [GO:0051649]; mucociliary clearance [GO:0120197]; regulation of cilium beat frequency [GO:0003356]; sperm axoneme assembly [GO:0007288]	BP	9+2 motile cilium [GO:0097729]; axoneme [GO:0005930]; extracellular region [GO:0005576]	CC	NA	NA	9+2 motile cilium [GO:0097729]; axoneme [GO:0005930]; extracellular region [GO:0005576]; brain development [GO:0007420]; cerebrospinal fluid circulation [GO:0090660]; cilium assembly [GO:0060271]; establishment of localization in cell [GO:0051649]; mucociliary clearance [GO:0120197]; regulation of cilium beat frequency [GO:0003356]; sperm axoneme assembly [GO:0007288]	GO:0003356; GO:0005576; GO:0005930; GO:0007288; GO:0007420; GO:0051649; GO:0060271; GO:0090660; GO:0097729; GO:0120197	GO	5	Evidence at protein level
Q9C0G6	Q9C0G6	DYH6_HUMAN	cilium movement involved in cell motility [GO:0060294]	BP	9+2 motile cilium [GO:0097729]; axoneme [GO:0005930]; dynein complex [GO:0030286]; microtubule [GO:0005874]	CC	ATP binding [GO:0005524]; ATP hydrolysis activity [GO:0016887]; dynein intermediate chain binding [GO:0045505]; dynein light intermediate chain binding [GO:0051959]; minus-end-directed microtubule motor activity [GO:0008569]	MF	9+2 motile cilium [GO:0097729]; axoneme [GO:0005930]; dynein complex [GO:0030286]; microtubule [GO:0005874]; ATP binding [GO:0005524]; ATP hydrolysis activity [GO:0016887]; dynein intermediate chain binding [GO:0045505]; dynein light intermediate chain binding [GO:0051959]; minus-end-directed microtubule motor activity [GO:0008569]; cilium movement involved in cell motility [GO:0060294]	GO:0005524; GO:0005874; GO:0005930; GO:0008569; GO:0016887; GO:0030286; GO:0045505; GO:0051959; GO:0060294; GO:0097729	GO	5	Evidence at protein level
Q8IVF4	Q8IVF4	DYH10_HUMAN	cilium movement involved in cell motility [GO:0060294]	BP	9+2 motile cilium [GO:0097729]; axoneme [GO:0005930]; dynein complex [GO:0030286]; microtubule [GO:0005874]	CC	ATP binding [GO:0005524]; ATP hydrolysis activity [GO:0016887]; dynein intermediate chain binding [GO:0045505]; dynein light intermediate chain binding [GO:0051959]; minus-end-directed microtubule motor activity [GO:0008569]	MF	9+2 motile cilium [GO:0097729]; axoneme [GO:0005930]; dynein complex [GO:0030286]; microtubule [GO:0005874]; ATP binding [GO:0005524]; ATP hydrolysis activity [GO:0016887]; dynein intermediate chain binding [GO:0045505]; dynein light intermediate chain binding [GO:0051959]; minus-end-directed microtubule motor activity [GO:0008569]; cilium movement involved in cell motility [GO:0060294]	GO:0005524; GO:0005874; GO:0005930; GO:0008569; GO:0016887; GO:0030286; GO:0045505; GO:0051959; GO:0060294; GO:0097729	GO	5	Evidence at protein level
Q9NYC9	Q9NYC9	DYH9_HUMAN	cell projection organization [GO:0030030]; cerebrospinal fluid circulation [GO:0090660]; cilium movement [GO:0003341]; cilium movement involved in cell motility [GO:0060294]; establishment of localization in cell [GO:0051649]; mucociliary clearance [GO:0120197]	BP	9+2 motile cilium [GO:0097729]; axoneme [GO:0005930]; distal portion of axoneme [GO:0120135]; dynein complex [GO:0030286]; extracellular region [GO:0005576]; microtubule [GO:0005874]; motile cilium [GO:0031514]; outer dynein arm [GO:0036157]	CC	ATP binding [GO:0005524]; ATP hydrolysis activity [GO:0016887]; dynein intermediate chain binding [GO:0045505]; dynein light intermediate chain binding [GO:0051959]; minus-end-directed microtubule motor activity [GO:0008569]	MF	9+2 motile cilium [GO:0097729]; axoneme [GO:0005930]; distal portion of axoneme [GO:0120135]; dynein complex [GO:0030286]; extracellular region [GO:0005576]; microtubule [GO:0005874]; motile cilium [GO:0031514]; outer dynein arm [GO:0036157]; ATP binding [GO:0005524]; ATP hydrolysis activity [GO:0016887]; dynein intermediate chain binding [GO:0045505]; dynein light intermediate chain binding [GO:…	GO:0003341; GO:0005524; GO:0005576; GO:0005874; GO:0005930; GO:0008569; GO:0016887; GO:0030030; GO:0030286; GO:0031514; GO:0036157; GO:0045505; GO:0051649; GO:0051959; GO:0060294; GO:0090660; GO:0097729; GO:0120135; GO:0120197	GO	5	Evidence at protein level
Q96MA6	Q96MA6	KAD8_HUMAN	phosphorylation [GO:0016310]; ventricular system development [GO:0021591]	BP	9+2 motile cilium [GO:0097729]; axoneme [GO:0005930]; cytoplasm [GO:0005737]; cytosol [GO:0005829]; sperm flagellum [GO:0036126]	CC	adenylate kinase activity [GO:0004017]; AMP binding [GO:0016208]; ATP binding [GO:0005524]; cytidylate kinase activity [GO:0004127]; nucleoside diphosphate kinase activity [GO:0004550]	MF	9+2 motile cilium [GO:0097729]; axoneme [GO:0005930]; cytoplasm [GO:0005737]; cytosol [GO:0005829]; sperm flagellum [GO:0036126]; adenylate kinase activity [GO:0004017]; AMP binding [GO:0016208]; ATP binding [GO:0005524]; cytidylate kinase activity [GO:0004127]; nucleoside diphosphate kinase activity [GO:0004550]; phosphorylation [GO:0016310]; ventricular system development [GO:0021591]	GO:0004017; GO:0004127; GO:0004550; GO:0005524; GO:0005737; GO:0005829; GO:0005930; GO:0016208; GO:0016310; GO:0021591; GO:0036126; GO:0097729	GO	5	Evidence at protein level
Q4G0U5	Q4G0U5	PCDP1_HUMAN	cerebrospinal fluid circulation [GO:0090660]; cilium assembly [GO:0060271]; establishment of localization in cell [GO:0051649]; motile cilium assembly [GO:0044458]; mucociliary clearance [GO:0120197]; sperm flagellum assembly [GO:0120316]	BP	9+2 motile cilium [GO:0097729]; axoneme [GO:0005930]; cilium [GO:0005929]; cytoplasm [GO:0005737]; extracellular region [GO:0005576]; manchette [GO:0002177]; sperm flagellum [GO:0036126]	CC	calmodulin binding [GO:0005516]	MF	9+2 motile cilium [GO:0097729]; axoneme [GO:0005930]; cilium [GO:0005929]; cytoplasm [GO:0005737]; extracellular region [GO:0005576]; manchette [GO:0002177]; sperm flagellum [GO:0036126]; calmodulin binding [GO:0005516]; cerebrospinal fluid circulation [GO:0090660]; cilium assembly [GO:0060271]; establishment of localization in cell [GO:0051649]; motile cilium assembly [GO:0044458]; mucociliary c…	GO:0002177; GO:0005516; GO:0005576; GO:0005737; GO:0005929; GO:0005930; GO:0036126; GO:0044458; GO:0051649; GO:0060271; GO:0090660; GO:0097729; GO:0120197; GO:0120316	GO	5	Evidence at protein level
O14645	O14645	IDLC_HUMAN	sperm flagellum assembly [GO:0120316]	BP	9+2 motile cilium [GO:0097729]; axoneme [GO:0005930]; cilium [GO:0005929]; cytoplasm [GO:0005737]; dynein axonemal particle [GO:0120293]; dynein complex [GO:0030286]; filopodium [GO:0030175]; motile cilium [GO:0031514]; sperm flagellum [GO:0036126]	CC	dynein heavy chain binding [GO:0045504]	MF	9+2 motile cilium [GO:0097729]; axoneme [GO:0005930]; cilium [GO:0005929]; cytoplasm [GO:0005737]; dynein axonemal particle [GO:0120293]; dynein complex [GO:0030286]; filopodium [GO:0030175]; motile cilium [GO:0031514]; sperm flagellum [GO:0036126]; dynein heavy chain binding [GO:0045504]; sperm flagellum assembly [GO:0120316]	GO:0005737; GO:0005929; GO:0005930; GO:0030175; GO:0030286; GO:0031514; GO:0036126; GO:0045504; GO:0097729; GO:0120293; GO:0120316	GO	5	Evidence at protein level
Q8N1V2	Q8N1V2	CFA52_HUMAN	establishment of left/right asymmetry [GO:0061966]; flagellated sperm motility [GO:0030317]	BP	9+2 motile cilium [GO:0097729]; axonemal microtubule [GO:0005879]; axoneme [GO:0005930]	CC	NA	NA	9+2 motile cilium [GO:0097729]; axonemal microtubule [GO:0005879]; axoneme [GO:0005930]; establishment of left/right asymmetry [GO:0061966]; flagellated sperm motility [GO:0030317]	GO:0005879; GO:0005930; GO:0030317; GO:0061966; GO:0097729	GO	5	Evidence at protein level
Q8TD57	Q8TD57	DYH3_HUMAN	cilium movement involved in cell motility [GO:0060294]; cilium-dependent cell motility [GO:0060285]	BP	9+2 motile cilium [GO:0097729]; axonemal dynein complex [GO:0005858]; dynein complex [GO:0030286]; microtubule [GO:0005874]	CC	ATP binding [GO:0005524]; ATP hydrolysis activity [GO:0016887]; dynein intermediate chain binding [GO:0045505]; dynein light intermediate chain binding [GO:0051959]; microtubule motor activity [GO:0003777]; minus-end-directed microtubule motor activity [GO:0008569]	MF	9+2 motile cilium [GO:0097729]; axonemal dynein complex [GO:0005858]; dynein complex [GO:0030286]; microtubule [GO:0005874]; ATP binding [GO:0005524]; ATP hydrolysis activity [GO:0016887]; dynein intermediate chain binding [GO:0045505]; dynein light intermediate chain binding [GO:0051959]; microtubule motor activity [GO:0003777]; minus-end-directed microtubule motor activity [GO:0008569]; cilium …	GO:0003777; GO:0005524; GO:0005858; GO:0005874; GO:0008569; GO:0016887; GO:0030286; GO:0045505; GO:0051959; GO:0060285; GO:0060294; GO:0097729	GO	5	Evidence at protein level
Q9P225	Q9P225	DYH2_HUMAN	cilium movement involved in cell motility [GO:0060294]; cilium-dependent cell motility [GO:0060285]; inner dynein arm assembly [GO:0036159]	BP	9+2 motile cilium [GO:0097729]; axonemal dynein complex [GO:0005858]; axoneme [GO:0005930]; dynein complex [GO:0030286]; inner dynein arm [GO:0036156]; microtubule [GO:0005874]; motile cilium [GO:0031514]; sperm flagellum [GO:0036126]	CC	ATP binding [GO:0005524]; ATP hydrolysis activity [GO:0016887]; dynein intermediate chain binding [GO:0045505]; dynein light intermediate chain binding [GO:0051959]; microtubule motor activity [GO:0003777]; minus-end-directed microtubule motor activity [GO:0008569]	MF	9+2 motile cilium [GO:0097729]; axonemal dynein complex [GO:0005858]; axoneme [GO:0005930]; dynein complex [GO:0030286]; inner dynein arm [GO:0036156]; microtubule [GO:0005874]; motile cilium [GO:0031514]; sperm flagellum [GO:0036126]; ATP binding [GO:0005524]; ATP hydrolysis activity [GO:0016887]; dynein intermediate chain binding [GO:0045505]; dynein light intermediate chain binding [GO:0051959…	GO:0003777; GO:0005524; GO:0005858; GO:0005874; GO:0005930; GO:0008569; GO:0016887; GO:0030286; GO:0031514; GO:0036126; GO:0036156; GO:0036159; GO:0045505; GO:0051959; GO:0060285; GO:0060294; GO:0097729	GO	5	Evidence at protein level
Q9Y4P9	Q9Y4P9	SPEF1_HUMAN	axonemal central apparatus assembly [GO:1904158]; cell migration [GO:0016477]; cilium movement [GO:0003341]; filopodium assembly [GO:0046847]; lamellipodium assembly [GO:0030032]; microtubule bundle formation [GO:0001578]; negative regulation of microtubule depolymerization [GO:0007026]; regulation of cytoskeleton organization [GO:0051493]; regulation of Wnt signaling pathway, planar cell polarit…	BP	9+2 motile cilium [GO:0097729]; apical plasma membrane [GO:0016324]; axonemal central apparatus [GO:1990716]; axoneme [GO:0005930]; basolateral plasma membrane [GO:0016323]; ciliary tip [GO:0097542]; cytoplasm [GO:0005737]; filopodium [GO:0030175]; lamellipodium [GO:0030027]; microtubule [GO:0005874]; microvillus [GO:0005902]; stress fiber [GO:0001725]	CC	actin binding [GO:0003779]; microtubule binding [GO:0008017]	MF	9+2 motile cilium [GO:0097729]; apical plasma membrane [GO:0016324]; axonemal central apparatus [GO:1990716]; axoneme [GO:0005930]; basolateral plasma membrane [GO:0016323]; ciliary tip [GO:0097542]; cytoplasm [GO:0005737]; filopodium [GO:0030175]; lamellipodium [GO:0030027]; microtubule [GO:0005874]; microvillus [GO:0005902]; stress fiber [GO:0001725]; actin binding [GO:0003779]; microtubule bin…	GO:0001578; GO:0001725; GO:0003341; GO:0003779; GO:0005737; GO:0005874; GO:0005902; GO:0005930; GO:0007026; GO:0008017; GO:0016323; GO:0016324; GO:0016477; GO:0030027; GO:0030032; GO:0030175; GO:0046847; GO:0051493; GO:0097542; GO:0097729; GO:1904158; GO:1990716; GO:2000095	GO	5	Evidence at protein level
P41208	P41208	CETN2_HUMAN	cell division [GO:0051301]; centriole replication [GO:0007099]; mitotic cell cycle [GO:0000278]; mRNA transport [GO:0051028]; nucleotide-excision repair [GO:0006289]; protein transport [GO:0015031]; regulation of cytokinesis [GO:0032465]; spermatogenesis [GO:0007283]	BP	9+2 motile cilium [GO:0097729]; apical part of cell [GO:0045177]; centriole [GO:0005814]; centrosome [GO:0005813]; ciliary basal body [GO:0036064]; cytosol [GO:0005829]; nuclear pore nuclear basket [GO:0044615]; nucleoplasm [GO:0005654]; photoreceptor connecting cilium [GO:0032391]; transcription export complex 2 [GO:0070390]; XPC complex [GO:0071942]	CC	calcium ion binding [GO:0005509]; G-protein beta/gamma-subunit complex binding [GO:0031683]; heterotrimeric G-protein binding [GO:0032795]; microtubule binding [GO:0008017]	MF	9+2 motile cilium [GO:0097729]; apical part of cell [GO:0045177]; centriole [GO:0005814]; centrosome [GO:0005813]; ciliary basal body [GO:0036064]; cytosol [GO:0005829]; nuclear pore nuclear basket [GO:0044615]; nucleoplasm [GO:0005654]; photoreceptor connecting cilium [GO:0032391]; transcription export complex 2 [GO:0070390]; XPC complex [GO:0071942]; calcium ion binding [GO:0005509]; G-protein …	GO:0000278; GO:0005509; GO:0005654; GO:0005813; GO:0005814; GO:0005829; GO:0006289; GO:0007099; GO:0007283; GO:0008017; GO:0015031; GO:0031683; GO:0032391; GO:0032465; GO:0032795; GO:0036064; GO:0044615; GO:0045177; GO:0051028; GO:0051301; GO:0070390; GO:0071942; GO:0097729	GO	5	Evidence at protein level
A7E2U8	A7E2U8	CFA96_HUMAN		NA	9+0 non-motile cilium [GO:0097731]; centrosome [GO:0005813]; cytoplasmic microtubule [GO:0005881]	CC	NA	NA	9+0 non-motile cilium [GO:0097731]; centrosome [GO:0005813]; cytoplasmic microtubule [GO:0005881]	GO:0005813; GO:0005881; GO:0097731	GO	3	Evidence at transcript level
Q96NG3	Q96NG3	ODAD4_HUMAN	brain development [GO:0007420]; cerebrospinal fluid circulation [GO:0090660]; cilium movement [GO:0003341]; epithelial cilium movement involved in determination of left/right asymmetry [GO:0060287]; heart development [GO:0007507]; lung development [GO:0030324]; mucociliary clearance [GO:0120197]; outer dynein arm assembly [GO:0036158]; protein localization to motile cilium [GO:0120229]	BP	9+0 motile cilium [GO:0097728]; 9+2 motile cilium [GO:0097729]; axoneme [GO:0005930]; cytoplasm [GO:0005737]; extracellular region [GO:0005576]; outer dynein arm docking complex [GO:0120228]	CC	NA	NA	9+0 motile cilium [GO:0097728]; 9+2 motile cilium [GO:0097729]; axoneme [GO:0005930]; cytoplasm [GO:0005737]; extracellular region [GO:0005576]; outer dynein arm docking complex [GO:0120228]; brain development [GO:0007420]; cerebrospinal fluid circulation [GO:0090660]; cilium movement [GO:0003341]; epithelial cilium movement involved in determination of left/right asymmetry [GO:0060287]; heart de…	GO:0003341; GO:0005576; GO:0005737; GO:0005930; GO:0007420; GO:0007507; GO:0030324; GO:0036158; GO:0060287; GO:0090660; GO:0097728; GO:0097729; GO:0120197; GO:0120228; GO:0120229	GO	5	Evidence at protein level
Q8TE73	Q8TE73	DYH5_HUMAN	cilium assembly [GO:0060271]; cilium movement [GO:0003341]; cilium movement involved in cell motility [GO:0060294]; determination of left/right symmetry [GO:0007368]; epithelial cilium movement involved in extracellular fluid movement [GO:0003351]; establishment of localization in cell [GO:0051649]; flagellated sperm motility [GO:0030317]; heart development [GO:0007507]; lateral ventricle develop…	BP	9+0 motile cilium [GO:0097728]; 9+2 motile cilium [GO:0097729]; axoneme [GO:0005930]; cytoplasm [GO:0005737]; extracellular region [GO:0005576]; microtubule [GO:0005874]; motile cilium [GO:0031514]; outer dynein arm [GO:0036157]	CC	ATP binding [GO:0005524]; ATP hydrolysis activity [GO:0016887]; dynein intermediate chain binding [GO:0045505]; dynein light intermediate chain binding [GO:0051959]; minus-end-directed microtubule motor activity [GO:0008569]	MF	9+0 motile cilium [GO:0097728]; 9+2 motile cilium [GO:0097729]; axoneme [GO:0005930]; cytoplasm [GO:0005737]; extracellular region [GO:0005576]; microtubule [GO:0005874]; motile cilium [GO:0031514]; outer dynein arm [GO:0036157]; ATP binding [GO:0005524]; ATP hydrolysis activity [GO:0016887]; dynein intermediate chain binding [GO:0045505]; dynein light intermediate chain binding [GO:0051959]; min…	GO:0003341; GO:0003351; GO:0005524; GO:0005576; GO:0005737; GO:0005874; GO:0005930; GO:0007368; GO:0007507; GO:0008569; GO:0016887; GO:0021670; GO:0030317; GO:0031514; GO:0036157; GO:0036158; GO:0045505; GO:0051649; GO:0051959; GO:0060271; GO:0060294; GO:0097728; GO:0097729	GO	5	Evidence at protein level
Q9UL16	Q9UL16	CFA45_HUMAN	cerebrospinal fluid circulation [GO:0090660]; epithelial cilium movement involved in determination of left/right asymmetry [GO:0060287]; establishment of left/right asymmetry [GO:0061966]; flagellated sperm motility [GO:0030317]; regulation of cilium beat frequency involved in ciliary motility [GO:0060296]	BP	9+0 motile cilium [GO:0097728]; 9+2 motile cilium [GO:0097729]; axonemal microtubule [GO:0005879]; axoneme [GO:0005930]; extracellular region [GO:0005576]; nucleoplasm [GO:0005654]; nucleus [GO:0005634]	CC	AMP binding [GO:0016208]	MF	9+0 motile cilium [GO:0097728]; 9+2 motile cilium [GO:0097729]; axonemal microtubule [GO:0005879]; axoneme [GO:0005930]; extracellular region [GO:0005576]; nucleoplasm [GO:0005654]; nucleus [GO:0005634]; AMP binding [GO:0016208]; cerebrospinal fluid circulation [GO:0090660]; epithelial cilium movement involved in determination of left/right asymmetry [GO:0060287]; establishment of left/right asym…	GO:0005576; GO:0005634; GO:0005654; GO:0005879; GO:0005930; GO:0016208; GO:0030317; GO:0060287; GO:0060296; GO:0061966; GO:0090660; GO:0097728; GO:0097729	GO	5	Evidence at protein level
Q8TC29	Q8TC29	ENKUR_HUMAN	establishment of left/right asymmetry [GO:0061966]; flagellated sperm motility [GO:0030317]	BP	9+0 motile cilium [GO:0097728]; 9+2 motile cilium [GO:0097729]; acrosomal vesicle [GO:0001669]; axonemal microtubule [GO:0005879]; sperm principal piece [GO:0097228]	CC	calmodulin binding [GO:0005516]; SH3 domain binding [GO:0017124]	MF	9+0 motile cilium [GO:0097728]; 9+2 motile cilium [GO:0097729]; acrosomal vesicle [GO:0001669]; axonemal microtubule [GO:0005879]; sperm principal piece [GO:0097228]; calmodulin binding [GO:0005516]; SH3 domain binding [GO:0017124]; establishment of left/right asymmetry [GO:0061966]; flagellated sperm motility [GO:0030317]	GO:0001669; GO:0005516; GO:0005879; GO:0017124; GO:0030317; GO:0061966; GO:0097228; GO:0097728; GO:0097729	GO	5	Evidence at protein level
A6NKP2	A6NKP2	D42E2_HUMAN	steroid biosynthetic process [GO:0006694]	BP	NA	NA	3-beta-hydroxy-delta5-steroid dehydrogenase activity [GO:0003854]; oxidoreductase activity, acting on the CH-OH group of donors, NAD or NADP as acceptor [GO:0016616]	MF	3-beta-hydroxy-delta5-steroid dehydrogenase activity [GO:0003854]; oxidoreductase activity, acting on the CH-OH group of donors, NAD or NADP as acceptor [GO:0016616]; steroid biosynthetic process [GO:0006694]	GO:0003854; GO:0006694; GO:0016616	GO	2	Inferred from homology
Q96MR6	Q96MR6	CFA57_HUMAN		NA	NA	NA	NA	NA	NA	NA	NA	3	Evidence at protein level
Q8NEG2	Q8NEG2	CG057_HUMAN		NA	NA	NA	NA	NA	NA	NA	NA	2	Evidence at transcript level
Q96LX7	Q96LX7	CCD17_HUMAN		NA	NA	NA	NA	NA	NA	NA	NA	5	Evidence at protein level
Q8N0U7	Q8N0U7	CA087_HUMAN		NA	NA	NA	NA	NA	NA	NA	NA	2	Evidence at transcript level
O15050	O15050	TRNK1_HUMAN		NA	NA	NA	NA	NA	NA	NA	NA	3	Evidence at transcript level
Q96NJ5	Q96NJ5	KLH32_HUMAN		NA	NA	NA	NA	NA	NA	NA	NA	3	Evidence at protein level
A6NNX1	A6NNX1	RIAD1_HUMAN		NA	NA	NA	NA	NA	NA	NA	NA	1	Predicted
B1AJZ9	B1AJZ9	FHAD1_HUMAN		NA	NA	NA	NA	NA	NA	NA	NA	3	Evidence at transcript level
A6NN90	A6NN90	CB081_HUMAN		NA	NA	NA	NA	NA	NA	NA	NA	2	Inferred from homology
Q96LR7	Q96LR7	CB050_HUMAN		NA	NA	NA	NA	NA	NA	NA	NA	2	Evidence at protein level
Q96FV0	Q96FV0	LRC46_HUMAN		NA	NA	NA	NA	NA	NA	NA	NA	2	Evidence at transcript level
P58505	P58505	CU058_HUMAN		NA	NA	NA	NA	NA	NA	NA	NA	2	Evidence at transcript level
Q9NQ32	Q9NQ32	CK016_HUMAN		NA	NA	NA	NA	NA	NA	NA	NA	2	Evidence at transcript level
Q5TGP6	Q5TGP6	MROH9_HUMAN		NA	NA	NA	NA	NA	NA	NA	NA	2	Evidence at transcript level
P0C7W0	P0C7W0	PRR29_HUMAN		NA	NA	NA	NA	NA	NA	NA	NA	2	Evidence at transcript level
Q49A92	Q49A92	CH034_HUMAN		NA	NA	NA	NA	NA	NA	NA	NA	3	Evidence at transcript level
Q8N7L0	Q8N7L0	F216B_HUMAN		NA	NA	NA	NA	NA	NA	NA	NA	2	Evidence at transcript level
Q8N4P6	Q8N4P6	LRC71_HUMAN		NA	NA	NA	NA	NA	NA	NA	NA	2	Evidence at transcript level
Q8WYQ4	Q8WYQ4	CV015_HUMAN		NA	NA	NA	NA	NA	NA	NA	NA	4	Evidence at protein level
Q8IV35	Q8IV35	WDR49_HUMAN		NA	NA	NA	NA	NA	NA	NA	NA	2	Evidence at transcript level
Q8NEE8	Q8NEE8	TTC16_HUMAN		NA	NA	NA	NA	NA	NA	NA	NA	2	Evidence at transcript level
Q8N443	Q8N443	RIBC1_HUMAN		NA	NA	NA	NA	NA	NA	NA	NA	5	Evidence at protein level
Q8IWA6	Q8IWA6	CCD60_HUMAN		NA	NA	NA	NA	NA	NA	NA	NA	2	Evidence at protein level
Q5T5N4	Q5T5N4	CF118_HUMAN		NA	NA	NA	NA	NA	NA	NA	NA	2	Evidence at transcript level
Q496A3	Q496A3	SPAS1_HUMAN		NA	NA	NA	NA	NA	NA	NA	NA	5	Evidence at protein level
P0CG21	P0CG21	NHLC4_HUMAN		NA	NA	NA	NA	NA	NA	NA	NA	4	Evidence at protein level
Q6PIY5	Q6PIY5	ARMD1_HUMAN		NA	NA	NA	NA	NA	NA	NA	NA	2	Evidence at transcript level
A6NFN9	A6NFN9	ANKUB_HUMAN		NA	NA	NA	NA	NA	NA	NA	NA	2	Evidence at transcript level
A6NIK2	A6NIK2	LR10B_HUMAN		NA	NA	NA	NA	NA	NA	NA	NA	2	Predicted
Q5JVX7	Q5JVX7	CA141_HUMAN		NA	NA	NA	NA	NA	NA	NA	NA	2	Evidence at transcript level
Q6ZQY2	Q6ZQY2	LR74B_HUMAN		NA	NA	NA	NA	NA	NA	NA	NA	2	Evidence at transcript level
B4E2M5	B4E2M5	ANR66_HUMAN		NA	NA	NA	NA	NA	NA	NA	NA	2	Evidence at transcript level
A0A1B0GU71	A0A1B0GU71	C97D2_HUMAN		NA	NA	NA	NA	NA	NA	NA	NA	1	Inferred from homology
Q86VS3	Q86VS3	IQCH_HUMAN		NA	NA	NA	NA	NA	NA	NA	NA	3	Evidence at transcript level
