# Supplementary material for: A high-resolution spatial map of cilia-associated proteins in the human fallopian tube
Source: Nat Commun. 2026 Apr 20;17:3616. doi: 10.1038/s41467-026-71692-6 (PMC13096173; doi:10.1038/s41467-026-71692-6)
Supplement: Supplementary file 13 — Source Data [file 41467_2026_71692_MOESM13_ESM.zip › Source_Data/Source_data_Figure_7E_sampleHS.csv]

s_px	thickness_px	s_um	thickness_um
0.0	4.428571428571429	0.0	2.2142857142857144
2.5947038908463327	9.90258675749907	1.2973519454231663	4.951293378749535
4.768644988582471	12.525891552447414	2.3843224942912356	6.262945776223707
6.9425860863186095	14.004372495031395	3.4712930431593048	7.002186247515698
9.537289977164942	19.80517351499814	4.768644988582471	9.90258675749907
11.711231074897508	22.142857142857142	5.855615537448754	11.071428571428571
14.30593496574384	28.35669305148833	7.15296748287192	14.178346525744166
16.47987606347998	31.314728881118537	8.23993803173999	15.657364440559268
18.653817161216114	34.58824856472947	9.326908580608057	17.294124282364734
20.827758258952255	38.096011896903065	10.413879129476127	19.048005948451532
23.001699356688395	40.82941116801136	11.500849678344197	20.41470558400568
25.59640324753403	45.59493348151386	12.798201623767016	22.79746674075693
27.770344345266597	49.51293378749535	13.885172172633299	24.756466893747675
29.944285443002737	53.327061706080165	14.972142721501369	26.663530853040083
32.11822654073888	54.77840331177749	16.05911327036944	27.389201655888744
34.292167638475014	56.01748998012558	17.146083819237507	28.00874499006279
36.46610873621115	57.57142857142858	18.233054368105574	28.78571428571429
38.64004983394729	59.415520544994415	19.320024916973644	29.707760272497207
40.81399093168343	57.57142857142858	20.406995465841714	28.78571428571429
42.987932029415994	56.01748998012558	21.493966014707997	28.00874499006279
45.161873127152134	54.77840331177749	22.580936563576067	27.389201655888744
47.33581422488827	53.875896696927086	23.667907112444134	26.937948348463543
49.509755322624414	53.327061706080165	24.754877661312207	26.663530853040083
52.10445921347074	57.57142857142858	26.05222960673537	28.78571428571429
54.27840031120688	57.57142857142858	27.13920015560344	28.78571428571429
56.45234140894303	57.57142857142858	28.226170704471514	28.78571428571429
58.62628250667559	57.57142857142858	29.313141253337793	28.78571428571429
61.22098639752192	62.0	30.61049319876096	31.0
63.39492749525807	62.0	31.697463747629033	31.0
65.5688685929942	62.0	32.7844342964971	31.0
67.74280969073034	62.15796203945202	33.87140484536517	31.07898101972601
69.91675078846647	62.0	34.95837539423324	31.0
73.02404205686923	57.57142857142858	36.51202102843462	28.78571428571429
74.77189339534584	57.74150701750918	37.38594669767292	28.87075350875459
77.87918466374637	53.875896696927086	38.939592331873186	26.937948348463543
80.98647593214913	50.49348311153325	40.49323796607457	25.246741555766626
82.73432727062286	51.835099604615486	41.36716363531143	25.917549802307743
85.84161853902563	49.51293378749535	42.920809269512816	24.756466893747675
88.9489098074284	47.90232408830729	44.4744549037142	23.951162044153644
92.05620107583115	44.285714285714285	46.02810053791558	22.142857142857142
95.16349234423392	39.85714285714286	47.58174617211696	19.92857142857143
97.36868444427006	39.85714285714286	48.68434222213503	19.92857142857143
99.57387654430258	39.85714285714286	49.78693827215129	19.92857142857143
101.77906864433872	39.61034702999628	50.88953432216936	19.80517351499814
103.98426074437486	37.837730872120495	51.99213037218743	18.918865436060248
106.18945284441101	36.518935541184995	53.094726422205504	18.259467770592497
108.39464494444715	35.704284313893574	54.197322472223576	17.852142156946787
110.5998370444833	35.42857142857143	55.29991852224165	17.714285714285715
112.80502914451944	35.42857142857143	56.40251457225972	17.714285714285715
115.01022124455196	35.42857142857143	57.50511062227598	17.714285714285715
117.2154133445881	35.704284313893574	58.60770667229405	17.852142156946787
119.42060544462424	36.518935541184995	59.71030272231212	18.259467770592497
121.82626955375463	39.85714285714286	60.913134776877314	19.92857142857143
124.03146165379079	40.10241989746571	62.01573082689539	20.051209948732854
126.23665375382691	40.82941116801136	63.11832687691346	20.41470558400568
128.44184585386307	42.013117485094185	64.22092292693154	21.006558742547092
130.84750996298982	39.61034702999628	65.42375498149491	19.80517351499814
133.05270206302595	41.779059299107814	66.52635103151297	20.889529649553907
135.2578941630621	41.779059299107814	67.62894708153105	20.889529649553907
137.46308626309826	39.61034702999628	68.73154313154913	19.80517351499814
139.6682783631344	37.837730872120495	69.8341391815672	18.918865436060248
141.87347046317055	36.518935541184995	70.93673523158527	18.259467770592497
144.07866256320668	35.704284313893574	72.03933128160334	17.852142156946787
147.1166375000126	39.85714285714286	73.5583187500063	19.92857142857143
149.01537183551935	39.85714285714286	74.50768591775967	19.92857142857143
152.05334677233023	44.285714285714285	76.02667338616511	22.142857142857142
153.952081107837	44.285714285714285	76.9760405539185	22.142857142857142
155.85081544334375	44.285714285714285	77.92540772167187	22.142857142857142
158.88879038015466	48.714285714285715	79.44439519007733	24.357142857142858
161.92676531696554	53.142857142857146	80.96338265848277	26.571428571428573
164.9647402537733	48.714285714285715	82.48237012688665	24.357142857142858
166.86347458928006	44.285714285714285	83.43173729464003	22.142857142857142
169.90144952609097	39.85714285714286	84.95072476304549	19.92857142857143
172.09863625310032	39.85714285714286	86.04931812655016	19.92857142857143
174.29582298010607	39.85714285714286	87.14791149005303	19.92857142857143
176.49300970711542	40.10241989746571	88.24650485355771	20.051209948732854
178.69019643412477	40.82941116801136	89.34509821706239	20.41470558400568
180.88738316113412	42.013117485094185	90.44369158056706	21.006558742547092
183.08456988814348	43.61637026509703	91.54228494407174	21.808185132548516
185.28175661515283	43.61637026509703	92.64087830757641	21.808185132548516
187.47894334216218	42.013117485094185	93.73947167108109	21.006558742547092
189.67613006916793	40.82941116801136	94.83806503458396	20.41470558400568
191.87331679617728	40.10241989746571	95.93665839808864	20.051209948732854
194.34515186406279	44.285714285714285	97.17257593203139	22.142857142857142
196.54233859107214	44.285714285714285	98.27116929553607	22.142857142857142
198.7395253180815	44.285714285714285	99.36976265904075	22.142857142857142
200.93671204509084	44.285714285714285	100.46835602254542	22.142857142857142
203.1338987721002	44.285714285714285	101.5669493860501	22.142857142857142
205.33108549910594	44.285714285714285	102.66554274955297	22.142857142857142
207.80292056699145	48.714285714285715	103.90146028349572	24.357142857142858
210.27475563487695	53.142857142857146	105.13737781743848	26.571428571428573
212.4719423618863	53.142857142857146	106.23597118094315	26.571428571428573
214.66912908889566	53.142857142857146	107.33456454444783	26.571428571428573
216.866315815905	53.142857142857146	108.4331579079525	26.571428571428573
219.33815088379055	53.142857142857146	109.66907544189527	26.571428571428573
221.53533761079626	53.142857142857146	110.76766880539813	26.571428571428573
223.73252433780564	53.327061706080165	111.86626216890282	26.663530853040083
225.92971106481497	53.875896696927086	112.96485553240748	26.937948348463543
228.12689779182432	54.77840331177749	114.06344889591216	27.389201655888744
230.32408451883367	56.01748998012558	115.16204225941684	28.00874499006279
232.79591958671875	53.51063216877596	116.39795979335938	26.75531608438798
234.9931063137281	53.51063216877596	117.49655315686405	26.75531608438798
237.19029304073382	51.835099604615486	118.59514652036691	25.917549802307743
239.3874797677432	50.49348311153325	119.6937398838716	25.246741555766626
241.58466649475255	49.51293378749535	120.79233324737628	24.756466893747675
243.78185322176188	48.91517021897216	121.89092661088094	24.45758510948608
245.97903994877123	48.714285714285715	122.98951997438562	24.357142857142858
248.1762266757806	48.714285714285715	124.0881133378903	24.357142857142858
250.37341340279	48.714285714285715	125.186706701395	24.357142857142858
252.5706001297957	48.714285714285715	126.28530006489785	24.357142857142858
254.76778685680506	48.714285714285715	127.38389342840253	24.357142857142858
256.9649735838144	48.91517021897216	128.4824867919072	24.45758510948608
259.16216031082377	49.51293378749535	129.58108015541188	24.756466893747675
261.3593470378331	50.49348311153325	130.67967351891656	25.246741555766626
263.8311821057186	47.69717400604846	131.9155910528593	23.84858700302423
266.028368832728	49.51293378749535	133.014184416364	24.756466893747675
268.2255555597337	51.645573925772666	134.11277777986686	25.822786962886333
270.4227422867431	54.057603441106394	135.21137114337154	27.028801720553197
272.6199290137524	53.875896696927086	136.3099645068762	26.937948348463543
274.8171157407618	53.327061706080165	137.4085578703809	26.663530853040083
277.01430246777113	51.835099604615486	138.50715123388557	25.917549802307743
279.98507849502164	54.77840331177749	139.99253924751082	27.389201655888744
282.95585452227215	58.24876279670615	141.47792726113607	29.124381398353076
285.92663054951936	62.15796203945202	142.96331527475968	31.07898101972601
288.89740657676987	66.42857142857143	144.44870328838493	33.214285714285715
290.8779239282701	66.42857142857143	145.43896196413505	33.214285714285715
292.85844127977026	66.42857142857143	146.42922063988513	33.214285714285715
294.8389586312705	66.42857142857143	147.41947931563524	33.214285714285715
296.81947598277065	66.42857142857143	148.40973799138533	33.214285714285715
299.56858216794626	62.15796203945202	149.78429108397313	31.07898101972601
301.692891492851	62.629457762237074	150.8464457464255	31.314728881118537
303.81720081775927	63.407493280223854	151.90860040887964	31.703746640111927
306.5663070029349	60.23508368154268	153.28315350146744	30.11754184077134
309.3154131881104	57.57142857142858	154.6577065940552	28.78571428571429
311.4397225130187	59.415520544994415	155.71986125650935	29.707760272497207
313.56403183792696	61.52368052470628	156.78201591896348	30.76184026235314
315.68834116283523	62.94182607287268	157.84417058141761	31.47091303643634
317.81265048774	60.23508368154268	158.90632524387	30.11754184077134
319.93695981264824	57.74150701750918	159.96847990632412	28.87075350875459
322.0612691375565	55.4898409529131	161.03063456877825	27.74492047645655
324.8103753227321	57.57142857142858	162.40518766136606	28.78571428571429
326.9346846476404	56.01748998012558	163.4673423238202	28.00874499006279
329.05899397254865	54.77840331177749	164.52949698627432	27.389201655888744
331.8081001577242	58.24876279670615	165.9040500788621	29.124381398353076
333.932409482629	57.74150701750918	166.9662047413145	28.87075350875459
336.0567188075372	57.57142857142858	168.0283594037686	28.78571428571429
339.1773748312423	62.0	169.58868741562114	31.0
342.29803085494973	66.42857142857143	171.14901542747486	33.214285714285715
343.9883862011246	66.42857142857143	171.9941931005623	33.214285714285715
347.1090422248321	70.99540082833191	173.55452111241604	35.497700414165955
350.2296982485395	71.54576100907269	175.11484912426974	35.772880504536346
351.65999892607203	72.63397192465122	175.82999946303602	36.31698596232561
354.7806549497767	71.40856862778715	177.39032747488835	35.704284313893574
356.4710102959516	67.59920902809803	178.2355051479758	33.799604514049015
359.59166631965905	66.42857142857143	179.79583315982953	33.214285714285715
361.0219669971892	69.17649712945894	180.5109834985946	34.58824856472947
364.1426230208967	67.59920902809803	182.07131151044834	33.799604514049015
365.8329783670716	65.83544730955339	182.9164891835358	32.917723654776694
368.953634390779	66.42857142857143	184.4768171953895	33.214285714285715
370.6439897369539	62.0	185.32199486847696	31.0
373.76464576065854	57.74150701750918	186.88232288032927	28.87075350875459
376.8961186487711	53.142857142857146	188.44805932438555	26.571428571428573
380.02759153688373	48.714285714285715	190.01379576844187	24.357142857142858
383.1590644249963	44.285714285714285	191.57953221249815	22.142857142857142
386.2905373131063	40.10241989746571	193.14526865655316	20.051209948732854
389.4220102012189	36.518935541184995	194.71100510060944	18.259467770592497
392.5534830893315	31.314728881118537	196.27674154466575	15.657364440559268
395.6849559774415	26.571428571428573	197.84247798872076	13.285714285714286
397.89924169172775	25.822786962886333	198.94962084586388	12.911393481443167
400.113527406014	23.84858700302423	200.056763703007	11.924293501512116
402.3278131203002	22.142857142857142	201.1639065601501	11.071428571428571
404.54209883458645	19.80517351499814	202.27104941729323	9.90258675749907
406.7563845488727	18.259467770592497	203.37819227443634	9.129733885296249
408.9706702631589	17.714285714285715	204.48533513157946	8.857142857142858
411.1849559774415	18.259467770592497	205.59247798872076	9.129733885296249
413.39924169172775	19.80517351499814	206.69962084586388	9.90258675749907
415.613527406014	22.142857142857142	207.806763703007	11.071428571428571
417.8278131203002	23.84858700302423	208.9139065601501	11.924293501512116
420.04209883458645	25.822786962886333	210.02104941729323	12.911393481443167
423.173571722699	29.707760272497207	211.5867858613495	14.853880136248604
426.30504461081165	32.24048665252801	213.15252230540582	16.120243326264006
429.43651749892166	35.704284313893574	214.71825874946083	17.852142156946787
432.56799038703167	39.85714285714286	216.28399519351584	19.92857142857143
435.69946327514424	44.285714285714285	217.84973163757212	22.142857142857142
437.59819761065114	48.714285714285715	218.79909880532557	24.357142857142858
440.6361725474619	51.645573925772666	220.31808627373096	25.822786962886333
443.67414748427086	50.49348311153325	221.83707374213543	25.246741555766626
445.57288181977776	50.49348311153325	222.78644090988888	25.246741555766626
448.61085675658546	47.69717400604846	224.30542837829273	23.84858700302423
450.8251424708717	48.714285714285715	225.41257123543585	24.357142857142858
453.03942818515793	47.90232408830729	226.51971409257897	23.951162044153644
455.25371389944416	45.59493348151386	227.62685694972208	22.79746674075693
457.4679996137304	43.61637026509703	228.7339998068652	21.808185132548516
459.68228532801663	42.013117485094185	229.84114266400832	21.006558742547092
461.89657104229923	44.285714285714285	230.94828552114961	22.142857142857142
464.11085675658546	44.285714285714285	232.05542837829273	22.142857142857142
466.3251424708717	39.85714285714286	233.16257123543585	19.92857142857143
468.53942818515793	39.85714285714286	234.26971409257897	19.92857142857143
470.75371389944416	40.10241989746571	235.37685694972208	20.051209948732854
472.9679996137304	40.82941116801136	236.4839998068652	20.41470558400568
475.18228532801663	42.013117485094185	237.59114266400832	21.006558742547092
477.39657104229923	43.61637026509703	238.69828552114961	21.808185132548516
479.61085675658546	45.59493348151386	239.80542837829273	22.79746674075693
481.8251424708717	45.16274426325038	240.91257123543585	22.58137213162519
484.03942818515793	44.50659203639251	242.01971409257897	22.253296018196256
486.62385549812353	47.69717400604846	243.31192774906177	23.84858700302423
489.20828281108976	48.714285714285715	244.60414140554488	24.357142857142858
491.3846426535877	47.90232408830729	245.69232132679386	23.951162044153644
493.5610024960821	45.59493348151386	246.78050124804105	22.79746674075693
495.73736233858006	43.61637026509703	247.86868116929003	21.808185132548516
497.913722181078	42.013117485094185	248.956861090539	21.006558742547092
500.0900820235759	40.82941116801136	250.04504101178796	20.41470558400568
502.2664418660739	40.10241989746571	251.13322093303694	20.051209948732854
504.44280170857184	39.85714285714286	252.22140085428592	19.92857142857143
506.6191615510698	40.10241989746571	253.3095807755349	20.051209948732854
509.20358886403244	36.518935541184995	254.60179443201622	18.259467770592497
511.3799487065304	37.837730872120495	255.6899743532652	18.918865436060248
513.5563085490284	39.61034702999628	256.7781542745142	19.80517351499814
515.7326683915263	41.779059299107814	257.86633419576316	20.889529649553907
517.9090282340243	43.61637026509703	258.95451411701214	21.808185132548516
520.0853880765222	42.013117485094185	260.0426940382611	21.006558742547092
522.2617479190202	40.82941116801136	261.1308739595101	20.41470558400568
524.8461752319828	40.10241989746571	262.4230876159914	20.051209948732854
527.0225350744807	40.82941116801136	263.51126753724037	20.41470558400568
529.1988949169787	42.013117485094185	264.59944745848935	21.006558742547092
531.3752547594767	43.61637026509703	265.68762737973833	21.808185132548516
533.5516146019746	42.013117485094185	266.7758073009873	21.006558742547092
535.7279744444726	40.82941116801136	267.8639872222363	20.41470558400568
538.3124017574388	44.50659203639251	269.1562008787194	22.253296018196256
540.4887615999332	44.285714285714285	270.2443807999666	22.142857142857142
542.6651214424312	44.285714285714285	271.3325607212156	22.142857142857142
545.2495487553974	44.285714285714285	272.6247743776987	22.142857142857142
547.8339760683637	39.85714285714286	273.9169880341818	19.92857142857143
549.6022684403933	44.285714285714285	274.8011342201967	22.142857142857142
551.7786282828913	44.285714285714285	275.88931414144565	22.142857142857142
553.9549881253893	44.285714285714285	276.97749406269463	22.142857142857142
556.5394154383519	39.85714285714286	278.2697077191759	19.92857142857143
558.7157752808498	39.85714285714286	279.3578876404249	19.92857142857143
560.8921351233478	39.61034702999628	280.4460675616739	19.80517351499814
563.0684949658457	37.837730872120495	281.53424748292286	18.918865436060248
565.2448548083437	36.518935541184995	282.62242740417184	18.259467770592497
567.4212146508416	35.704284313893574	283.7106073254208	17.852142156946787
570.0056419638072	31.0	285.0028209819036	15.5
572.1820018063016	31.0	286.0910009031508	15.5
574.3583616487995	31.0	287.17918082439974	15.5
576.5347214912974	31.314728881118537	288.2673607456487	15.657364440559268
578.7110813337954	32.24048665252801	289.3555406668977	16.120243326264006
580.8874411762934	33.7269951831116	290.4437205881467	16.8634975915558
583.4718684892596	29.707760272497207	291.7359342446298	14.853880136248604
585.6482283317575	28.00874499006279	292.82411416587877	14.004372495031395
587.824588174252	26.937948348463543	293.912294087126	13.468974174231771
590.0009480167499	26.571428571428573	295.00047400837497	13.285714285714286
592.1773078592479	26.571428571428573	296.08865392962394	13.285714285714286
595.2752438112525	22.142857142857142	297.63762190562625	11.071428571428571
597.0527480460091	22.58137213162519	298.52637402300456	11.290686065812595
598.8302522807658	23.84858700302423	299.4151261403829	11.924293501512116
601.9281882327704	22.142857142857142	300.9640941163852	11.071428571428571
603.7056924675242	25.051783104894827	301.8528462337621	12.525891552447414
606.8036284195286	25.822786962886333	303.4018142097643	12.911393481443167
608.1240601367765	23.84858700302423	304.06203006838825	11.924293501512116
611.2219960887811	26.937948348463543	305.61099804439056	13.468974174231771
614.3199320407834	25.822786962886333	307.1599660203917	12.911393481443167
616.0974362755402	28.35669305148833	308.0487181377701	14.178346525744166
619.1953722275447	28.35669305148833	309.59768611377234	14.178346525744166
620.5158039447925	25.822786962886333	310.25790197239627	12.911393481443167
623.6137398967971	28.00874499006279	311.80686994839857	14.004372495031395
624.934171614045	26.937948348463543	312.4670858070225	13.468974174231771
628.0321075660466	26.571428571428573	314.0160537830233	13.285714285714286
629.8096118008033	26.937948348463543	314.90480590040164	13.468974174231771
631.58711603556	28.00874499006279	315.79355801778	14.004372495031395
634.6850519875645	25.822786962886333	317.34252599378226	12.911393481443167
637.782987939567	22.58137213162519	318.8914939697835	11.290686065812595
639.5604921743236	22.142857142857142	319.7802460871618	11.071428571428571
641.3379964090802	22.58137213162519	320.6689982045401	11.290686065812595
643.115500643834	23.84858700302423	321.557750321917	11.924293501512116
644.8930048785908	25.822786962886333	322.4465024392954	12.911393481443167
647.9909408305953	25.051783104894827	323.99547041529763	12.525891552447414
651.0888767825999	25.822786962886333	325.54443839129993	12.911393481443167
654.1868127346044	28.00874499006279	327.0934063673022	14.004372495031395
655.5072444518522	26.937948348463543	327.7536222259261	13.468974174231771
656.8276761691002	26.571428571428573	328.4138380845501	13.285714285714286
659.9256121211047	31.0	329.96280606055234	15.5
663.0235480731071	35.42857142857143	331.51177403655356	17.714285714285715
664.8010523078608	37.577674657342236	332.4005261539304	18.788837328671118
667.8989882598654	36.518935541184995	333.9494941299327	18.259467770592497
670.99692421187	33.7269951831116	335.498462105935	16.8634975915558
672.7744284466266	35.704284313893574	336.3872142233133	17.852142156946787
675.8723643986311	34.58824856472947	337.93618219931557	17.294124282364734
677.6498686333879	37.577674657342236	338.82493431669394	18.788837328671118
680.7478045853924	35.704284313893574	340.3739022926962	17.852142156946787
682.5253088201462	37.837730872120495	341.2626544100731	18.918865436060248
685.6232447721507	36.518935541184995	342.8116223860753	18.259467770592497
688.7211807241553	33.7269951831116	344.36059036207763	16.8634975915558
690.9354664384415	35.704284313893574	345.46773321922075	17.852142156946787
693.1497521527277	37.837730872120495	346.57487607636386	18.918865436060248
695.364037867014	36.518935541184995	347.682018933507	18.259467770592497
697.5783235813002	35.704284313893574	348.7891617906501	17.852142156946787
699.7926092955828	35.42857142857143	349.8963046477914	17.714285714285715
702.006895009869	35.42857142857143	351.0034475049345	17.714285714285715
704.2211807241553	31.314728881118537	352.11059036207763	15.657364440559268
706.4354664384415	32.24048665252801	353.21773321922075	16.120243326264006
708.6497521527277	33.7269951831116	354.32487607636386	16.8634975915558
710.864037867014	35.42857142857143	355.432018933507	17.714285714285715
713.0783235813002	35.704284313893574	356.5391617906501	17.852142156946787
715.2926092955828	36.518935541184995	357.6463046477914	18.259467770592497
717.506895009869	35.704284313893574	358.7534475049345	17.852142156946787
719.7211807241553	35.42857142857143	359.86059036207763	17.714285714285715
721.9354664384415	35.42857142857143	360.96773321922075	17.714285714285715
724.1497521527277	35.42857142857143	362.07487607636386	17.714285714285715
726.364037867014	35.42857142857143	363.182018933507	17.714285714285715
728.5783235813002	35.42857142857143	364.2891617906501	17.714285714285715
730.7926092955828	35.42857142857143	365.3963046477914	17.714285714285715
733.006895009869	35.704284313893574	366.5034475049345	17.852142156946787
735.2211807241553	36.518935541184995	367.61059036207763	18.259467770592497
737.4354664384415	37.837730872120495	368.71773321922075	18.918865436060248
739.6497521527277	35.704284313893574	369.82487607636386	17.852142156946787
741.864037867014	36.518935541184995	370.932018933507	18.259467770592497
744.0783235813002	34.58824856472947	372.0391617906501	17.294124282364734
746.2926092955828	35.704284313893574	373.1463046477914	17.852142156946787
748.506895009869	33.7269951831116	374.2534475049345	16.8634975915558
750.7211807241553	32.24048665252801	375.36059036207763	16.120243326264006
752.9354664384415	31.314728881118537	376.46773321922075	15.657364440559268
755.1497521527277	31.0	377.57487607636386	15.5
758.2620721217943	35.42857142857143	379.13103606089715	17.714285714285715
761.3743920908609	35.704284313893574	380.6871960454304	17.852142156946787
763.1034587403392	34.58824856472947	381.5517293701696	17.294124282364734
766.2157787094058	34.58824856472947	383.1078893547029	17.294124282364734
769.3280986784724	34.58824856472947	384.6640493392362	17.294124282364734
771.5358621820836	33.7269951831116	385.7679310910418	16.8634975915558
773.7436256856947	29.707760272497207	386.87181284284736	14.853880136248604
776.1212171511186	25.051783104894827	388.0606085755593	12.525891552447414
778.3289806547298	22.142857142857142	389.1644903273649	11.071428571428571
780.5367441583409	19.80517351499814	390.26837207917043	9.90258675749907
782.5746797001358	15.967441362769096	391.2873398500679	7.983720681384548
784.7824432037469	14.004372495031395	392.39122160187344	7.002186247515698
786.9902067073581	13.285714285714286	393.49510335367904	6.642857142857143
789.1979702109693	13.285714285714286	394.59898510548464	6.642857142857143
791.4057337145767	14.004372495031395	395.70286685728837	7.002186247515698
793.613497218188	13.285714285714286	396.806748609094	6.642857142857143
795.9910886836154	8.857142857142858	397.9955443418077	4.428571428571429
798.1988521872265	8.857142857142858	399.09942609361326	4.428571428571429
801.0651363953403	4.428571428571429	400.5325681976702	2.2142857142857144
803.1288610251822	4.428571428571429	401.5644305125911	2.2142857142857144
805.1925856550241	6.262945776223707	402.59629282751206	3.1314728881118534
807.2563102848627	8.857142857142858	403.62815514243135	4.428571428571429
810.1225944929765	12.525891552447414	405.06129724648827	6.262945776223707
812.9888787010902	14.004372495031395	406.4944393505451	7.002186247515698
815.8551629092041	17.714285714285715	407.92758145460203	8.857142857142858
818.7214471173179	17.714285714285715	409.36072355865895	8.857142857142858
820.7851717471598	17.714285714285715	410.3925858735799	8.857142857142858
822.8488963770017	18.259467770592497	411.42444818850083	9.129733885296249
824.9126210068403	19.80517351499814	412.4563105034201	9.90258675749907
826.9763456366821	18.259467770592497	413.48817281834107	9.129733885296249
829.8426298447946	22.142857142857142	414.9213149223973	11.071428571428571
832.7089140529084	23.84858700302423	416.3544570264542	11.924293501512116
834.7726386827503	26.571428571428573	417.38631934137516	13.285714285714286
836.8363633125923	26.571428571428573	418.41818165629616	13.285714285714286
838.9000879424342	26.571428571428573	419.4500439712171	13.285714285714286
840.9638125722727	26.571428571428573	420.48190628613634	13.285714285714286
844.0940080901962	31.314728881118537	422.0470040450981	15.657364440559268
847.2242036081173	31.93488272553819	423.6121018040586	15.967441362769096
848.8340184459066	29.707760272497207	424.4170092229533	14.853880136248604
850.443833283696	28.00874499006279	425.221916641848	14.004372495031395
853.5740288016195	31.314728881118537	426.78701440080977	15.657364440559268
855.0944094817537	35.704284313893574	427.54720474087685	17.852142156946787
858.2246049996772	33.7269951831116	429.1123024998386	16.8634975915558
859.7449856798115	35.704284313893574	429.87249283990576	17.852142156946787
862.8751811977324	34.58824856472947	431.4375905988662	17.294124282364734
866.005376715656	34.58824856472947	433.002688357828	17.294124282364734
869.135572233577	35.42857142857143	434.5677861167885	17.714285714285715
870.7453870713664	33.7269951831116	435.3726935356832	16.8634975915558
872.3552019091558	32.24048665252801	436.1776009545779	16.120243326264006
875.4853974270793	33.7269951831116	437.74269871353965	16.8634975915558
878.6155929450028	31.93488272553819	439.3077964725014	15.967441362769096
881.7457884629238	31.314728881118537	440.8728942314619	15.657364440559268
884.8759839808473	31.93488272553819	442.43799199042365	15.967441362769096
888.0061794987708	29.707760272497207	444.0030897493854	14.853880136248604
889.526560178905	28.35669305148833	444.7632800894525	14.178346525744166
892.6567556968262	29.707760272497207	446.3283778484131	14.853880136248604
895.7869512147497	31.314728881118537	447.89347560737485	15.657364440559268
897.6293482950697	29.707760272497207	448.81467414753484	14.853880136248604
900.7000100956029	29.707760272497207	450.35000504780146	14.853880136248604
903.7706718961331	26.571428571428573	451.88533594806654	13.285714285714286
905.6130689764531	26.937948348463543	452.80653448822653	13.468974174231771
907.455466056773	25.822786962886333	453.7277330283865	12.911393481443167
910.5261278573063	25.051783104894827	455.26306392865314	12.525891552447414
913.5967896578395	22.142857142857142	456.79839482891975	11.071428571428571
916.6674514583727	17.714285714285715	458.33372572918637	8.857142857142858
919.7381132589039	13.285714285714286	459.86905662945196	6.642857142857143
921.9523989731865	13.285714285714286	460.97619948659326	6.642857142857143
924.1666846874728	13.285714285714286	462.0833423437364	6.642857142857143
926.380970401759	13.285714285714286	463.1904852008795	6.642857142857143
928.5952561160452	13.285714285714286	464.2976280580226	6.642857142857143
930.8095418303315	13.285714285714286	465.4047709151657	6.642857142857143
933.0238275446177	13.285714285714286	466.51191377230884	6.642857142857143
935.9313271293678	12.525891552447414	467.9656635646839	6.262945776223707
937.9665768386907	15.967441362769096	468.98328841934534	7.983720681384548
940.8740764234423	13.285714285714286	470.43703821172113	6.642857142857143
942.9093261327686	14.004372495031395	471.4546630663843	7.002186247515698
944.9445758420949	15.967441362769096	472.47228792104744	7.983720681384548
947.8520754268463	15.967441362769096	473.92603771342317	7.983720681384548
949.8873251361726	18.259467770592497	474.9436625680863	9.129733885296249
953.0108400117047	18.788837328671118	476.50542000585233	9.394418664335559
956.1343548872342	19.80517351499814	478.0671774436171	9.90258675749907
957.8076664276978	18.259467770592497	478.9038332138489	9.129733885296249
960.9311813032298	22.142857142857142	480.4655906516149	11.071428571428571
962.3813846382982	23.84858700302423	481.1906923191491	11.924293501512116
965.5048995138274	25.051783104894827	482.7524497569137	12.525891552447414
967.178211054291	22.142857142857142	483.5891055271455	11.071428571428571
970.301725929823	23.84858700302423	485.1508629649115	11.924293501512116
973.425240805355	23.84858700302423	486.7126204026775	11.924293501512116
976.5487556808869	22.142857142857142	488.27437784044344	11.071428571428571
977.9989590159529	25.051783104894827	488.99947950797645	12.525891552447414
981.1224738914849	25.051783104894827	490.56123694574245	12.525891552447414
984.2459887670169	23.84858700302423	492.12299438350846	11.924293501512116
985.9193003074777	22.142857142857142	492.95965015373883	11.071428571428571
989.0428151830097	19.80517351499814	494.52140759150484	9.90258675749907
992.1663300585417	18.788837328671118	496.08316502927084	9.394418664335559
995.2898449340736	19.80517351499814	497.6449224670368	9.90258675749907
996.9631564745372	18.259467770592497	498.4815782372686	9.129733885296249
998.6364680150008	17.714285714285715	499.3182340075004	8.857142857142858
1001.7599828905328	22.142857142857142	500.8799914452664	11.071428571428571
1003.4332944309936	18.788837328671118	501.7166472154968	9.394418664335559
1006.5568093065232	17.714285714285715	503.2784046532616	8.857142857142858
1009.6803241820552	13.285714285714286	504.8401620910276	6.642857142857143
1011.1305275171236	13.285714285714286	505.5652637585618	6.642857142857143
1014.2540423926555	9.90258675749907	507.12702119632775	4.951293378749535
1017.3775572681875	9.90258675749907	508.68877863409375	4.951293378749535
1019.0508688086511	8.857142857142858	509.52543440432555	4.428571428571429
1022.1743836841831	13.285714285714286	511.08719184209156	6.642857142857143
1025.2978985597124	15.967441362769096	512.6489492798562	7.983720681384548
1028.421413435242	18.259467770592497	514.210706717621	9.129733885296249
1031.544928310774	18.788837328671118	515.772464155387	9.394418664335559
1034.668443186306	19.80517351499814	517.334221593153	9.90258675749907
1037.7919580618377	18.788837328671118	518.8959790309189	9.394418664335559
1039.8153979194974	22.142857142857142	519.9076989597487	11.071428571428571
1042.7381443805612	22.142857142857142	521.3690721902806	11.071428571428571
1045.660890841625	22.142857142857142	522.8304454208125	11.071428571428571
1048.5836373026839	17.714285714285715	524.2918186513419	8.857142857142858
1050.6070771603436	17.714285714285715	525.3035385801718	8.857142857142858
1052.6305170180033	17.714285714285715	526.3152585090016	8.857142857142858
1055.5532634790673	13.285714285714286	527.7766317395336	6.642857142857143
1057.576703336727	13.285714285714286	528.7883516683635	6.642857142857143
1059.6001431943866	14.004372495031395	529.8000715971933	7.002186247515698
1062.6860848291562	12.525891552447414	531.3430424145781	6.262945776223707
1065.772026463924	14.004372495031395	532.886013231962	7.002186247515698
1068.8579680986936	15.967441362769096	534.4289840493468	7.983720681384548
1071.9439097334634	15.967441362769096	535.9719548667317	7.983720681384548
1075.029851368233	18.259467770592497	537.5149256841165	9.129733885296249
1076.8388516368882	17.714285714285715	538.4194258184441	8.857142857142858
1078.6478519055463	17.714285714285715	539.3239259527732	8.857142857142858
1081.7337935403161	22.58137213162519	540.8668967701581	11.290686065812595
1083.5427938089742	23.84858700302423	541.7713969044871	11.924293501512116
1086.628735443744	29.707760272497207	543.314367721872	14.853880136248604
1088.4377357124022	31.93488272553819	544.2188678562011	15.967441362769096
1090.2467359810603	34.58824856472947	545.1233679905301	17.294124282364734
1093.332677615827	35.704284313893574	546.6663388079135	17.852142156946787
1096.4186192505947	37.837730872120495	548.2093096252974	18.918865436060248
1099.5045608853643	40.82941116801136	549.7522804426821	20.41470558400568
1102.590502520134	44.285714285714285	551.295251260067	22.142857142857142
1105.6764441549037	39.85714285714286	552.8382220774519	19.92857142857143
1107.8764093586435	39.85714285714286	553.9382046793218	19.92857142857143
1110.076374562383	39.85714285714286	555.0381872811915	19.92857142857143
1112.2763397661229	39.85714285714286	556.1381698830614	19.92857142857143
1114.4763049698588	40.10241989746571	557.2381524849294	20.051209948732854
1116.6762701735986	40.82941116801136	558.3381350867993	20.41470558400568
1118.8762353773384	42.013117485094185	559.4381176886692	21.006558742547092
1121.076200581078	43.61637026509703	560.538100290539	21.808185132548516
1123.5275903795307	41.779059299107814	561.7637951897653	20.889529649553907
1125.7275555832705	44.285714285714285	562.8637777916352	22.142857142857142
1127.9275207870103	44.50659203639251	563.9637603935051	22.253296018196256
1130.1274859907462	44.285714285714285	565.0637429953731	22.142857142857142
1132.327451194486	43.61637026509703	566.163725597243	21.808185132548516
1134.7788409929387	46.23564311088958	567.3894204964694	23.11782155544479
1136.9788061966785	45.16274426325038	568.4894030983393	22.58137213162519
1139.178771400418	44.50659203639251	569.589385700209	22.253296018196256
1141.378736604158	44.285714285714285	570.689368302079	22.142857142857142
1143.5787018078975	44.285714285714285	571.7893509039487	22.142857142857142
1145.7786670116336	43.61637026509703	572.8893335058168	21.808185132548516
1147.9786322153734	42.013117485094185	573.9893161076867	21.006558742547092
1150.178597419113	40.82941116801136	575.0892987095565	20.41470558400568
1152.3785626228528	40.10241989746571	576.1892813114264	20.051209948732854
1154.5785278265926	39.85714285714286	577.2892639132963	19.92857142857143
1156.7784930303321	39.85714285714286	578.3892465151661	19.92857142857143
1158.978458234072	39.85714285714286	579.489229117036	19.92857142857143
1161.1784234378079	39.85714285714286	580.5892117189039	19.92857142857143
1163.6298132362604	35.704284313893574	581.8149066181302	17.852142156946787
1165.82977844	35.704284313893574	582.91488922	17.852142156946787
1168.0297436437397	35.42857142857143	584.0148718218699	17.714285714285715
1170.2297088474793	35.42857142857143	585.1148544237396	17.714285714285715
1172.429674051219	35.42857142857143	586.2148370256095	17.714285714285715
1174.6296392549589	35.704284313893574	587.3148196274794	17.852142156946787
1176.8296044586948	36.518935541184995	588.4148022293474	18.259467770592497
1179.2809942571475	33.7269951831116	589.6404971285738	16.8634975915558
1181.4809594608873	35.704284313893574	590.7404797304437	17.852142156946787
1183.6809246646271	38.096011896903065	591.8404623323136	19.048005948451532
1186.8123975527396	37.577674657342236	593.4061987763698	18.788837328671118
1189.9438704408524	38.096011896903065	594.9719352204262	19.048005948451532
1193.075343328965	39.61034702999628	596.5376716644824	19.80517351499814
1194.6410797730211	37.837730872120495	597.3205398865106	18.918865436060248
1196.2068162170774	36.518935541184995	598.1034081085387	18.259467770592497
1199.338289105185	37.837730872120495	599.6691445525925	18.918865436060248
1200.9040255492412	39.61034702999628	600.4520127746206	19.80517351499814
1202.4697619932974	41.779059299107814	601.2348809966487	20.889529649553907
1205.6012348814102	40.82941116801136	602.8006174407051	20.41470558400568
1208.7327077695227	40.82941116801136	604.3663538847613	20.41470558400568
1210.8617965107278	38.096011896903065	605.4308982553639	19.048005948451532
1213.599196320849	39.61034702999628	606.7995981604245	19.80517351499814
1215.728285062054	37.837730872120495	607.864142531027	18.918865436060248
1217.8573738032592	36.518935541184995	608.9286869016296	18.259467770592497
1219.986462544461	35.704284313893574	609.9932312722304	17.852142156946787
1222.115551285666	35.42857142857143	611.057775642833	17.714285714285715
1224.852951095787	39.85714285714286	612.4264755478935	19.92857142857143
1227.0501378227962	40.10241989746571	613.5250689113981	20.051209948732854
1229.2473245498056	40.82941116801136	614.6236622749028	20.41470558400568
1231.4445112768149	42.013117485094185	615.7222556384074	21.006558742547092
1233.6416980038243	43.61637026509703	616.8208490019122	21.808185132548516
1235.83888473083	44.285714285714285	617.919442365415	22.142857142857142
1238.3107197987156	44.285714285714285	619.1553598993578	22.142857142857142
1240.507906525725	46.23564311088958	620.2539532628625	23.11782155544479
1242.7050932527343	45.16274426325038	621.3525466263671	22.58137213162519
1245.7619965654267	48.91517021897216	622.8809982827133	24.45758510948608
1248.818899878119	50.103566209789655	624.4094499390595	25.051783104894827
1251.8758031908114	50.49348311153325	625.9379015954057	25.246741555766626
1253.74391077079	47.90232408830729	626.871955385395	23.951162044153644
1256.8008140834804	49.51293378749535	628.4004070417402	24.756466893747675
1258.668921663456	47.69717400604846	629.334460831728	23.84858700302423
1261.7258249761485	50.49348311153325	630.8629124880742	25.246741555766626
1263.5939325561271	49.51293378749535	631.7969662780636	24.756466893747675
1265.462040136106	48.91517021897216	632.731020068053	24.45758510948608
1268.5189434487984	50.49348311153325	634.2594717243992	25.246741555766626
1271.5758467614905	47.69717400604846	635.7879233807453	23.84858700302423
1273.7779659786743	46.23564311088958	636.8889829893371	23.11782155544479
1275.9800851958578	45.16274426325038	637.9900425979289	22.58137213162519
1278.1822044130415	44.50659203639251	639.0911022065208	22.253296018196256
1280.3843236302214	44.285714285714285	640.1921618151107	22.142857142857142
1282.5864428474051	44.285714285714285	641.2932214237026	22.142857142857142
1284.7885620645889	44.50659203639251	642.3942810322944	22.253296018196256
1286.9906812817724	44.285714285714285	643.4953406408862	22.142857142857142
1289.192800498956	41.779059299107814	644.596400249478	20.889529649553907
1291.626721739001	35.704284313893574	645.8133608695005	17.852142156946787
1293.8288409561846	33.7269951831116	646.9144204780923	16.8634975915558
1296.0309601733647	32.24048665252801	648.0154800866824	16.120243326264006
1298.4648814134093	26.937948348463543	649.2324407067047	13.468974174231771
1300.6670006305928	26.571428571428573	650.3335003152964	13.285714285714286
1302.8691198477766	26.571428571428573	651.4345599238883	13.285714285714286
1305.07123906496	26.937948348463543	652.53561953248	13.468974174231771
1307.2733582821438	28.00874499006279	653.6366791410719	14.004372495031395
1309.4754774993276	29.707760272497207	654.7377387496638	14.853880136248604
1311.6775967165074	31.0	655.8387983582537	15.5
1313.8797159336912	31.0	656.9398579668456	15.5
1316.6472738325724	26.571428571428573	658.3236369162862	13.285714285714286
1318.7636416376001	26.571428571428573	659.3818208188001	13.285714285714286
1321.5311995364823	22.142857142857142	660.7655997682411	11.071428571428571
1323.64756734151	22.142857142857142	661.823783670755	11.071428571428571
1325.7639351465377	22.142857142857142	662.8819675732689	11.071428571428571
1327.880302951562	22.142857142857142	663.940151475781	11.071428571428571
1329.9966707565898	22.142857142857142	664.9983353782949	11.071428571428571
1332.1130385616173	22.142857142857142	666.0565192808086	11.071428571428571
1334.229406366645	22.142857142857142	667.1147031833225	11.071428571428571
1336.3457741716727	22.142857142857142	668.1728870858364	11.071428571428571
1338.4621419767004	22.142857142857142	669.2310709883502	11.071428571428571
1341.2296998755828	23.84858700302423	670.6148499377914	11.924293501512116
1343.9972577744616	22.142857142857142	671.9986288872308	11.071428571428571
1346.2044916055063	23.84858700302423	673.1022458027531	11.924293501512116
1348.4117254365513	22.58137213162519	674.2058627182756	11.290686065812595
1350.7955379740795	22.142857142857142	675.3977689870397	11.071428571428571
1353.0027718051208	22.142857142857142	676.5013859025604	11.071428571428571
1355.2100056361655	22.142857142857142	677.6050028180828	11.071428571428571
1357.4172394672103	22.142857142857142	678.7086197336051	11.071428571428571
1359.624473298255	22.58137213162519	679.8122366491275	11.290686065812595
1361.8317071293	23.84858700302423	680.91585356465	11.924293501512116
1364.0389409603447	25.822786962886333	682.0194704801723	12.911393481443167
1366.2461747913894	26.571428571428573	683.1230873956947	13.285714285714286
1368.4534086224307	26.571428571428573	684.2267043112154	13.285714285714286
1370.837221159959	31.0	685.4186105799795	15.5
1373.044454991004	31.0	686.522227495502	15.5
1375.4282675285324	35.42857142857143	687.7141337642662	17.714285714285715
1377.6355013595771	35.42857142857143	688.8177506797886	17.714285714285715
1379.6661564841381	31.0	689.8330782420691	15.5
1381.873390315183	31.0	690.9366951575915	15.5
1384.0806241462242	31.0	692.0403120731121	15.5
1386.287857977269	31.0	693.1439289886345	15.5
1388.4950918083139	29.707760272497207	694.2475459041569	14.853880136248604
1390.7023256393586	28.00874499006279	695.3511628196793	14.004372495031395
1392.9095594704033	26.937948348463543	696.4547797352017	13.468974174231771
1395.116793301448	26.571428571428573	697.558396650724	13.285714285714286
1397.324027132493	26.571428571428573	698.6620135662465	13.285714285714286
1399.5312609635341	26.571428571428573	699.7656304817671	13.285714285714286
1402.0030960314198	29.707760272497207	701.0015480157099	14.853880136248604
1404.200282758429	26.937948348463543	702.1001413792145	13.468974174231771
1406.3974694854348	22.58137213162519	703.1987347427174	11.290686065812595
1408.594656212444	18.259467770592497	704.297328106222	9.129733885296249
1410.7918429394535	14.004372495031395	705.3959214697268	7.002186247515698
1412.9890296664628	9.90258675749907	706.4945148332314	4.951293378749535
1415.1862163934723	6.262945776223707	707.5931081967361	3.1314728881118534
1417.3834031204815	4.428571428571429	708.6917015602407	2.2142857142857144
1420.514876008594	4.428571428571429	710.257438004297	2.2142857142857144
1423.646348896704	8.857142857142858	711.823174448352	4.428571428571429
1426.7778217848168	13.285714285714286	713.3889108924084	6.642857142857143
1429.9092946729293	17.714285714285715	714.9546473364646	8.857142857142858
1433.0407675610418	22.142857142857142	716.5203837805209	11.071428571428571
1436.1722404491518	26.571428571428573	718.0861202245759	13.285714285714286
1439.3037133372645	31.0	719.6518566686323	15.5
1442.435186225377	35.42857142857143	721.2175931126885	17.714285714285715
1445.566659113487	39.85714285714286	722.7833295567435	19.92857142857143
1448.6981320015996	44.285714285714285	724.3490660007998	22.142857142857142
1451.8296048897123	48.714285714285715	725.9148024448562	24.357142857142858
1454.0303474450616	48.714285714285715	727.0151737225308	24.357142857142858
1456.2310900004109	48.714285714285715	728.1155450002054	24.357142857142858
1458.43183255576	48.714285714285715	729.21591627788	24.357142857142858
1460.8771020617037	53.142857142857146	730.4385510308518	26.571428571428573
1463.0778446170493	53.142857142857146	731.5389223085247	26.571428571428573
1465.2785871723986	53.142857142857146	732.6392935861993	26.571428571428573
1467.4793297277477	53.142857142857146	733.7396648638738	26.571428571428573
1469.680072283097	53.142857142857146	734.8400361415485	26.571428571428573
1471.8808148384462	53.142857142857146	735.9404074192231	26.571428571428573
1474.8682202983505	57.57142857142858	737.4341101491752	28.78571428571429
1477.8556257582566	60.23508368154268	738.9278128791283	30.11754184077134
1479.81877791762	59.084512283988055	739.90938895881	29.542256141994027
1481.781930076987	58.24876279670615	740.8909650384935	29.124381398353076
1484.769335536893	62.15796203945202	742.3846677684465	31.07898101972601
1486.7324876962598	62.0	743.3662438481299	31.0
1488.6956398556267	62.0	744.3478199278134	31.0
1491.6830453155328	66.42857142857143	745.8415226577664	33.214285714285715
1494.6704507754387	67.74411639487558	747.3352253877193	33.87205819743779
1496.6336029348024	68.74991651200868	748.3168014674012	34.37495825600434
1498.5967550941693	67.74411639487558	749.2983775470847	33.87205819743779
1501.5841605540752	66.42857142857143	750.7920802770376	33.214285714285715
1504.5715660139813	62.0	752.2857830069906	31.0
1506.5347181733482	62.15796203945202	753.2673590866741	31.07898101972601
1509.5221236332525	58.24876279670615	754.7610618166262	29.124381398353076
1511.4852757926194	59.084512283988055	755.7426378963097	29.542256141994027
1513.448427951983	60.23508368154268	756.7242139759915	30.11754184077134
1516.435833411889	57.57142857142858	758.2179167059445	28.78571428571429
1519.4232388717949	55.4898409529131	759.7116194358974	27.74492047645655
1521.3863910311618	57.74150701750918	760.6931955155809	28.87075350875459
1523.3495431905287	59.415520544994415	761.6747715952644	29.707760272497207
1526.3369486504346	57.57142857142858	763.1684743252173	28.78571428571429
1529.3243541103407	53.875896696927086	764.6621770551703	26.937948348463543
1531.513652726839	54.77840331177749	765.7568263634195	27.389201655888744
1533.7029513433372	54.057603441106394	766.8514756716686	27.028801720553197
1536.2239618714218	53.142857142857146	768.1119809357109	26.571428571428573
1538.7449723995105	48.714285714285715	769.3724861997553	24.357142857142858
1540.9342710160088	48.714285714285715	770.4671355080044	24.357142857142858
1543.123569632507	48.714285714285715	771.5617848162535	24.357142857142858
1545.3128682490053	48.91517021897216	772.6564341245027	24.45758510948608
1547.5021668655036	49.51293378749535	773.7510834327518	24.756466893747675
1549.6914654820016	47.69717400604846	774.8457327410008	23.84858700302423
1551.8807640984962	46.23564311088958	775.9403820492481	23.11782155544479
1554.0700627149945	45.16274426325038	777.0350313574972	22.58137213162519
1556.2593613314928	44.50659203639251	778.1296806657464	22.253296018196256
1558.448659947991	44.285714285714285	779.2243299739955	22.142857142857142
1560.637958564489	44.285714285714285	780.3189792822445	22.142857142857142
1562.8272571809873	44.50659203639251	781.4136285904937	22.253296018196256
1565.0165557974856	45.16274426325038	782.5082778987428	22.58137213162519
1567.2058544139802	46.23564311088958	783.6029272069901	23.11782155544479
1569.7268649420691	49.51293378749535	784.8634324710346	24.756466893747675
1571.9161635585672	48.91517021897216	785.9580817792836	24.45758510948608
1574.1054621750654	48.714285714285715	787.0527310875327	24.357142857142858
1576.2947607915637	48.714285714285715	788.1473803957819	24.357142857142858
1578.484059408062	48.714285714285715	789.242029704031	24.357142857142858
1580.67335802456	48.714285714285715	790.33667901228	24.357142857142858
1582.8626566410546	48.714285714285715	791.4313283205273	24.357142857142858
1585.051955257553	48.714285714285715	792.5259776287764	24.357142857142858
1587.2412538740512	48.714285714285715	793.6206269370256	24.357142857142858
1589.76226440214	53.142857142857146	794.88113220107	26.571428571428573
1591.9515630186381	53.142857142857146	795.9757815093191	26.571428571428573
1594.1408616351364	53.327061706080165	797.0704308175682	26.663530853040083
1596.6618721632253	51.835099604615486	798.3309360816127	25.917549802307743
1598.85117077972	53.51063216877596	799.42558538986	26.75531608438798
1601.040469396218	53.51063216877596	800.520234698109	26.75531608438798
1603.2297680127162	51.835099604615486	801.6148840063581	25.917549802307743
1606.3582852863071	54.057603441106394	803.1791426431536	27.028801720553197
1609.4868025598978	51.835099604615486	804.7434012799489	25.917549802307743
1612.615319833486	49.51293378749535	806.307659916743	24.756466893747675
1614.1115672252033	50.49348311153325	807.0557836126017	25.246741555766626
1615.6078146169184	47.90232408830729	807.8039073084592	23.951162044153644
1618.736331890509	44.285714285714285	809.3681659452545	22.142857142857142
1621.8648491641	39.85714285714286	810.93242458205	19.92857142857143
1624.9933664376908	35.704284313893574	812.4966832188454	17.852142156946787
1626.6256363195641	36.518935541184995	813.3128181597821	18.259467770592497
1628.2579062014374	37.837730872120495	814.1289531007187	18.918865436060248
1631.3864234750283	35.704284313893574	815.6932117375142	17.852142156946787
1633.018693356899	38.096011896903065	816.5093466784494	19.048005948451532
1636.1472106304898	37.577674657342236	818.0736053152449	18.788837328671118
1639.2757279040804	38.096011896903065	819.6378639520402	19.048005948451532
1641.1534384343747	35.704284313893574	820.5767192171874	17.852142156946787
1643.0311489646722	33.7269951831116	821.5155744823361	16.8634975915558
1646.0824285764054	36.518935541184995	823.0412142882027	18.259467770592497
1649.1337081881388	40.10241989746571	824.5668540940694	20.051209948732854
1652.184987799872	44.285714285714285	826.092493899936	22.142857142857142
1654.0626983301695	44.285714285714285	827.0313491650847	22.142857142857142
1657.113977941903	45.59493348151386	828.5569889709515	22.79746674075693
1658.9916884721972	43.61637026509703	829.4958442360986	21.808185132548516
1662.0429680839286	46.23564311088958	831.0214840419643	23.11782155544479
1665.0942476956618	49.51293378749535	832.5471238478309	24.756466893747675
1666.9719582259593	47.07636002782488	833.4859791129796	23.53818001391244
1670.0232378376927	47.90232408830729	835.0116189188464	23.951162044153644
1671.90094836799	45.16274426325038	835.950474183995	22.58137213162519
1673.7786588982874	40.82941116801136	836.8893294491437	20.41470558400568
1676.8299385100177	37.837730872120495	838.4149692550088	18.918865436060248
1678.0035075914536	39.61034702999628	839.0017537957268	19.80517351499814
1679.1770766728896	41.779059299107814	839.5885383364448	20.889529649553907
1682.2283562846228	40.82941116801136	841.1141781423114	20.41470558400568
1685.2796358963542	40.82941116801136	842.6398179481771	20.41470558400568
1687.1573464266517	38.096011896903065	843.5786732133258	19.048005948451532
1690.2086260383849	39.61034702999628	845.1043130191924	19.80517351499814
1692.0863365686823	37.837730872120495	846.0431682843412	18.918865436060248
1693.9640470989798	36.518935541184995	846.9820235494899	18.259467770592497
1697.01532671071	39.85714285714286	848.507663355355	19.92857142857143
1698.8930372410073	39.85714285714286	849.4465186205036	19.92857142857143
1701.9443168527407	36.518935541184995	850.9721584263704	18.259467770592497
1704.158602567027	37.837730872120495	852.0793012835135	18.918865436060248
1706.3728882813132	37.837730872120495	853.1864441406566	18.918865436060248
1708.5871739955994	36.518935541184995	854.2935869977997	18.259467770592497
1710.8014597098856	35.704284313893574	855.4007298549428	17.852142156946787
1713.0157454241719	35.42857142857143	856.5078727120859	17.714285714285715
1715.2300311384545	35.704284313893574	857.6150155692272	17.852142156946787
1717.4443168527407	36.518935541184995	858.7221584263704	18.259467770592497
1719.658602567027	37.837730872120495	859.8293012835135	18.918865436060248
1721.8728882813132	39.61034702999628	860.9364441406566	19.80517351499814
1724.894020030951	43.61637026509703	862.4470100154755	21.808185132548516
1727.9151517805888	44.285714285714285	863.9575758902944	22.142857142857142
1729.837690166722	44.285714285714285	864.918845083361	22.142857142857142
1731.7602285528521	44.285714285714285	865.8801142764261	22.142857142857142
1733.6827669389854	41.779059299107814	866.8413834694927	20.889529649553907
1736.7038986886232	39.61034702999628	868.3519493443116	19.80517351499814
1739.7250304382592	33.7269951831116	869.8625152191296	16.8634975915558
1741.8963162201467	32.24048665252801	870.9481581100733	16.120243326264006
1744.0676020020344	31.314728881118537	872.0338010010172	15.657364440559268
1746.2388877839219	31.0	873.1194438919609	15.5
1748.8444307221826	25.822786962886333	874.4222153610913	12.911393481443167
1751.01571650407	23.84858700302423	875.507858252035	11.924293501512116
1753.1870022859578	22.58137213162519	876.5935011429789	11.290686065812595
1755.3582880678453	22.142857142857142	877.6791440339226	11.071428571428571
1757.9638310061102	17.714285714285715	878.9819155030551	8.857142857142858
1760.1351167879977	18.259467770592497	880.0675583939989	9.129733885296249
1762.3064025698854	19.80517351499814	881.1532012849427	9.90258675749907
1765.4378754579955	18.788837328671118	882.7189377289977	9.394418664335559
1768.569348346108	18.259467770592497	884.284674173054	9.129733885296249
1771.7008212342207	15.967441362769096	885.8504106171104	7.983720681384548
1774.8322941223332	15.967441362769096	887.4161470611666	7.983720681384548
1777.9637670104457	18.259467770592497	888.9818835052229	9.129733885296249
1780.0846680705754	17.714285714285715	890.0423340352877	8.857142857142858
1782.2055691307085	17.714285714285715	891.1027845653542	8.857142857142858
1784.3264701908415	18.259467770592497	892.1632350954208	9.129733885296249
1787.0836415690144	23.84858700302423	893.5418207845072	11.924293501512116
1789.2045426291475	25.822786962886333	894.6022713145737	12.911393481443167
1791.3254436892805	28.00874499006279	895.6627218446403	14.004372495031395
1793.4463447494136	25.822786962886333	896.7231723747068	12.911393481443167
1795.5672458095432	23.84858700302423	897.7836229047716	11.924293501512116
1798.324417187716	26.571428571428573	899.162208593858	13.285714285714286
1801.0815885658878	22.142857142857142	900.5407942829439	11.071428571428571
1803.287784717338	22.142857142857142	901.643892358669	11.071428571428571
1805.493980868788	22.142857142857142	902.746990434394	11.071428571428571
1807.7001770202382	22.142857142857142	903.8500885101191	11.071428571428571
1809.9063731716883	22.142857142857142	904.9531865858442	11.071428571428571
1812.1125693231347	22.142857142857142	906.0562846615674	11.071428571428571
1814.318765474585	22.142857142857142	907.1593827372925	11.071428571428571
1816.524961626035	22.142857142857142	908.2624808130175	11.071428571428571
1818.7311577774851	22.142857142857142	909.3655788887426	11.071428571428571
1820.9373539289352	22.142857142857142	910.4686769644676	11.071428571428571
1823.1435500803855	22.142857142857142	911.5717750401927	11.071428571428571
1825.3497462318355	22.142857142857142	912.6748731159178	11.071428571428571
1827.555942383282	22.142857142857142	913.777971191641	11.071428571428571
1829.762138534732	22.142857142857142	914.881069267366	11.071428571428571
1831.9683346861823	22.142857142857142	915.9841673430911	11.071428571428571
1834.1745308376323	22.142857142857142	917.0872654188162	11.071428571428571
1836.3807269890824	22.142857142857142	918.1903634945412	11.071428571428571
1838.5869231405325	22.142857142857142	919.2934615702662	11.071428571428571
1840.9822218192494	26.571428571428573	920.4911109096247	13.285714285714286
1843.1884179706958	26.571428571428573	921.5942089853479	13.285714285714286
1845.394614122146	26.571428571428573	922.697307061073	13.285714285714286
1847.7899128008632	31.0	923.8949564004316	15.5
1850.1852114795804	29.707760272497207	925.0926057397902	14.853880136248604
1852.3914076310307	31.0	926.1957038155153	15.5
1854.5976037824807	31.0	927.2988018912404	15.5
1856.8037999339308	31.0	928.4018999669654	15.5
1859.0099960853772	31.0	929.5049980426886	15.5
1861.2161922368275	31.0	930.6080961184138	15.5
1863.4223883882776	31.0	931.7111941941388	15.5
1865.6285845397276	31.0	932.8142922698638	15.5
1867.8347806911777	31.0	933.9173903455888	15.5
1870.040976842628	29.707760272497207	935.020488421314	14.853880136248604
1872.247172994078	28.00874499006279	936.123586497039	14.004372495031395
1874.4533691455244	26.937948348463543	937.2266845727622	13.468974174231771
1876.6595652969745	26.571428571428573	938.3297826484873	13.285714285714286
1878.8657614484248	26.571428571428573	939.4328807242124	13.285714285714286
1881.4139457516583	26.571428571428573	940.7069728758291	13.285714285714286
1883.5981037258587	26.571428571428573	941.7990518629293	13.285714285714286
1885.7822617000588	26.571428571428573	942.8911308500294	13.285714285714286
1887.9664196742592	25.822786962886333	943.9832098371296	12.911393481443167
1890.150577648456	23.84858700302423	945.075288824228	11.924293501512116
1892.3347356226561	22.58137213162519	946.1673678113281	11.290686065812595
1894.8829199258896	22.142857142857142	947.4414599629448	11.071428571428571
1897.06707790009	22.142857142857142	948.533538950045	11.071428571428571
1899.2512358742902	22.142857142857142	949.6256179371451	11.071428571428571
1901.4353938484905	19.80517351499814	950.7176969242453	9.90258675749907
1903.6195518226907	18.259467770592497	951.8097759113454	9.129733885296249
1905.8037097968875	17.714285714285715	952.9018548984437	8.857142857142858
1907.9878677710878	17.714285714285715	953.9939338855439	8.857142857142858
1910.172025745288	17.714285714285715	955.086012872644	8.857142857142858
1912.3561837194884	17.714285714285715	956.1780918597442	8.857142857142858
1914.5403416936886	18.259467770592497	957.2701708468443	9.129733885296249
1916.724499667889	19.80517351499814	958.3622498339445	9.90258675749907
1918.908657642089	22.142857142857142	959.4543288210446	11.071428571428571
1921.0928156162859	19.80517351499814	960.5464078081429	9.90258675749907
1923.276973590486	18.259467770592497	961.638486795243	9.129733885296249
1925.4611315646864	17.714285714285715	962.7305657823432	8.857142857142858
1927.6452895388866	13.285714285714286	963.8226447694433	6.642857142857143
1930.1934738421196	9.90258675749907	965.0967369210598	4.951293378749535
1932.741658145353	8.857142857142858	966.3708290726765	4.428571428571429
1934.9482951814673	8.857142857142858	967.4741475907337	4.428571428571429
1937.1549322175779	8.857142857142858	968.5774661087889	4.428571428571429
1939.361569253692	8.857142857142858	969.680784626846	4.428571428571429
1941.5682062898063	8.857142857142858	970.7841031449032	4.428571428571429
1943.9587297455964	13.285714285714286	971.9793648727982	6.642857142857143
1946.1653667817106	14.004372495031395	973.0826833908553	7.002186247515698
1948.3720038178249	15.967441362769096	974.1860019089124	7.983720681384548
1950.578640853939	18.259467770592497	975.2893204269695	9.129733885296249
1952.9691643097253	17.714285714285715	976.4845821548627	8.857142857142858
1955.1758013458395	18.259467770592497	977.5879006729198	9.129733885296249
1957.3824383819538	19.80517351499814	978.6912191909769	9.90258675749907
1959.405188998392	22.142857142857142	979.702594499196	11.071428571428571
1961.6118260345063	22.58137213162519	980.8059130172531	11.290686065812595
1963.8184630706205	23.84858700302423	981.9092315353103	11.924293501512116
1966.2089865264106	29.707760272497207	983.1044932632053	14.853880136248604
1968.415623562521	31.0	984.2078117812605	15.5
1970.6222605986352	31.0	985.3111302993176	15.5
1972.8288976347494	31.0	986.4144488173747	15.5
1975.0355346708636	31.0	987.5177673354318	15.5
1977.2421717069778	31.0	988.6210858534889	15.5
1979.448808743092	31.0	989.724404371546	15.5
1981.6554457792063	31.0	990.8277228896031	15.5
1983.8620828153169	29.707760272497207	991.9310414076584	14.853880136248604
1986.068719851431	28.00874499006279	993.0343599257155	14.004372495031395
1988.5738981619206	26.571428571428573	994.2869490809603	13.285714285714286
1990.7659291835994	26.571428571428573	995.3829645917997	13.285714285714286
1992.9579602052781	26.571428571428573	996.4789801026391	13.285714285714286
1995.1499912269571	25.822786962886333	997.5749956134786	12.911393481443167
1997.3420222486359	23.84858700302423	998.6710111243179	11.924293501512116
1999.534053270311	22.58137213162519	999.7670266351555	11.290686065812595
2001.72608429199	22.142857142857142	1000.863042145995	11.071428571428571
2003.9181153136687	22.142857142857142	1001.9590576568344	11.071428571428571
2006.4232936241588	22.142857142857142	1003.2116468120794	11.071428571428571
2008.6153246458375	22.142857142857142	1004.3076623229188	11.071428571428571
2011.1205029563275	17.714285714285715	1005.5602514781638	8.857142857142858
2013.3125339780063	17.714285714285715	1006.6562669890031	8.857142857142858
2015.5045649996816	15.967441362769096	1007.7522824998408	7.983720681384548
2017.6965960213604	14.004372495031395	1008.8482980106802	7.002186247515698
2019.8886270430392	13.285714285714286	1009.9443135215196	6.642857142857143
2022.0806580647181	13.285714285714286	1011.0403290323591	6.642857142857143
2024.272689086397	13.285714285714286	1012.1363445431984	6.642857142857143
2026.4647201080757	14.004372495031395	1013.2323600540378	7.002186247515698
2028.6567511297544	15.967441362769096	1014.3283755648772	7.983720681384548
2030.8487821514298	18.788837328671118	1015.4243910757149	9.394418664335559
2033.0408131731085	15.967441362769096	1016.5204065865543	7.983720681384548
2036.0563088930714	15.967441362769096	1018.0281544465357	7.983720681384548
2039.0718046130344	15.967441362769096	1019.5359023065172	7.983720681384548
2041.0017218738105	12.525891552447414	1020.5008609369053	6.262945776223707
2044.0172175937735	13.285714285714286	1022.0086087968867	6.642857142857143
2045.9471348545496	13.285714285714286	1022.9735674272748	6.642857142857143
2047.8770521153226	13.285714285714286	1023.9385260576613	6.642857142857143
2049.806969376099	13.285714285714286	1024.9034846880495	6.642857142857143
2051.736886636875	13.285714285714286	1025.8684433184376	6.642857142857143
2054.752382356838	13.285714285714286	1027.376191178419	6.642857142857143
2055.837960816023	14.004372495031395	1027.9189804080115	7.002186247515698
2058.853456535986	12.525891552447414	1029.426728267993	6.262945776223707
2061.868952255949	12.525891552447414	1030.9344761279744	6.262945776223707
2064.8844479759114	9.90258675749907	1032.4422239879557	4.951293378749535
2066.814365236685	6.262945776223707	1033.4071826183424	3.1314728881118534
2069.8298609566473	8.857142857142858	1034.9149304783236	4.428571428571429
2071.759778217424	8.857142857142858	1035.879889108712	4.428571428571429
2073.6896954782	8.857142857142858	1036.8448477391	4.428571428571429
2076.749696768729	13.285714285714286	1038.3748483843644	6.642857142857143
2079.8096980592577	13.285714285714286	1039.9048490296288	6.642857142857143
2082.8696993497833	9.90258675749907	1041.4348496748917	4.951293378749535
2085.92970064031	9.90258675749907	1042.964850320155	4.951293378749535
2087.792310121501	14.004372495031395	1043.8961550607505	7.002186247515698
2090.85231141203	15.967441362769096	1045.426155706015	7.983720681384548
2093.9123127025587	15.967441362769096	1046.9561563512793	7.983720681384548
2096.9723139930875	13.285714285714286	1048.4861569965437	6.642857142857143
2098.8349234742786	13.285714285714286	1049.4174617371393	6.642857142857143
2100.697532955467	13.285714285714286	1050.3487664777335	6.642857142857143
2102.560142436658	13.285714285714286	1051.280071218329	6.642857142857143
2104.42275191785	14.004372495031395	1052.211375958925	7.002186247515698
2107.482753208378	12.525891552447414	1053.741376604189	6.262945776223707
2110.542754498907	14.004372495031395	1055.2713772494535	7.002186247515698
2112.754756266516	14.004372495031395	1056.377378133258	7.002186247515698
2114.966758034125	13.285714285714286	1057.4833790170626	6.642857142857143
2117.1787598017304	13.285714285714286	1058.5893799008652	6.642857142857143
2119.3907615693397	13.285714285714286	1059.6953807846699	6.642857142857143
2121.6027633369486	13.285714285714286	1060.8013816684743	6.642857142857143
2123.8147651045574	13.285714285714286	1061.9073825522787	6.642857142857143
2126.0267668721667	14.004372495031395	1063.0133834360834	7.002186247515698
2128.2387686397756	15.967441362769096	1064.1193843198878	7.983720681384548
2130.450770407385	18.788837328671118	1065.2253852036924	9.394418664335559
2132.66277217499	22.142857142857142	1066.331386087495	11.071428571428571
2134.9753194774903	23.84858700302423	1067.4876597387452	11.924293501512116
2137.1873212450996	28.00874499006279	1068.5936606225498	14.004372495031395
2139.3993230127085	31.0	1069.6996615063542	15.5
2141.611324780318	31.0	1070.805662390159	15.5
2143.8233265479266	31.0	1071.9116632739633	15.5
2146.035328315536	31.0	1073.017664157768	15.5
2148.247330083141	31.0	1074.1236650415706	15.5
2150.45933185075	31.0	1075.229665925375	15.5
2152.6713336183593	31.0	1076.3356668091797	15.5
2154.883335385968	31.0	1077.441667692984	15.5
2157.0953371535775	31.0	1078.5476685767887	15.5
2159.3073389211863	31.314728881118537	1079.6536694605932	15.657364440559268
2162.0748968200687	35.42857142857143	1081.0374484100344	17.714285714285715
2164.191264625093	33.7269951831116	1082.0956323125465	16.8634975915558
2166.3076324301205	32.24048665252801	1083.1538162150603	16.120243326264006
2169.075190329003	35.704284313893574	1084.5375951645015	17.852142156946787
2171.8427482278853	35.42857142857143	1085.9213741139426	17.714285714285715
2173.9591160329132	35.42857142857143	1086.9795580164566	17.714285714285715
2176.0754838379407	35.42857142857143	1088.0377419189704	17.714285714285715
2178.1918516429682	35.704284313893574	1089.0959258214841	17.852142156946787
2180.3082194479925	33.7269951831116	1090.1541097239963	16.8634975915558
2183.075777346875	33.7269951831116	1091.5378886734375	16.8634975915558
2185.1921451519024	34.58824856472947	1092.5960725759512	17.294124282364734
2187.3085129569304	31.93488272553819	1093.6542564784652	15.967441362769096
2189.424880761958	29.707760272497207	1094.712440380979	14.853880136248604
2192.3632767920176	32.24048665252801	1096.1816383960088	16.120243326264006
2195.3016728220773	31.0	1097.6508364110387	15.5
2197.3121543163256	31.314728881118537	1098.6560771581628	15.657364440559268
2199.322635810577	31.93488272553819	1099.6613179052886	15.967441362769096
2202.2610318406355	29.707760272497207	1101.1305159203177	14.853880136248604
2204.271513334887	28.35669305148833	1102.1357566674435	14.178346525744166
2206.2819948291385	25.822786962886333	1103.1409974145693	12.911393481443167
2209.2203908591982	28.00874499006279	1104.6101954295991	14.004372495031395
2211.2308723534497	26.937948348463543	1105.6154361767249	13.468974174231771
2214.1692683835063	28.35669305148833	1107.0846341917531	14.178346525744166
2217.107664413566	26.937948348463543	1108.553832206783	13.468974174231771
2219.1181459078175	25.822786962886333	1109.5590729539088	12.911393481443167
2221.128627402069	23.84858700302423	1110.5643137010345	11.924293501512116
2224.2601002901815	26.937948348463543	1112.1300501450908	13.468974174231771
2227.391573178294	26.571428571428573	1113.695786589147	13.285714285714286
2230.523046066407	22.58137213162519	1115.2615230332035	11.290686065812595
2233.654518954514	19.80517351499814	1116.827259477257	9.90258675749907
2235.2202553985703	22.142857142857142	1117.6101276992852	11.071428571428571
2238.3517282866833	22.142857142857142	1119.1758641433416	11.071428571428571
2241.483201174796	23.84858700302423	1120.741600587398	11.924293501512116
2244.6146740629083	26.937948348463543	1122.3073370314542	13.468974174231771
2247.746146951021	29.707760272497207	1123.8730734755104	14.853880136248604
2250.8776198391333	31.93488272553819	1125.4388099195667	15.967441362769096
2252.4433562831896	29.707760272497207	1126.2216781415948	14.853880136248604
2255.574829171297	32.24048665252801	1127.7874145856485	16.120243326264006
2258.7063020594096	35.704284313893574	1129.3531510297048	17.852142156946787
2261.8377749475226	37.837730872120495	1130.9188874737613	18.918865436060248
2264.969247835635	35.704284313893574	1132.4846239178175	17.852142156946787
2266.5349842796913	38.096011896903065	1133.2674921398457	19.048005948451532
2268.1007207237476	38.096011896903065	1134.0503603618738	19.048005948451532
2271.23219361186	39.61034702999628	1135.61609680593	19.80517351499814
2272.7979300559164	38.096011896903065	1136.3989650279582	19.048005948451532
2275.9294029440266	39.61034702999628	1137.9647014720133	19.80517351499814
2279.0608758321364	42.013117485094185	1139.5304379160682	21.006558742547092
2280.6266122761926	40.82941116801136	1140.3133061380963	20.41470558400568
2283.758085164305	41.779059299107814	1141.8790425821526	20.889529649553907
2285.874972413975	44.285714285714285	1142.9374862069874	22.142857142857142
2287.9918596636444	44.285714285714285	1143.9959298318222	22.142857142857142
2290.7582464103716	42.013117485094185	1145.3791232051858	21.006558742547092
2292.8751336600412	43.61637026509703	1146.4375668300206	21.808185132548516
2295.6415204067653	39.85714285714286	1147.8207602033826	19.92857142857143
2297.758407656435	39.85714285714286	1148.8792038282174	19.92857142857143
2299.8752949061045	39.85714285714286	1149.9376474530523	19.92857142857143
2302.6416816528317	35.42857142857143	1151.3208408264159	17.714285714285715
2304.7585689025013	35.704284313893574	1152.3792844512507	17.852142156946787
2306.875456152171	36.518935541184995	1153.4377280760855	18.259467770592497
2309.6418428988986	33.7269951831116	1154.8209214494493	16.8634975915558
2311.7587301485646	35.704284313893574	1155.8793650742823	17.852142156946787
2313.875617398234	37.837730872120495	1156.937808699117	18.918865436060248
2315.992504647904	35.704284313893574	1157.996252323952	17.852142156946787
2318.75889139463	37.837730872120495	1159.379445697315	18.918865436060248
2321.5252781413574	39.61034702999628	1160.7626390706787	19.80517351499814
2324.291664888085	36.518935541184995	1162.1458324440425	18.259467770592497
2326.4085521377547	37.837730872120495	1163.2042760688773	18.918865436060248
2328.5254393874206	39.61034702999628	1164.2627196937103	19.80517351499814
2330.6423266370903	37.837730872120495	1165.3211633185451	18.918865436060248
2332.75921388676	36.518935541184995	1166.37960694338	18.259467770592497
2334.8761011364295	35.704284313893574	1167.4380505682147	17.852142156946787
2337.642487883157	39.61034702999628	1168.8212439415786	19.80517351499814
2340.4088746298844	35.42857142857143	1170.2044373149422	17.714285714285715
2342.525761879554	35.42857142857143	1171.262880939777	17.714285714285715
2344.64264912922	35.42857142857143	1172.32132456461	17.714285714285715
2346.7595363788896	35.704284313893574	1173.3797681894448	17.852142156946787
2348.876423628559	36.518935541184995	1174.4382118142796	18.259467770592497
2350.993310878229	37.837730872120495	1175.4966554391144	18.918865436060248
2353.1101981278985	36.518935541184995	1176.5550990639492	18.259467770592497
2355.876584874626	38.096011896903065	1177.938292437313	19.048005948451532
2357.9934721242957	37.837730872120495	1178.9967360621479	18.918865436060248
2360.7598588710193	35.42857142857143	1180.3799294355097	17.714285714285715
2362.876746120689	35.704284313893574	1181.4383730603445	17.852142156946787
2364.993633370359	36.518935541184995	1182.4968166851795	18.259467770592497
2367.1105206200286	36.518935541184995	1183.5552603100143	18.259467770592497
2369.2274078696983	35.704284313893574	1184.6137039348491	17.852142156946787
2371.344295119368	35.42857142857143	1185.672147559684	17.714285714285715
2373.4611823690375	35.42857142857143	1186.7305911845187	17.714285714285715
2376.22756911576	35.42857142857143	1188.11378455788	17.714285714285715
2378.34445636543	35.42857142857143	1189.172228182715	17.714285714285715
2380.4613436150994	35.42857142857143	1190.2306718075497	17.714285714285715
2383.2277303618266	31.314728881118537	1191.6138651809133	15.657364440559268
2385.3446176114962	32.24048665252801	1192.6723088057481	16.120243326264006
2387.461504861166	33.7269951831116	1193.730752430583	16.8634975915558
2389.5783921108355	35.704284313893574	1194.7891960554177	17.852142156946787
2391.695279360502	33.7269951831116	1195.847639680251	16.8634975915558
2394.461666107229	36.518935541184995	1197.2308330536146	18.259467770592497
2397.2280528539563	38.096011896903065	1198.6140264269782	19.048005948451532
2399.994439600684	35.704284313893574	1199.997219800342	17.852142156946787
2402.1113268503536	36.518935541184995	1201.0556634251768	18.259467770592497
2404.877713597081	33.7269951831116	1202.4388567985404	16.8634975915558
2406.9946008467505	35.704284313893574	1203.4973004233752	17.852142156946787
2409.1114880964165	37.837730872120495	1204.5557440482082	18.918865436060248
2411.228375346086	35.704284313893574	1205.614187673043	17.852142156946787
2413.9947620928137	37.837730872120495	1206.9973810464069	18.918865436060248
2416.1116493424834	36.518935541184995	1208.0558246712417	18.259467770592497
2418.8780360892097	39.85714285714286	1209.4390180446048	19.92857142857143
2421.644422835937	35.42857142857143	1210.8222114179684	17.714285714285715
2423.7613100856065	35.42857142857143	1211.8806550428033	17.714285714285715
2425.8781973352725	35.704284313893574	1212.9390986676362	17.852142156946787
2427.9950845849426	36.518935541184995	1213.9975422924713	18.259467770592497
2430.111971834612	37.837730872120495	1215.055985917306	18.918865436060248
2432.228859084282	36.518935541184995	1216.114429542141	18.259467770592497
2434.3457463339514	35.704284313893574	1217.1728731669757	17.852142156946787
2436.462633583621	35.42857142857143	1218.2313167918105	17.714285714285715
2439.2290203303482	35.42857142857143	1219.6145101651741	17.714285714285715
2441.345907580014	35.704284313893574	1220.672953790007	17.852142156946787
2444.112294326742	32.24048665252801	1222.056147163371	16.120243326264006
2446.2291815764115	33.7269951831116	1223.1145907882058	16.8634975915558
2448.346068826081	35.704284313893574	1224.1730344130406	17.852142156946787
2450.4629560757508	35.704284313893574	1225.2314780378754	17.852142156946787
2452.5798433254204	33.7269951831116	1226.2899216627102	16.8634975915558
2455.3462300721476	36.518935541184995	1227.6731150360738	18.259467770592497
2458.1126168188716	39.61034702999628	1229.0563084094358	19.80517351499814
2460.879003565599	35.704284313893574	1230.4395017827994	17.852142156946787
2462.9958908152685	36.518935541184995	1231.4979454076342	18.259467770592497
2465.762277561995	33.7269951831116	1232.8811387809974	16.8634975915558
2467.8791648116644	35.704284313893574	1233.9395824058322	17.852142156946787
2469.996052061334	37.837730872120495	1234.998026030667	18.918865436060248
2472.1129393110036	35.704284313893574	1236.0564696555018	17.852142156946787
2474.8793260577277	35.42857142857143	1237.4396630288638	17.714285714285715
2476.9962133073973	35.704284313893574	1238.4981066536986	17.852142156946787
2479.113100557067	35.704284313893574	1239.5565502785335	17.852142156946787
2481.2299878067365	35.42857142857143	1240.6149939033683	17.714285714285715
2483.346875056406	35.42857142857143	1241.673437528203	17.714285714285715
2485.4637623060758	35.42857142857143	1242.7318811530379	17.714285714285715
2487.5806495557454	33.7269951831116	1243.7903247778727	16.8634975915558
2490.6992621312515	36.518935541184995	1245.3496310656258	18.259467770592497
2493.817874706761	40.10241989746571	1246.9089373533805	20.051209948732854
2496.9364872822703	44.285714285714285	1248.4682436411351	22.142857142857142
2500.055099857779	47.07636002782488	1250.0275499288896	23.53818001391244
2501.7561612626023	47.69717400604846	1250.8780806313011	23.84858700302423
2504.874773838111	49.51293378749535	1252.4373869190556	24.756466893747675
2506.930686510783	49.51293378749535	1253.4653432553914	24.756466893747675
2508.9865991834577	47.69717400604846	1254.4932995917288	23.84858700302423
2511.8648769252027	49.51293378749535	1255.9324384626013	24.756466893747675
2513.920789597878	47.69717400604846	1256.960394798939	23.84858700302423
2515.976702270553	46.23564311088958	1257.9883511352764	23.11782155544479
2518.8549800122964	49.51293378749535	1259.4274900061482	24.756466893747675
2520.9108926849713	48.91517021897216	1260.4554463424856	24.45758510948608
2522.966805357643	48.714285714285715	1261.4834026788214	24.357142857142858
2525.0227180303177	48.714285714285715	1262.5113590151589	24.357142857142858
2527.078630702993	48.91517021897216	1263.5393153514965	24.45758510948608
2529.956908444738	53.875896696927086	1264.978454222369	26.937948348463543
2532.835186186483	59.084512283988055	1266.4175930932415	29.542256141994027
2535.713463928228	62.629457762237074	1267.856731964114	31.314728881118537
2538.591741669973	62.94182607287268	1269.2958708349865	31.47091303643634
2540.6476543426443	60.23508368154268	1270.3238271713221	30.11754184077134
2543.754945611047	61.52368052470628	1271.8774728055234	30.76184026235314
2546.86223687945	57.74150701750918	1273.431118439725	28.87075350875459
2549.96952814785	53.142857142857146	1274.984764073925	26.571428571428573
2553.0768194162524	48.91517021897216	1276.5384097081262	24.45758510948608
2556.1841106846555	45.16274426325038	1278.0920553423277	22.58137213162519
2557.9319620231317	46.23564311088958	1278.9659810115659	23.11782155544479
2561.039253291535	43.61637026509703	1280.5196266457674	21.808185132548516
2562.787104630011	45.59493348151386	1281.3935523150055	22.79746674075693
2564.534955968488	47.90232408830729	1282.267477984244	23.951162044153644
2567.6422472368854	46.23564311088958	1283.8211236184427	23.11782155544479
2569.390098575362	47.69717400604846	1284.695049287681	23.84858700302423
2572.4973898437647	45.59493348151386	1286.2486949218824	22.79746674075693
2575.6046811121673	44.285714285714285	1287.8023405560837	22.142857142857142
2578.7119723805704	42.013117485094185	1289.3559861902852	21.006558742547092
2581.819263648973	39.61034702999628	1290.9096318244865	19.80517351499814
2584.926554917376	37.837730872120495	1292.463277458688	18.918865436060248
2588.033846185776	35.704284313893574	1294.016923092888	17.852142156946787
2591.1411374541763	32.24048665252801	1295.5705687270881	16.120243326264006
2593.3489009577875	31.314728881118537	1296.6744504788937	15.657364440559268
2595.5566644613987	29.707760272497207	1297.7783322306993	14.853880136248604
2597.934255926826	25.822786962886333	1298.967127963413	12.911393481443167
2600.1420194304374	23.84858700302423	1300.0710097152187	11.924293501512116
2602.349782934048	22.58137213162519	1301.174891467024	11.290686065812595
2604.5575464376593	22.142857142857142	1302.2787732188297	11.071428571428571
2606.765309941267	22.142857142857142	1303.3826549706334	11.071428571428571
2608.973073444878	22.58137213162519	1304.486536722439	11.290686065812595
2611.1808369484893	23.84858700302423	1305.5904184742446	11.924293501512116
2613.3886004521005	25.822786962886333	1306.6943002260502	12.911393481443167
2615.5963639557117	28.00874499006279	1307.7981819778558	14.004372495031395
2617.804127459323	29.707760272497207	1308.9020637296614	14.853880136248604
2620.011890962934	31.0	1310.005945481467	15.5
2623.136428132918	35.704284313893574	1311.568214066459	17.852142156946787
2624.594545478913	36.518935541184995	1312.2972727394565	18.259467770592497
2626.052662824908	37.837730872120495	1313.026331412454	18.918865436060248
2629.1771999948974	43.61637026509703	1314.5885999974487	21.808185132548516
2632.301737164886	45.59493348151386	1316.150868582443	22.79746674075693
2633.9681569888803	43.61637026509703	1316.9840784944402	21.808185132548516
2637.0926941588696	46.23564311088958	1318.5463470794348	23.11782155544479
2640.217231328859	49.51293378749535	1320.1086156644294	24.756466893747675
2641.883651152853	48.91517021897216	1320.9418255764265	24.45758510948608
2643.5500709768444	48.714285714285715	1321.7750354884222	24.357142857142858
2646.674608146831	51.645573925772666	1323.3373040734155	25.822786962886333
2648.341027970825	49.51293378749535	1324.1705139854125	24.756466893747675
2651.4655651408143	51.645573925772666	1325.7327825704072	25.822786962886333
2654.590102310803	50.49348311153325	1327.2950511554016	25.246741555766626
2656.048219656798	51.645573925772666	1328.024109828399	25.822786962886333
2659.1727568267875	49.51293378749535	1329.5863784133937	24.756466893747675
2660.8391766507816	49.51293378749535	1330.4195883253908	24.756466893747675
2663.963713820768	47.90232408830729	1331.981856910384	23.951162044153644
2667.088250990757	45.16274426325038	1333.5441254953785	22.58137213162519
2669.296486732765	46.23564311088958	1334.6482433663825	23.11782155544479
2671.504722474777	44.285714285714285	1335.7523612373884	22.142857142857142
2673.549385198862	45.59493348151386	1336.774692599431	22.79746674075693
2675.757620940874	43.61637026509703	1337.878810470437	21.808185132548516
2677.9658566828857	42.013117485094185	1338.9829283414429	21.006558742547092
2680.1740924248975	40.82941116801136	1340.0870462124487	20.41470558400568
2682.3823281669092	40.10241989746571	1341.1911640834546	20.051209948732854
2684.5905639089174	39.85714285714286	1342.2952819544587	19.92857142857143
2686.798799650929	40.10241989746571	1343.3993998254646	20.051209948732854
2689.007035392941	40.82941116801136	1344.5035176964705	20.41470558400568
2691.3788441528795	37.837730872120495	1345.6894220764398	18.918865436060248
2693.5870798948913	39.61034702999628	1346.7935399474457	19.80517351499814
2695.795315636903	41.779059299107814	1347.8976578184515	20.889529649553907
2698.003551378915	41.779059299107814	1349.0017756894574	20.889529649553907
2700.2117871209234	39.61034702999628	1350.1058935604617	19.80517351499814
2702.420022862935	37.837730872120495	1351.2100114314676	18.918865436060248
2704.628258604947	36.518935541184995	1352.3141293024735	18.259467770592497
2707.000067364885	40.10241989746571	1353.5000336824426	20.051209948732854
2709.2083031068973	39.85714285714286	1354.6041515534487	19.92857142857143
2711.416538848909	39.85714285714286	1355.7082694244546	19.92857142857143
2713.624774590921	39.85714285714286	1356.8123872954604	19.92857142857143
2715.833010332929	39.85714285714286	1357.9165051664645	19.92857142857143
2718.041246074941	40.10241989746571	1359.0206230374704	20.051209948732854
2720.413054834879	45.16274426325038	1360.2065274174395	22.58137213162519
2722.6212905768907	46.23564311088958	1361.3106452884454	23.11782155544479
2724.8295263189025	47.69717400604846	1362.4147631594512	23.84858700302423
2727.0377620609142	48.714285714285715	1363.5188810304571	24.357142857142858
2730.008538088163	47.90232408830729	1365.0042690440814	23.951162044153644
2731.98905543966	50.49348311153325	1365.99452771983	25.246741555766626
2733.9695727911603	49.51293378749535	1366.9847863955802	24.756466893747675
2736.9403488184107	51.645573925772666	1368.4701744092054	25.822786962886333
2739.911124845661	50.49348311153325	1369.9555624228306	25.246741555766626
2741.8916421971617	49.51293378749535	1370.9458210985808	24.756466893747675
2744.862418224412	44.50659203639251	1372.431209112206	22.253296018196256
2746.842935575912	44.285714285714285	1373.421467787956	22.142857142857142
2749.8137116031594	39.85714285714286	1374.9068558015797	19.92857142857143
2751.7942289546595	40.10241989746571	1375.8971144773298	20.051209948732854
2754.76500498191	36.518935541184995	1377.382502490955	18.259467770592497
2756.7455223334105	37.837730872120495	1378.3727611667052	18.918865436060248
2759.716298360661	35.704284313893574	1379.8581491803304	17.852142156946787
2761.696815712161	38.096011896903065	1380.8484078560805	19.048005948451532
2764.785681541637	37.577674657342236	1382.3928407708186	18.788837328671118
2767.8745473711147	36.518935541184995	1383.9372736855573	18.259467770592497
2769.676385771644	35.704284313893574	1384.838192885822	17.852142156946787
2771.478224172174	33.7269951831116	1385.739112086087	16.8634975915558
2774.567090001653	31.93488272553819	1387.2835450008265	15.967441362769096
2777.6559558311324	31.314728881118537	1388.8279779155662	15.657364440559268
2780.7448216606117	28.00874499006279	1390.3724108303059	14.004372495031395
2782.9481182960735	29.707760272497207	1391.4740591480368	14.853880136248604
2785.151414931539	28.00874499006279	1392.5757074657695	14.004372495031395
2787.3547115670044	26.937948348463543	1393.6773557835022	13.468974174231771
2789.55800820247	26.571428571428573	1394.779004101235	13.285714285714286
2791.7613048379353	26.937948348463543	1395.8806524189677	13.468974174231771
2793.964601473401	28.00874499006279	1396.9823007367006	14.004372495031395
2796.1678981088667	29.707760272497207	1398.0839490544333	14.853880136248604
2798.3711947443285	31.0	1399.1855973721642	15.5
2800.574491379794	31.0	1400.287245689897	15.5
2802.7777880152594	31.0	1401.3888940076297	15.5
2805.2014143142715	31.0	1402.6007071571357	15.5
2807.404710949737	31.0	1403.7023554748685	15.5
2809.6080075852024	31.314728881118537	1404.8040037926012	15.657364440559268
2811.811304220668	32.24048665252801	1405.905652110334	16.120243326264006
2814.0146008561296	33.7269951831116	1407.0073004280648	16.8634975915558
2816.217897491595	35.42857142857143	1408.1089487457975	17.714285714285715
2818.4211941270605	35.42857142857143	1409.2105970635303	17.714285714285715
2820.6244907625264	35.42857142857143	1410.3122453812632	17.714285714285715
2822.827787397992	35.42857142857143	1411.413893698996	17.714285714285715
2825.251413697004	39.85714285714286	1412.625706848502	19.92857142857143
2827.4535329141877	39.85714285714286	1413.7267664570938	19.92857142857143
2829.655652131368	39.85714285714286	1414.827826065684	19.92857142857143
2832.089573371413	35.704284313893574	1416.0447866857064	17.852142156946787
2834.291692588596	36.518935541184995	1417.145846294298	18.259467770592497
2836.49381180578	37.837730872120495	1418.24690590289	18.918865436060248
2838.6959310229636	38.096011896903065	1419.3479655114818	19.048005948451532
2840.8980502401473	35.704284313893574	1420.4490251200737	17.852142156946787
2843.100169457331	33.7269951831116	1421.5500847286655	16.8634975915558
2845.3022886745107	32.24048665252801	1422.6511443372553	16.120243326264006
2847.7362099145557	35.42857142857143	1423.8681049572779	17.714285714285715
2849.9383291317395	35.42857142857143	1424.9691645658697	17.714285714285715
2852.140448348923	35.42857142857143	1426.0702241744616	17.714285714285715
2854.342567566107	35.42857142857143	1427.1712837830535	17.714285714285715
2856.5446867832907	35.42857142857143	1428.2723433916453	17.714285714285715
2858.746806000474	35.42857142857143	1429.373403000237	17.714285714285715
2860.948925217654	35.42857142857143	1430.474462608827	17.714285714285715
2863.151044434838	35.704284313893574	1431.575522217419	17.852142156946787
2865.3531636520215	36.518935541184995	1432.6765818260108	18.259467770592497
2867.555282869205	37.837730872120495	1433.7776414346024	18.918865436060248
2870.008784609173	43.61637026509703	1435.0043923045864	21.808185132548516
2872.208475824317	44.50659203639251	1436.1042379121584	22.253296018196256
2874.4081670394603	45.16274426325038	1437.2040835197301	22.58137213162519
2876.8616687794247	47.69717400604846	1438.4308343897123	23.84858700302423
2879.0613599945686	48.714285714285715	1439.5306799972843	24.357142857142858
2881.261051209712	48.714285714285715	1440.630525604856	24.357142857142858
2883.460742424856	48.714285714285715	1441.730371212428	24.357142857142858
2885.6604336399996	48.714285714285715	1442.8302168199998	24.357142857142858
2887.8601248551436	48.714285714285715	1443.9300624275718	24.357142857142858
2890.059816070287	48.714285714285715	1445.0299080351435	24.357142857142858
2892.2595072854274	48.714285714285715	1446.1297536427137	24.357142857142858
2894.459198500571	48.714285714285715	1447.2295992502854	24.357142857142858
2896.658889715715	48.91517021897216	1448.3294448578574	24.45758510948608
2898.8585809308584	48.91517021897216	1449.4292904654292	24.45758510948608
2901.0582721460023	48.714285714285715	1450.5291360730012	24.357142857142858
2903.257963361146	48.714285714285715	1451.628981680573	24.357142857142858
2905.4576545762898	48.91517021897216	1452.7288272881449	24.45758510948608
2907.911156316254	45.16274426325038	1453.955578158127	22.58137213162519
2910.1108475313977	45.16274426325038	1455.0554237656988	22.58137213162519
2912.3105387465416	44.50659203639251	1456.1552693732708	22.253296018196256
2914.510229961685	44.285714285714285	1457.2551149808426	22.142857142857142
2916.709921176829	44.50659203639251	1458.3549605884145	22.253296018196256
2918.9096123919726	45.16274426325038	1459.4548061959863	22.58137213162519
2921.1093036071165	46.23564311088958	1460.5546518035583	23.11782155544479
2923.3089948222564	47.69717400604846	1461.6544974111282	23.84858700302423
2925.5086860374004	49.51293378749535	1462.7543430187002	24.756466893747675
2928.309560536406	47.90232408830729	1464.154780268203	23.951162044153644
2930.410216410661	50.49348311153325	1465.2051082053306	25.246741555766626
2932.5108722849163	51.835099604615486	1466.2554361424582	25.917549802307743
2934.611528159172	50.49348311153325	1467.305764079586	25.246741555766626
2937.4124026581785	45.16274426325038	1468.7062013290893	22.58137213162519
2939.5130585324305	44.50659203639251	1469.7565292662152	22.253296018196256
2941.6137144066856	44.285714285714285	1470.8068572033428	22.142857142857142
2944.4145889056927	39.85714285714286	1472.2072944528463	19.92857142857143
2946.515244779948	40.10241989746571	1473.257622389974	20.051209948732854
2948.615900654203	40.82941116801136	1474.3079503271015	20.41470558400568
2950.716556528458	42.013117485094185	1475.358278264229	21.006558742547092
2952.8172124027133	43.61637026509703	1476.4086062013566	21.808185132548516
2954.9178682769652	45.59493348151386	1477.4589341384826	22.79746674075693
2957.7187427759723	44.285714285714285	1478.8593713879861	22.142857142857142
2959.8193986502274	46.23564311088958	1479.9096993251137	23.11782155544479
2961.9200545244826	47.69717400604846	1480.9600272622413	23.84858700302423
2964.7209290234896	45.59493348151386	1482.3604645117448	22.79746674075693
2966.8215848977447	47.69717400604846	1483.4107924488724	23.84858700302423
2969.6224593967518	47.07636002782488	1484.8112296983759	23.53818001391244
2971.7231152710033	47.69717400604846	1485.8615576355016	23.84858700302423
2974.5239897700103	48.714285714285715	1487.2619948850052	24.357142857142858
2976.7376769478037	48.714285714285715	1488.3688384739019	24.357142857142858
2978.9513641255976	47.69717400604846	1489.4756820627988	23.84858700302423
2981.165051303391	45.59493348151386	1490.5825256516955	22.79746674075693
2983.3787384811844	43.61637026509703	1491.6893692405922	21.808185132548516
2985.592425658978	42.013117485094185	1492.796212829489	21.006558742547092
2987.806112836768	40.82941116801136	1493.903056418384	20.41470558400568
2990.0198000145615	38.096011896903065	1495.0099000072807	19.048005948451532
2992.233487192355	35.704284313893574	1496.1167435961775	17.852142156946787
2994.4471743701483	33.7269951831116	1497.2235871850742	16.8634975915558
2996.660861547942	32.24048665252801	1498.330430773971	16.120243326264006
2998.8745487257356	31.314728881118537	1499.4372743628678	15.657364440559268
3001.139717000687	26.571428571428573	1500.5698585003436	13.285714285714286
3003.353404178477	26.571428571428573	1501.6767020892385	13.285714285714286
3005.5670913562703	26.571428571428573	1502.7835456781352	13.285714285714286
3007.7807785340638	26.937948348463543	1503.8903892670319	13.468974174231771
3009.9944657118576	28.00874499006279	1504.9972328559288	14.004372495031395
3012.208152889651	29.707760272497207	1506.1040764448255	14.853880136248604
3014.4218400674445	31.0	1507.2109200337222	15.5
3016.635527245238	31.0	1508.317763622619	15.5
3018.849214423028	31.0	1509.424607211514	15.5
3021.1143826979796	33.7269951831116	1510.5571913489898	16.8634975915558
3023.328069875773	35.704284313893574	1511.6640349378865	17.852142156946787
3025.5417570535665	37.837730872120495	1512.7708785267832	18.918865436060248
3027.75544423136	35.704284313893574	1513.87772211568	17.852142156946787
3029.9691314091538	33.7269951831116	1514.9845657045769	16.8634975915558
3032.182818586947	32.24048665252801	1516.0914092934736	16.120243326264006
3034.396505764737	31.314728881118537	1517.1982528823685	15.657364440559268
3036.5587118453727	35.42857142857143	1518.2793559226864	17.714285714285715
3038.772399023166	35.42857142857143	1519.386199511583	17.714285714285715
3040.9860862009596	35.42857142857143	1520.4930431004798	17.714285714285715
3043.1997733787534	35.42857142857143	1521.5998866893767	17.714285714285715
3045.413460556547	34.58824856472947	1522.7067302782734	17.294124282364734
3047.6271477343403	31.93488272553819	1523.8135738671701	15.967441362769096
3049.84083491213	29.707760272497207	1524.920417456065	14.853880136248604
3052.054522089924	28.00874499006279	1526.027261044962	14.004372495031395
3054.2682092677173	26.937948348463543	1527.1341046338587	13.468974174231771
3056.4818964455108	26.571428571428573	1528.2409482227554	13.285714285714286
3058.695583623304	26.571428571428573	1529.347791811652	13.285714285714286
3060.909270801098	26.937948348463543	1530.454635400549	13.468974174231771
3063.1229579788915	28.00874499006279	1531.5614789894457	14.004372495031395
3065.3366451566812	29.707760272497207	1532.6683225783406	14.853880136248604
3067.5503323344747	31.0	1533.7751661672373	15.5
3069.7640195122685	31.0	1534.8820097561343	15.5
3072.8346813127996	26.937948348463543	1536.4173406563998	13.468974174231771
3074.6770783931197	28.00874499006279	1537.3385391965599	14.004372495031395
3077.747740193653	25.822786962886333	1538.8738700968265	12.911393481443167
3079.590137273973	25.051783104894827	1539.7950686369866	12.525891552447414
3082.6607990745033	22.58137213162519	1541.3303995372517	11.290686065812595
3085.731460875036	17.714285714285715	1542.865730437518	8.857142857142858
3087.8124320270467	17.714285714285715	1543.9062160135234	8.857142857142858
3089.8934031790573	18.259467770592497	1544.9467015895286	9.129733885296249
3091.974374331068	19.80517351499814	1545.987187165534	9.90258675749907
3094.0553454830747	19.80517351499814	1547.0276727415373	9.90258675749907
3096.893033417635	22.142857142857142	1548.4465167088174	11.071428571428571
3099.730721352195	19.80517351499814	1549.8653606760975	9.90258675749907
3101.8116925042054	22.142857142857142	1550.9058462521027	11.071428571428571
3103.892663656216	22.58137213162519	1551.946331828108	11.290686065812595
3106.730351590776	25.822786962886333	1553.365175795388	12.911393481443167
3108.8113227427866	23.84858700302423	1554.4056613713933	11.924293501512116
3111.649010677343	26.571428571428573	1555.8245053386715	13.285714285714286
3113.8331686515435	26.571428571428573	1556.9165843257717	13.285714285714286
3116.381352954777	22.142857142857142	1558.1906764773885	11.071428571428571
3118.5655109289773	22.142857142857142	1559.2827554644887	11.071428571428571
3120.7496689031773	22.142857142857142	1560.3748344515886	11.071428571428571
3122.9338268773777	22.58137213162519	1561.4669134386888	11.290686065812595
3125.117984851578	22.58137213162519	1562.558992425789	11.290686065812595
3128.2425220215646	22.142857142857142	1564.1212610107823	11.071428571428571
3131.3670591915534	18.259467770592497	1565.6835295957767	9.129733885296249
3134.4915963615426	15.967441362769096	1567.2457981807713	7.983720681384548
3137.616133531532	15.967441362769096	1568.808066765766	7.983720681384548
3140.7406707015184	18.259467770592497	1570.3703353507592	9.129733885296249
3143.8652078715077	22.142857142857142	1571.9326039357538	11.071428571428571
3145.531627695502	22.142857142857142	1572.765813847751	11.071428571428571
3148.6561648654883	26.571428571428573	1574.3280824327442	13.285714285714286
3150.859461500954	29.707760272497207	1575.429730750477	14.853880136248604
3153.0627581364192	28.00874499006279	1576.5313790682096	14.004372495031395
3155.2660547718847	26.937948348463543	1577.6330273859423	13.468974174231771
3157.6896810708968	26.571428571428573	1578.8448405354484	13.285714285714286
3159.8929777063586	26.571428571428573	1579.9464888531793	13.285714285714286
3162.096274341824	26.937948348463543	1581.048137170912	13.468974174231771
3164.29957097729	28.00874499006279	1582.149785488645	14.004372495031395
3166.5028676127554	28.00874499006279	1583.2514338063777	14.004372495031395
3168.706164248221	26.937948348463543	1584.3530821241104	13.468974174231771
3170.9094608836863	26.571428571428573	1585.4547304418431	13.285714285714286
3173.782101914979	29.707760272497207	1586.8910509574896	14.853880136248604
3176.6547429462685	32.24048665252801	1588.3273714731342	16.120243326264006
3179.527383977561	31.314728881118537	1589.7636919887805	15.657364440559268
3181.587013396224	32.24048665252801	1590.793506698112	16.120243326264006
3183.6466428148865	33.7269951831116	1591.8233214074432	16.8634975915558
3185.706272233549	32.24048665252801	1592.8531361167745	16.120243326264006
3187.765901652212	31.314728881118537	1593.882950826106	15.657364440559268
3190.6385426835045	33.7269951831116	1595.3192713417523	16.8634975915558
3193.511183714794	35.704284313893574	1596.755591857397	17.852142156946787
3195.570813133457	35.704284313893574	1597.7854065667284	17.852142156946787
3197.6304425521193	33.7269951831116	1598.8152212760597	16.8634975915558
3200.5030835834104	36.518935541184995	1600.2515417917052	18.259467770592497
3202.5627130020735	35.704284313893574	1601.2813565010367	17.852142156946787
3205.435354033366	39.61034702999628	1602.717677016683	19.80517351499814
3208.307995064659	36.518935541184995	1604.1539975323294	18.259467770592497
3210.367624483318	37.837730872120495	1605.183812241659	18.918865436060248
3212.4272539019807	39.61034702999628	1606.2136269509904	19.80517351499814
3214.4868833206433	37.837730872120495	1607.2434416603217	18.918865436060248
3217.359524351936	40.82941116801136	1608.679762175968	20.41470558400568
3219.4191537705988	39.61034702999628	1609.7095768852994	19.80517351499814
3221.478783189262	37.837730872120495	1610.739391594631	18.918865436060248
3224.3514242205542	39.61034702999628	1612.1757121102771	19.80517351499814
3227.2240652518435	41.779059299107814	1613.6120326259218	20.889529649553907
3229.2836946705065	40.82941116801136	1614.6418473352533	20.41470558400568
3231.343324089169	40.10241989746571	1615.6716620445845	20.051209948732854
3234.215965120462	43.61637026509703	1617.107982560231	21.808185132548516
3236.2755945391245	43.61637026509703	1618.1377972695623	21.808185132548516
3238.335223957787	42.013117485094185	1619.1676119788935	21.006558742547092
3240.3948533764496	40.82941116801136	1620.1974266882248	20.41470558400568
3242.454482795109	40.10241989746571	1621.2272413975545	20.051209948732854
3245.3271238264006	44.285714285714285	1622.6635619132003	22.142857142857142
3247.386753245063	43.61637026509703	1623.6933766225316	21.808185132548516
3249.4463826637257	42.013117485094185	1624.7231913318628	21.006558742547092
3251.5060120823887	40.82941116801136	1625.7530060411943	20.41470558400568
3253.5656415010512	40.10241989746571	1626.7828207505256	20.051209948732854
3255.625270919714	39.85714285714286	1627.812635459857	19.92857142857143
3258.4979119510035	44.285714285714285	1629.2489559755018	22.142857142857142
3261.370552982296	45.16274426325038	1630.685276491148	22.58137213162519
3263.5654147623795	46.23564311088958	1631.7827073811898	23.11782155544479
3265.760276542463	47.69717400604846	1632.8801382712315	23.84858700302423
3267.9551383225466	48.714285714285715	1633.9775691612733	24.357142857142858
3270.1500001026297	47.69717400604846	1635.0750000513149	23.84858700302423
3272.3448618827133	46.23564311088958	1636.1724309413567	23.11782155544479
3274.539723662793	45.16274426325038	1637.2698618313966	22.58137213162519
3276.734585442877	43.61637026509703	1638.3672927214384	21.808185132548516
3279.222095460305	46.23564311088958	1639.6110477301524	23.11782155544479
3281.4169572403885	45.16274426325038	1640.7084786201942	22.58137213162519
3283.904467257816	48.714285714285715	1641.952233628908	24.357142857142858
3286.0993290378997	48.714285714285715	1643.0496645189498	24.357142857142858
3288.2941908179832	48.714285714285715	1644.1470954089916	24.357142857142858
3290.489052598063	48.714285714285715	1645.2445262990316	24.357142857142858
3292.6839143781467	48.714285714285715	1646.3419571890734	24.357142857142858
3294.8787761582303	48.714285714285715	1647.4393880791151	24.357142857142858
3297.0736379383134	48.714285714285715	1648.5368189691567	24.357142857142858
3299.268499718397	47.69717400604846	1649.6342498591985	23.84858700302423
3301.756009735825	44.285714285714285	1650.8780048679125	22.142857142857142
3303.9508715159086	44.285714285714285	1651.9754357579543	22.142857142857142
3306.1457332959885	44.285714285714285	1653.0728666479943	22.142857142857142
3308.340595076072	44.285714285714285	1654.170297538036	22.142857142857142
3310.535456856155	44.285714285714285	1655.2677284280776	22.142857142857142
3312.7303186362387	44.50659203639251	1656.3651593181194	22.253296018196256
3314.9251804163223	45.16274426325038	1657.4625902081611	22.58137213162519
3317.120042196406	46.23564311088958	1658.560021098203	23.11782155544479
3319.3149039764894	45.16274426325038	1659.6574519882447	22.58137213162519
3321.5097657565693	44.50659203639251	1660.7548828782847	22.253296018196256
3323.997275773997	47.69717400604846	1661.9986378869985	23.84858700302423
3326.1921375540805	46.23564311088958	1663.0960687770403	23.11782155544479
3328.386999334164	45.16274426325038	1664.193499667082	22.58137213162519
3330.8745093515918	44.285714285714285	1665.4372546757959	22.142857142857142
3333.0693711316753	44.285714285714285	1666.5346855658377	22.142857142857142
3335.2642329117584	44.285714285714285	1667.6321164558792	22.142857142857142
3337.4590946918383	44.285714285714285	1668.7295473459192	22.142857142857142
3339.653956471922	44.285714285714285	1669.826978235961	22.142857142857142
3341.8488182520055	41.779059299107814	1670.9244091260027	20.889529649553907
3344.043680032089	39.61034702999628	1672.0218400160445	19.80517351499814
3346.2385418121726	37.837730872120495	1673.1192709060863	18.918865436060248
3348.433403592256	36.518935541184995	1674.216701796128	18.259467770592497
3350.6282653723397	35.704284313893574	1675.3141326861698	17.852142156946787
3352.823127152419	35.42857142857143	1676.4115635762096	17.714285714285715
3355.0179889325027	35.704284313893574	1677.5089944662514	17.852142156946787
3357.2128507125863	36.518935541184995	1678.6064253562931	18.259467770592497
3359.40771249267	36.518935541184995	1679.703856246335	18.259467770592497
3361.895222510098	35.704284313893574	1680.947611255049	17.852142156946787
3364.109508224384	38.096011896903065	1682.054754112192	19.048005948451532
3366.3237939386704	39.85714285714286	1683.1618969693352	19.92857142857143
3368.538079652953	39.85714285714286	1684.2690398264765	19.92857142857143
3370.7523653672392	39.61034702999628	1685.3761826836196	19.80517351499814
3372.9666510815255	37.837730872120495	1686.4833255407627	18.918865436060248
3375.1809367958117	36.518935541184995	1687.5904683979059	18.259467770592497
3377.395222510098	35.704284313893574	1688.697611255049	17.852142156946787
3379.609508224384	35.42857142857143	1689.804754112192	17.714285714285715
3381.8237939386704	35.42857142857143	1690.9118969693352	17.714285714285715
3384.038079652953	35.42857142857143	1692.0190398264765	17.714285714285715
3386.2523653672392	35.42857142857143	1693.1261826836196	17.714285714285715
3388.4666510815255	35.42857142857143	1694.2333255407627	17.714285714285715
3390.6809367958117	35.42857142857143	1695.3404683979059	17.714285714285715
3392.895222510098	35.42857142857143	1696.447611255049	17.714285714285715
3395.109508224384	35.42857142857143	1697.554754112192	17.714285714285715
3397.3237939386704	35.42857142857143	1698.6618969693352	17.714285714285715
3399.538079652953	35.704284313893574	1699.7690398264765	17.852142156946787
3401.7523653672392	36.518935541184995	1700.8761826836196	18.259467770592497
3403.9666510815255	37.837730872120495	1701.9833255407627	18.918865436060248
3406.1809367958117	39.61034702999628	1703.0904683979059	19.80517351499814
3409.2020685454495	35.42857142857143	1704.6010342727247	17.714285714285715
3411.1246069315825	35.42857142857143	1705.5623034657913	17.714285714285715
3414.145738681219	31.314728881118537	1707.0728693406095	15.657364440559268
3416.068277067349	32.24048665252801	1708.0341385336744	16.120243326264006
3417.9908154534824	33.7269951831116	1708.9954077267412	16.8634975915558
3421.01194720312	31.0	1710.50597360156	15.5
3424.033078952758	26.571428571428573	1712.016539476379	13.285714285714286
3426.239715988872	26.571428571428573	1713.119857994436	13.285714285714286
3428.4463530249864	26.571428571428573	1714.2231765124932	13.285714285714286
3430.6529900611004	26.937948348463543	1715.3264950305502	13.468974174231771
3432.859627097211	26.937948348463543	1716.4298135486056	13.468974174231771
3435.066264133325	26.571428571428573	1717.5331320666626	13.285714285714286
3437.272901169439	26.571428571428573	1718.6364505847196	13.285714285714286
3439.4795382055536	26.937948348463543	1719.7397691027768	13.468974174231771
3441.6861752416676	28.00874499006279	1720.8430876208338	14.004372495031395
3444.076698697458	26.571428571428573	1722.038349348729	13.285714285714286
3446.283335733572	26.571428571428573	1723.141667866786	13.285714285714286
3448.489972769683	26.571428571428573	1724.2449863848415	13.285714285714286
3450.696609805797	26.571428571428573	1725.3483049028985	13.285714285714286
3453.7966098057977	31.0	1726.8983049028989	15.5
3456.8966098057986	35.42857142857143	1728.4483049028993	17.714285714285715
3458.6680383772273	39.61034702999628	1729.3340191886136	19.80517351499814
3461.7680383772254	42.013117485094185	1730.8840191886127	21.006558742547092
3463.9234621071073	44.285714285714285	1731.9617310535536	22.142857142857142
3466.0788858369892	44.285714285714285	1733.0394429184946	22.142857142857142
3468.741468091546	39.85714285714286	1734.370734045773	19.92857142857143
3470.8968918214277	40.10241989746571	1735.4484459107139	20.051209948732854
3473.0523155513097	40.82941116801136	1736.5261577756548	20.41470558400568
3475.207739281192	42.013117485094185	1737.603869640596	21.006558742547092
3477.363163011074	43.61637026509703	1738.681581505537	21.808185132548516
3479.518586740956	43.61637026509703	1739.759293370478	21.808185132548516
3481.674010470838	42.013117485094185	1740.837005235419	21.006558742547092
3484.3365927253944	44.285714285714285	1742.1682963626972	22.142857142857142
3486.9991749799547	39.85714285714286	1743.4995874899773	19.92857142857143
3489.1545987098366	39.85714285714286	1744.5772993549183	19.92857142857143
3491.3100224397185	40.10241989746571	1745.6550112198593	20.051209948732854
3493.9726046942787	36.518935541184995	1746.9863023471394	18.259467770592497
3496.1280284241607	37.837730872120495	1748.0640142120803	18.918865436060248
3498.2834521540426	39.61034702999628	1749.1417260770213	19.80517351499814
3500.4388758839214	40.82941116801136	1750.2194379419607	20.41470558400568
3503.4096519111717	40.82941116801136	1751.7048259555859	20.41470558400568
3506.3804279384226	40.82941116801136	1753.1902139692113	20.41470558400568
3509.35120396567	41.779059299107814	1754.675601982835	20.889529649553907
3511.33172131717	39.61034702999628	1755.665860658585	19.80517351499814
3513.31223866867	37.837730872120495	1756.656119334335	18.918865436060248
3516.2830146959204	40.82941116801136	1758.1415073479602	20.41470558400568
3518.2635320474205	40.10241989746571	1759.1317660237103	20.051209948732854
3520.244049398921	39.85714285714286	1760.1220246994606	19.92857142857143
3522.224566750421	39.85714285714286	1761.1122833752106	19.92857142857143
3525.1953427776684	44.285714285714285	1762.5976713888342	22.142857142857142
3528.166118804919	40.10241989746571	1764.0830594024594	20.051209948732854
3530.146636156419	40.82941116801136	1765.0733180782095	20.41470558400568
3532.1271535079195	42.013117485094185	1766.0635767539598	21.006558742547092
3535.09792953517	39.61034702999628	1767.548964767585	19.80517351499814
3537.07844688667	41.779059299107814	1768.539223443335	20.889529649553907
3539.05896423817	44.285714285714285	1769.529482119085	22.142857142857142
3542.0297402654173	40.10241989746571	1771.0148701327087	20.051209948732854
3545.000516292668	36.518935541184995	1772.500258146334	18.259467770592497
3547.9712923199186	33.7269951831116	1773.9856461599593	16.8634975915558
3549.9518096714187	35.704284313893574	1774.9759048357093	17.852142156946787
3553.0591009398186	34.58824856472947	1776.5295504699093	17.294124282364734
3556.1663922082216	34.58824856472947	1778.0831961041108	17.294124282364734
3557.914243546698	31.93488272553819	1778.957121773349	15.967441362769096
3559.662094885174	29.707760272497207	1779.831047442587	14.853880136248604
3562.769386153577	32.24048665252801	1781.3846930767886	16.120243326264006
3565.8766774219775	34.58824856472947	1782.9383387109888	17.294124282364734
3568.9839686903806	32.24048665252801	1784.4919843451903	16.120243326264006
3572.0912599587805	29.707760272497207	1786.0456299793902	14.853880136248604
3575.198551227183	28.35669305148833	1787.5992756135915	14.178346525744166
3577.2992071014382	31.314728881118537	1788.6496035507191	15.657364440559268
3580.1000816004453	28.00874499006279	1790.0500408002226	14.004372495031395
3582.2007374747004	29.707760272497207	1791.1003687373502	14.853880136248604
3584.301393348952	29.707760272497207	1792.150696674476	14.853880136248604
3586.402049223207	28.00874499006279	1793.2010246116035	14.004372495031395
3589.202923722214	31.314728881118537	1794.601461861107	15.657364440559268
3591.3035795964693	31.0	1795.6517897982346	15.5
3594.1044540954763	33.7269951831116	1797.0522270477381	16.8634975915558
3596.2051099697314	32.24048665252801	1798.1025549848657	16.120243326264006
3599.0059844687385	35.704284313893574	1799.5029922343692	17.852142156946787
3601.1066403429904	35.42857142857143	1800.5533201714952	17.714285714285715
3603.2072962172456	35.42857142857143	1801.6036481086228	17.714285714285715
3605.3079520915007	35.42857142857143	1802.6539760457504	17.714285714285715
3607.408607965756	35.42857142857143	1803.704303982878	17.714285714285715
3610.209482464763	39.85714285714286	1805.1047412323815	19.92857142857143
3612.4066691917724	39.85714285714286	1806.2033345958862	19.92857142857143
3614.6038559187814	39.85714285714286	1807.3019279593907	19.92857142857143
3616.801042645787	39.85714285714286	1808.4005213228936	19.92857142857143
3618.9982293727967	39.85714285714286	1809.4991146863983	19.92857142857143
3621.195416099806	39.85714285714286	1810.597708049903	19.92857142857143
3623.392602826815	39.85714285714286	1811.6963014134076	19.92857142857143
3625.5897895538246	39.85714285714286	1812.7948947769123	19.92857142857143
3628.0616246217105	35.42857142857143	1814.0308123108553	17.714285714285715
3630.2588113487195	35.42857142857143	1815.1294056743598	17.714285714285715
3632.4559980757253	35.42857142857143	1816.2279990378627	17.714285714285715
3634.653184802735	35.704284313893574	1817.3265924013674	17.852142156946787
3636.850371529744	36.518935541184995	1818.425185764872	18.259467770592497
3639.3222065976297	33.7269951831116	1819.6611032988149	16.8634975915558
3641.519393324639	35.704284313893574	1820.7596966623196	17.852142156946787
3643.716580051648	38.096011896903065	1821.858290025824	19.048005948451532
3645.9137667786576	35.704284313893574	1822.9568833893288	17.852142156946787
3648.9247529519625	37.837730872120495	1824.4623764759813	18.918865436060248
3651.935739125271	40.82941116801136	1825.9678695626355	20.41470558400568
3653.871373093826	40.10241989746571	1826.935686546913	20.051209948732854
3656.8823592671342	41.779059299107814	1828.4411796335671	20.889529649553907
3658.8179932356898	39.61034702999628	1829.4089966178449	19.80517351499814
3661.828979408998	42.013117485094185	1830.914489704499	21.006558742547092
3663.7646133775534	40.82941116801136	1831.8823066887767	20.41470558400568
3665.7002473461052	40.10241989746571	1832.8501236730526	20.051209948732854
3668.711233519412	44.285714285714285	1834.355616759706	22.142857142857142
3670.8825193012995	44.285714285714285	1835.4412596506497	22.142857142857142
3673.053805083187	44.285714285714285	1836.5269025415935	22.142857142857142
3675.225090865075	44.285714285714285	1837.6125454325374	22.142857142857142
3677.3963766469624	44.285714285714285	1838.6981883234812	22.142857142857142
3679.56766242885	44.285714285714285	1839.783831214425	22.142857142857142
3682.1732053671103	40.10241989746571	1841.0866026835552	20.051209948732854
3684.3444911489983	40.82941116801136	1842.1722455744991	20.41470558400568
3686.5157769308857	42.013117485094185	1843.2578884654429	21.006558742547092
3689.1213198691507	39.61034702999628	1844.5606599345754	19.80517351499814
3691.2926056510382	41.779059299107814	1845.6463028255191	20.889529649553907
3694.130293585598	40.82941116801136	1847.065146792799	20.41470558400568
3696.967981520158	40.82941116801136	1848.483990760079	20.41470558400568
3699.0489526721685	38.096011896903065	1849.5244763360843	19.048005948451532
3701.886640606727	39.61034702999628	1850.9433203033634	19.80517351499814
3703.967611758738	37.837730872120495	1851.983805879369	18.918865436060248
3706.048582910745	36.518935541184995	1853.0242914553726	18.259467770592497
3708.1295540627557	35.704284313893574	1854.0647770313778	17.852142156946787
3710.210525214766	35.42857142857143	1855.105262607383	17.714285714285715
3712.2914963667768	35.42857142857143	1856.1457481833884	17.714285714285715
3714.3724675187877	35.42857142857143	1857.1862337593939	17.714285714285715
3717.2101554533474	39.85714285714286	1858.6050777266737	19.92857142857143
3719.4216784894347	39.85714285714286	1859.7108392447174	19.92857142857143
3721.633201525518	39.85714285714286	1860.816600762759	19.92857142857143
3723.8447245616053	39.85714285714286	1861.9223622808026	19.92857142857143
3726.0562475976926	39.85714285714286	1863.0281237988463	19.92857142857143
3728.2677706337795	39.85714285714286	1864.1338853168897	19.92857142857143
3730.479293669867	39.85714285714286	1865.2396468349334	19.92857142857143
3732.690816705954	39.85714285714286	1866.345408352977	19.92857142857143
3734.902339742041	39.85714285714286	1867.4511698710205	19.92857142857143
3737.1138627781247	39.85714285714286	1868.5569313890624	19.92857142857143
3739.325385814212	39.85714285714286	1869.662692907106	19.92857142857143
3741.536908850299	39.85714285714286	1870.7684544251495	19.92857142857143
3743.8590080381905	44.285714285714285	1871.9295040190952	22.142857142857142
3746.070531074278	44.285714285714285	1873.035265537139	22.142857142857142
3748.282054110365	44.50659203639251	1874.1410270551826	22.253296018196256
3750.493577146452	45.16274426325038	1875.246788573226	22.58137213162519
3752.7051001825357	46.23564311088958	1876.3525500912679	23.11782155544479
3754.916623218623	45.16274426325038	1877.4583116093115	22.58137213162519
3757.12814625471	44.50659203639251	1878.564073127355	22.253296018196256
3759.3396692907972	44.285714285714285	1879.6698346453986	22.142857142857142
3761.5511923268846	44.285714285714285	1880.7755961634423	22.142857142857142
3764.4920300769063	48.714285714285715	1882.2460150384532	24.357142857142858
3767.432867826928	50.103566209789655	1883.716433913464	25.051783104894827
3770.3737055769466	50.49348311153325	1885.1868527884733	25.246741555766626
3772.3820825769617	47.90232408830729	1886.1910412884808	23.951162044153644
3774.3904595769764	45.59493348151386	1887.1952297884882	22.79746674075693
3776.398836576991	43.61637026509703	1888.1994182884955	21.808185132548516
3779.3396743270127	46.23564311088958	1889.6698371635064	23.11782155544479
3781.348051327028	45.16274426325038	1890.674025663514	22.58137213162519
3783.3564283270425	44.50659203639251	1891.6782141635213	22.253296018196256
3786.297266077061	48.714285714285715	1893.1486330385305	24.357142857142858
3788.3056430770757	48.714285714285715	1894.1528215385379	24.357142857142858
3790.314020077091	48.714285714285715	1895.1570100385454	24.357142857142858
3792.3223970771055	47.69717400604846	1896.1611985385528	23.84858700302423
3795.2632348271272	50.49348311153325	1897.6316174135636	25.246741555766626
3798.2040725771476	53.142857142857146	1899.1020362885738	26.571428571428573
3801.1449103271693	48.91517021897216	1900.5724551635847	24.45758510948608
3803.153287327181	49.51293378749535	1901.5766436635904	24.756466893747675
3805.1616643271955	47.90232408830729	1902.5808321635977	23.951162044153644
3808.1025020772177	47.69717400604846	1904.0512510386088	23.84858700302423
3811.0433398272394	45.16274426325038	1905.5216699136197	22.58137213162519
3813.051716827254	46.23564311088958	1906.525858413627	23.11782155544479
3815.9925545772758	43.61637026509703	1907.9962772886379	21.808185132548516
3818.000931577291	43.840620433565945	1909.0004657886454	21.920310216782973
3820.9417693273094	42.013117485094185	1910.4708846636547	21.006558742547092
3823.882607077331	39.61034702999628	1911.9413035386656	19.80517351499814
3825.890984077346	40.82941116801136	1912.945492038673	20.41470558400568
3827.8993610773605	38.096011896903065	1913.9496805386802	19.048005948451532
3829.9077380773756	35.704284313893574	1914.9538690386878	17.852142156946787
3833.0299871666925	37.837730872120495	1916.5149935833463	18.918865436060248
3836.1522362560117	38.096011896903065	1918.0761181280059	19.048005948451532
3839.2744853453282	37.577674657342236	1919.6372426726641	18.788837328671118
3842.3967344346474	35.704284313893574	1921.1983672173237	17.852142156946787
3844.0779454827425	34.58824856472947	1922.0389727413713	17.294124282364734
3847.2001945720617	33.7269951831116	1923.6000972860309	16.8634975915558
3850.322443661381	31.0	1925.1612218306905	15.5
3852.3458835190404	31.0	1926.1729417595202	15.5
3854.3693233766967	31.0	1927.1846616883483	15.5
3857.2920698377607	26.937948348463543	1928.6460349188803	13.468974174231771
3859.3155096954206	28.00874499006279	1929.6577548477103	14.004372495031395
3861.33894955308	29.707760272497207	1930.66947477654	14.853880136248604
3864.261696014144	28.35669305148833	1932.130848007072	14.178346525744166
3866.2851358718035	31.0	1933.1425679359018	15.5
3869.2078823328657	26.571428571428573	1934.6039411664328	13.285714285714286
3872.1306287939265	22.142857142857142	1936.0653143969632	11.071428571428571
3874.3130780724423	22.58137213162519	1937.1565390362211	11.290686065812595
3876.4955273509577	23.84858700302423	1938.2477636754788	11.924293501512116
3878.677976629473	25.822786962886333	1939.3389883147365	12.911393481443167
3880.860425907989	25.822786962886333	1940.4302129539944	12.911393481443167
3883.417009348536	28.00874499006279	1941.708504674268	14.004372495031395
3885.5994586270513	26.937948348463543	1942.7997293135256	13.468974174231771
3887.7819079055635	26.571428571428573	1943.8909539527817	13.285714285714286
3890.33849134611	31.0	1945.169245673055	15.5
3892.520940624626	31.0	1946.260470312313	15.5
3894.703389903141	31.0	1947.3516949515706	15.5
3897.259973343688	35.42857142857143	1948.629986671844	17.714285714285715
3899.442422622204	35.42857142857143	1949.721211311102	17.714285714285715
3901.6248719007194	35.42857142857143	1950.8124359503597	17.714285714285715
3903.8073211792316	35.42857142857143	1951.9036605896158	17.714285714285715
3905.989770457747	35.42857142857143	1952.9948852288735	17.714285714285715
3908.546353898294	39.85714285714286	1954.273176949147	19.92857142857143
3910.7288031768094	39.85714285714286	1955.3644015884047	19.92857142857143
3912.911252455325	39.85714285714286	1956.4556262276626	19.92857142857143
3915.0937017338406	39.85714285714286	1957.5468508669203	19.92857142857143
3917.2761510123564	39.61034702999628	1958.6380755061782	19.80517351499814
3919.458600290868	37.837730872120495	1959.729300145434	18.918865436060248
3921.641049569384	36.518935541184995	1960.820524784692	18.259467770592497
3923.8234988478994	35.704284313893574	1961.9117494239497	17.852142156946787
3926.3800822884464	31.0	1963.1900411442232	15.5
3928.562531566962	31.0	1964.281265783481	15.5
3930.7449808454776	31.0	1965.3724904227388	15.5
3932.9274301239934	31.0	1966.4637150619967	15.5
3935.109879402505	31.0	1967.5549397012526	15.5
3937.292328681021	31.0	1968.6461643405105	15.5
3939.4747779595364	31.0	1969.7373889797682	15.5
3942.0313614000825	26.571428571428573	1971.0156807000412	13.285714285714286
3944.2138106785983	26.937948348463543	1972.1069053392991	13.468974174231771
3946.3962599571137	28.00874499006279	1973.1981299785568	14.004372495031395
3948.5787092356295	29.707760272497207	1974.2893546178148	14.853880136248604
3950.7611585141417	31.93488272553819	1975.3805792570708	15.967441362769096
3953.6686580988935	31.314728881118537	1976.8343290494468	15.657364440559268
3956.5761576836453	31.93488272553819	1978.2880788418227	15.967441362769096
3958.611407392971	29.707760272497207	1979.3057036964856	14.853880136248604
3960.6466571022975	28.00874499006279	1980.3233285511487	14.004372495031395
3962.681906811624	26.937948348463543	1981.340953405812	13.468974174231771
3964.7171565209496	26.571428571428573	1982.3585782604748	13.285714285714286
3967.6246561056983	31.0	1983.8123280528491	15.5
3969.8237753009853	31.314728881118537	1984.9118876504926	15.657364440559268
3972.022894496272	32.24048665252801	1986.011447248136	16.120243326264006
3974.222013691559	33.7269951831116	1987.1110068457795	16.8634975915558
3976.421132886846	32.24048665252801	1988.210566443423	16.120243326264006
3978.6202520821325	31.314728881118537	1989.3101260410663	15.657364440559268
3980.8193712774196	31.0	1990.4096856387098	15.5
3983.018490472703	31.0	1991.5092452363515	15.5
3985.476329573318	35.42857142857143	1992.738164786659	17.714285714285715
3987.6754487686044	35.704284313893574	1993.8377243843022	17.852142156946787
3989.8745679638914	36.518935541184995	1994.9372839819457	18.259467770592497
3992.3324070645062	42.013117485094185	1996.1662035322531	21.006558742547092
3994.531526259793	43.61637026509703	1997.2657631298964	21.808185132548516
3996.73064545508	45.59493348151386	1998.36532272754	22.79746674075693
3998.9297646503633	47.90232408830729	1999.4648823251816	23.951162044153644
4001.12888384565	47.90232408830729	2000.564441922825	23.951162044153644
4003.328003040937	45.59493348151386	2001.6640015204684	22.79746674075693
4005.527122236224	43.61637026509703	2002.763561118112	21.808185132548516
4008.6271222362247	46.23564311088958	2004.3135611181124	23.11782155544479
4011.7271222362256	49.51293378749535	2005.8635611181128	24.756466893747675
4013.4985508076543	53.327061706080165	2006.7492754038271	26.663530853040083
4016.598550807655	53.142857142857146	2008.2992754038276	26.571428571428573
4019.6985508076536	48.91517021897216	2009.8492754038268	24.45758510948608
4022.7985508076513	45.16274426325038	2011.3992754038256	22.58137213162519
4025.898550807652	42.013117485094185	2012.949275403826	21.006558742547092
4027.6699793790813	43.61637026509703	2013.8349896895406	21.808185132548516
4029.44140795051	45.59493348151386	2014.720703975255	22.79746674075693
4031.212836521939	47.90232408830729	2015.6064182609696	23.951162044153644
4034.31283652194	47.07636002782488	2017.15641826097	23.53818001391244
4036.0842650933687	49.51293378749535	2018.0421325466843	24.756466893747675
4039.184265093367	47.90232408830729	2019.5921325466834	23.951162044153644
4040.5128365219384	44.285714285714285	2020.2564182609692	22.142857142857142
4041.84140795051	39.85714285714286	2020.920703975255	19.92857142857143
4044.9414079505086	35.42857142857143	2022.4707039752543	17.714285714285715
4046.712836521938	35.704284313893574	2023.356418260969	17.852142156946787
4049.8128365219386	32.24048665252801	2024.9064182609693	16.120243326264006
4051.5842650933673	33.7269951831116	2025.7921325466837	16.8634975915558
4054.684265093368	31.93488272553819	2027.342132546684	15.967441362769096
4057.784265093369	31.0	2028.8921325466845	15.5
4060.8842650933666	26.571428571428573	2030.4421325466833	13.285714285714286
4063.0902263958005	25.822786962886333	2031.5451131979003	12.911393481443167
4065.2961876982345	23.84858700302423	2032.6480938491172	11.924293501512116
4067.5021490006643	22.58137213162519	2033.7510745003322	11.290686065812595
4069.7081103030982	22.142857142857142	2034.8540551515491	11.071428571428571
4071.914071605532	22.58137213162519	2035.957035802766	11.290686065812595
4074.120032907966	23.84858700302423	2037.060016453983	11.924293501512116
4076.3259942103996	25.822786962886333	2038.1629971051998	12.911393481443167
4078.5319555128335	28.35669305148833	2039.2659777564168	14.178346525744166
4080.7379168152675	31.314728881118537	2040.3689584076337	15.657364440559268
4082.9438781176977	34.58824856472947	2041.4719390588489	17.294124282364734
4085.1498394201312	36.518935541184995	2042.5749197100656	18.259467770592497
4087.355800722565	35.704284313893574	2043.6779003612826	17.852142156946787
4089.561762024999	33.7269951831116	2044.7808810124995	16.8634975915558
4091.767723327433	32.24048665252801	2045.8838616637165	16.120243326264006
4093.9736846298665	31.314728881118537	2046.9868423149333	15.657364440559268
4096.1796459323	31.0	2048.08982296615	15.5
4098.385607234731	31.0	2049.1928036173654	15.5
4100.783391259115	26.571428571428573	2050.3916956295575	13.285714285714286
4102.989352561549	26.571428571428573	2051.4946762807745	13.285714285714286
4105.195313863983	26.937948348463543	2052.5976569319914	13.468974174231771
4107.593097888367	23.84858700302423	2053.7965489441835	11.924293501512116
4109.799059190801	25.822786962886333	2054.8995295954005	12.911393481443167
4112.005020493235	28.00874499006279	2056.0025102466175	14.004372495031395
4114.9757965204835	25.822786962886333	2057.4878982602418	12.911393481443167
4116.956313871984	25.822786962886333	2058.478156935992	12.911393481443167
4118.936831223485	23.84858700302423	2059.4684156117423	11.924293501512116
4121.907607250735	26.937948348463543	2060.9538036253675	13.468974174231771
4123.888124602235	26.571428571428573	2061.9440623011174	13.285714285714286
4126.858900629482	28.00874499006279	2063.429450314741	14.004372495031395
4129.829676656733	25.822786962886333	2064.9148383283664	12.911393481443167
4131.810194008232	25.822786962886333	2065.905097004116	12.911393481443167
4134.939806799425	22.58137213162519	2067.4699033997126	11.290686065812595
4138.069419590618	19.80517351499814	2069.034709795309	9.90258675749907
4141.199032381811	18.788837328671118	2070.5995161909054	9.394418664335559
4144.328645173001	19.80517351499814	2072.1643225865005	9.90258675749907
4147.458257964191	22.142857142857142	2073.7291289820955	11.071428571428571
4150.587870755384	22.142857142857142	2075.293935377692	11.071428571428571
4152.206635992208	22.142857142857142	2076.103317996104	11.071428571428571
4155.336248783401	23.84858700302423	2077.6681243917005	11.924293501512116
4158.465861574594	25.051783104894827	2079.232930787297	12.525891552447414
4159.976709128962	25.822786962886333	2079.988354564481	12.911393481443167
4163.106321920155	28.00874499006279	2081.5531609600775	14.004372495031395
4164.725087156977	28.00874499006279	2082.3625435784884	14.004372495031395
4167.85469994817	31.314728881118537	2083.927349974085	15.657364440559268
4169.365547502536	29.707760272497207	2084.682773751268	14.853880136248604
4172.495160293729	32.24048665252801	2086.2475801468645	16.120243326264006
4174.1139255305525	33.7269951831116	2087.0569627652762	16.8634975915558
4177.243538321745	33.7269951831116	2088.6217691608726	16.8634975915558
4179.439224946515	33.7269951831116	2089.7196124732577	16.8634975915558
4181.634911571286	32.24048665252801	2090.817455785643	16.120243326264006
4183.830598196052	31.314728881118537	2091.915299098026	15.657364440559268
4186.026284820822	31.0	2093.013142410411	15.5
4188.221971445591	31.0	2094.1109857227957	15.5
4190.4176580703615	31.0	2095.2088290351808	15.5
4192.89973860271	26.937948348463543	2096.449869301355	13.468974174231771
4195.0954252274805	28.00874499006279	2097.5477126137403	14.004372495031395
4197.291111852251	29.707760272497207	2098.6455559261253	14.853880136248604
4199.486798477017	28.00874499006279	2099.7433992385086	14.004372495031395
4201.968879009365	29.707760272497207	2100.9844395046825	14.853880136248604
4204.164565634135	28.35669305148833	2102.0822828170676	14.178346525744166
4206.360252258905	25.822786962886333	2103.1801261294527	12.911393481443167
4208.842332791253	28.00874499006279	2104.4211663956266	14.004372495031395
4211.038019416023	26.937948348463543	2105.5190097080117	13.468974174231771
4213.233706040794	26.571428571428573	2106.616853020397	13.285714285714286
4215.42939266556	26.571428571428573	2107.71469633278	13.285714285714286
4217.62507929033	26.937948348463543	2108.812539645165	13.468974174231771
4219.8207659151	28.00874499006279	2109.91038295755	14.004372495031395
4222.01645253987	29.707760272497207	2111.008226269935	14.853880136248604
4224.212139164641	31.0	2112.1060695823203	15.5
4226.40782578941	31.0	2113.203912894705	15.5
4228.60351241418	31.0	2114.30175620709	15.5
4231.692378243654	35.42857142857143	2115.846189121827	17.714285714285715
4234.781244073133	39.61034702999628	2117.3906220365666	19.80517351499814
4237.870109902613	42.013117485094185	2118.9350549513065	21.006558742547092
4240.958975732092	45.16274426325038	2120.479487866046	22.58137213162519
4242.760814132622	43.61637026509703	2121.380407066311	21.808185132548516
4244.562652533152	42.013117485094185	2122.281326266576	21.006558742547092
4247.651518362631	36.518935541184995	2123.8257591813153	18.259467770592497
4249.8548149980925	35.704284313893574	2124.9274074990462	17.852142156946787
4252.058111633558	35.42857142857143	2126.029055816779	17.714285714285715
4254.261408269023	35.42857142857143	2127.1307041345117	17.714285714285715
4256.464704904489	35.704284313893574	2128.2323524522444	17.852142156946787
4258.668001539954	36.518935541184995	2129.334000769977	18.259467770592497
4260.87129817542	37.837730872120495	2130.43564908771	18.918865436060248
4263.074594810885	36.518935541184995	2131.5372974054426	18.259467770592497
4265.498221109894	35.42857142857143	2132.749110554947	17.714285714285715
4267.7015177453595	31.93488272553819	2133.8507588726798	15.967441362769096
4270.125144044371	28.00874499006279	2135.0625720221856	14.004372495031395
4272.328440679837	26.937948348463543	2136.1642203399183	13.468974174231771
4274.531737315302	25.822786962886333	2137.265868657651	12.911393481443167
4276.735033950768	23.84858700302423	2138.367516975384	11.924293501512116
4278.938330586234	22.58137213162519	2139.469165293117	11.290686065812595
4281.141627221696	22.142857142857142	2140.570813610848	11.071428571428571
4283.344923857161	22.58137213162519	2141.6724619285806	11.290686065812595
4285.548220492627	23.84858700302423	2142.7741102463133	11.924293501512116
4287.751517128092	25.822786962886333	2143.875758564046	12.911393481443167
4289.9548137635575	26.571428571428573	2144.9774068817787	13.285714285714286
4292.158110399023	26.571428571428573	2146.0790551995115	13.285714285714286
4295.169096572331	31.0	2147.5845482861655	15.5
4298.180082745636	33.7269951831116	2149.090041372818	16.8634975915558
4300.115716714192	33.7269951831116	2150.057858357096	16.8634975915558
4302.0513506827465	32.24048665252801	2151.0256753413732	16.120243326264006
4305.062336856055	35.704284313893574	2152.5311684280273	17.852142156946787
4306.99797082461	35.42857142857143	2153.498985412305	17.714285714285715
4310.008956997918	37.577674657342236	2155.004478498959	18.788837328671118
4313.019943171225	35.704284313893574	2156.5099715856127	17.852142156946787
4314.955577139777	38.096011896903065	2157.4777885698886	19.048005948451532
4318.08705002789	37.577674657342236	2159.043525013945	18.788837328671118
4321.218522916002	38.096011896903065	2160.609261458001	19.048005948451532
4324.349995804115	37.577674657342236	2162.1749979020574	18.788837328671118
4327.481468692227	35.42857142857143	2163.7407343461136	17.714285714285715
4329.684765327693	35.704284313893574	2164.8423826638464	17.852142156946787
4331.888061963158	33.7269951831116	2165.944030981579	16.8634975915558
4334.09135859862	32.24048665252801	2167.04567929931	16.120243326264006
4336.294655234085	31.314728881118537	2168.1473276170427	15.657364440559268
4338.497951869551	31.0	2169.2489759347754	15.5
4340.701248505016	31.0	2170.350624252508	15.5
4342.904545140482	31.314728881118537	2171.452272570241	15.657364440559268
4345.328171439494	28.00874499006279	2172.664085719747	14.004372495031395
4347.53146807496	29.707760272497207	2173.76573403748	14.853880136248604
4349.734764710422	31.314728881118537	2174.867382355211	15.657364440559268
4352.805426510955	31.314728881118537	2176.4027132554775	15.657364440559268
4355.876088311488	29.707760272497207	2177.938044155744	14.853880136248604
4357.104353031701	29.707760272497207	2178.5521765158505	14.853880136248604
4360.175014832233	25.822786962886333	2180.0875074161163	12.911393481443167
4362.017411912552	23.84858700302423	2181.008705956276	11.924293501512116
4365.088073713086	18.259467770592497	2182.544036856543	9.129733885296249
4366.930470793405	17.714285714285715	2183.4652353967026	8.857142857142858
4368.772867873723	17.714285714285715	2184.3864339368615	8.857142857142858
4371.8435296742555	13.285714285714286	2185.9217648371277	6.642857142857143
4373.685926754576	12.525891552447414	2186.842963377288	6.262945776223707
4376.800777138972	12.525891552447414	2188.400388569486	6.262945776223707
4379.915627523368	12.525891552447414	2189.957813761684	6.262945776223707
4381.634165666483	13.285714285714286	2190.8170828332413	6.642857142857143
4383.352703809598	13.285714285714286	2191.676351904799	6.642857142857143
4386.467554193991	17.714285714285715	2193.2337770969957	8.857142857142858
4389.582404578387	22.142857142857142	2194.7912022891933	11.071428571428571
4392.697254962781	22.142857142857142	2196.3486274813904	11.071428571428571
4394.415793105895	22.142857142857142	2197.2078965529477	11.071428571428571
4397.530643490291	23.84858700302423	2198.7653217451457	11.924293501512116
4400.645493874687	25.051783104894827	2200.3227469373437	12.525891552447414
4402.041806115968	22.142857142857142	2201.020903057984	11.071428571428571
4405.156656500364	23.84858700302423	2202.578328250182	11.924293501512116
4408.271506884757	25.822786962886333	2204.1357534423787	12.911393481443167
4409.990045027872	25.822786962886333	2204.995022513936	12.911393481443167
4413.104895412268	28.00874499006279	2206.552447706134	14.004372495031395
4416.219745796662	31.314728881118537	2208.109872898331	15.657364440559268
4419.334596181057	31.0	2209.6672980905287	15.5
4421.496153242893	31.0	2210.7480766214467	15.5
4423.65771030473	31.0	2211.828855152365	15.5
4425.819267366566	31.0	2212.909633683283	15.5
4427.980824428403	31.0	2213.9904122142016	15.5
4430.142381490239	31.314728881118537	2215.0711907451196	15.657364440559268
4432.784284565813	28.00874499006279	2216.3921422829067	14.004372495031395
4434.94584162765	29.707760272497207	2217.472920813825	14.853880136248604
4437.587744703228	28.35669305148833	2218.793872351614	14.178346525744166
4439.749301765064	31.0	2219.874650882532	15.5
4442.720077792314	26.937948348463543	2221.360038896157	13.468974174231771
4444.700595143815	28.00874499006279	2222.3502975719075	14.004372495031395
4447.671371171062	25.822786962886333	2223.835685585531	12.911393481443167
4449.651888522562	28.35669305148833	2224.825944261281	14.178346525744166
4451.632405874062	29.707760272497207	2225.816202937031	14.853880136248604
4454.603181901313	26.937948348463543	2227.3015909506566	13.468974174231771
4456.766929564285	26.937948348463543	2228.3834647821427	13.468974174231771
4458.9306772272585	26.571428571428573	2229.4653386136292	13.285714285714286
4461.094424890231	26.571428571428573	2230.5472124451153	13.285714285714286
4463.258172553199	26.571428571428573	2231.6290862765995	13.285714285714286
4465.421920216172	26.571428571428573	2232.710960108086	13.285714285714286
4468.056047805878	26.571428571428573	2234.028023902939	13.285714285714286
4470.21979546885	26.571428571428573	2235.109897734425	13.285714285714286
4472.383543131822	25.822786962886333	2236.191771565911	12.911393481443167
4474.547290794794	23.84858700302423	2237.273645397397	11.924293501512116
4476.711038457767	22.58137213162519	2238.3555192288836	11.290686065812595
4478.874786120736	22.142857142857142	2239.437393060368	11.071428571428571
4481.508913710441	22.142857142857142	2240.7544568552207	11.071428571428571
4483.672661373414	22.142857142857142	2241.836330686707	11.071428571428571
4485.836409036387	22.142857142857142	2242.9182045181933	11.071428571428571
4488.000156699359	22.142857142857142	2244.0000783496794	11.071428571428571
4490.163904362331	22.142857142857142	2245.0819521811654	11.071428571428571
4492.798031952037	17.714285714285715	2246.3990159760183	8.857142857142858
4494.961779615006	17.714285714285715	2247.480889807503	8.857142857142858
4497.125527277978	15.967441362769096	2248.562763638989	7.983720681384548
4499.759654867684	14.004372495031395	2249.879827433842	7.002186247515698
4501.923402530656	14.004372495031395	2250.961701265328	7.002186247515698
4504.557530120362	12.525891552447414	2252.278765060181	6.262945776223707
4506.721277783334	9.90258675749907	2253.360638891667	4.951293378749535
4509.836925472758	13.285714285714286	2254.918462736379	6.642857142857143
4511.551960898126	14.004372495031395	2255.775980449063	7.002186247515698
4513.266996323497	13.285714285714286	2256.6334981617483	6.642857142857143
4516.382644012918	15.967441362769096	2258.191322006459	7.983720681384548
4519.498291702342	18.259467770592497	2259.749145851171	9.129733885296249
4522.613939391765	22.142857142857142	2261.3069696958823	11.071428571428571
4525.729587081189	22.142857142857142	2262.8647935405943	11.071428571428571
4527.130199345242	19.80517351499814	2263.565099672621	9.90258675749907
4530.2458470346655	22.58137213162519	2265.1229235173328	11.290686065812595
4533.361494724086	26.571428571428573	2266.680747362043	13.285714285714286
4535.076530149457	29.707760272497207	2267.5382650747283	14.853880136248604
4538.192177838878	26.937948348463543	2269.096088919439	13.468974174231771
4541.307825528302	23.84858700302423	2270.653912764151	11.924293501512116
4543.0228609536725	25.822786962886333	2271.5114304768363	12.911393481443167
4546.138508643096	25.051783104894827	2273.069254321548	12.525891552447414
4549.25415633252	25.822786962886333	2274.62707816626	12.911393481443167
4552.369804021941	25.051783104894827	2276.1849020109703	12.525891552447414
4555.4854517113645	25.822786962886333	2277.7427258556822	12.911393481443167
4558.601099400788	25.051783104894827	2279.300549700394	12.525891552447414
4561.7167470902095	25.822786962886333	2280.8583735451048	12.911393481443167
4564.832394779633	25.051783104894827	2282.4161973898167	12.525891552447414
4567.948042469056	25.822786962886333	2283.974021234528	12.911393481443167
4571.06369015848	23.84858700302423	2285.53184507924	11.924293501512116
4572.778725583848	25.822786962886333	2286.389362791924	12.911393481443167
4574.493761009219	28.35669305148833	2287.2468805046096	14.178346525744166
4577.609408698643	28.00874499006279	2288.8047043493216	14.004372495031395
4580.725056388067	25.822786962886333	2290.3625281940335	12.911393481443167
4582.440091813437	28.35669305148833	2291.2200459067185	14.178346525744166
4585.555739502861	28.35669305148833	2292.7778697514304	14.178346525744166
4588.671387192282	28.35669305148833	2294.335693596141	14.178346525744166
4591.787034881703	28.35669305148833	2295.8935174408516	14.178346525744166
4594.902682571127	28.35669305148833	2297.4513412855636	14.178346525744166
4598.018330260551	28.35669305148833	2299.0091651302755	14.178346525744166
4599.418942524603	25.822786962886333	2299.7094712623016	12.911393481443167
4602.534590214027	22.58137213162519	2301.2672951070135	11.290686065812595
4604.249625639398	23.84858700302423	2302.124812819699	11.924293501512116
4607.365273328822	22.142857142857142	2303.682636664411	11.071428571428571
4609.080308754193	25.051783104894827	2304.5401543770963	12.525891552447414
4612.195956443611	25.822786962886333	2306.0979782218055	12.911393481443167
4615.311604133035	28.00874499006279	2307.6558020665175	14.004372495031395
4618.427251822458	25.822786962886333	2309.213625911229	12.911393481443167
4620.142287247829	28.35669305148833	2310.0711436239144	14.178346525744166
4621.8573226732	29.707760272497207	2310.9286613366	14.853880136248604
4624.9729703626235	31.314728881118537	2312.4864851813118	15.657364440559268
4628.088618052047	31.0	2314.0443090260237	15.5
4631.204265741468	26.937948348463543	2315.602132870734	13.468974174231771
4634.319913430892	23.84858700302423	2317.159956715446	11.924293501512116
4636.034948856262	25.822786962886333	2318.017474428131	12.911393481443167
4637.749984281633	28.00874499006279	2318.8749921408166	14.004372495031395
4640.865631971054	25.822786962886333	2320.432815985527	12.911393481443167
4643.981279660478	25.051783104894827	2321.990639830239	12.525891552447414
4647.096927349902	25.822786962886333	2323.548463674951	12.911393481443167
4648.497539613955	23.84858700302423	2324.2487698069776	11.924293501512116
4651.6131873033755	26.937948348463543	2325.8065936516878	13.468974174231771
4653.013799567429	26.571428571428573	2326.5068997837143	13.285714285714286
4656.1294472568525	31.0	2328.0647236284262	15.5
4659.245094946274	31.0	2329.622547473137	15.5
4662.3607426356975	26.571428571428573	2331.1803713178488	13.285714285714286
4664.075778061068	26.937948348463543	2332.037889030534	13.468974174231771
4667.191425750492	23.84858700302423	2333.595712875246	11.924293501512116
4668.906461175862	25.822786962886333	2334.453230587931	12.911393481443167
4672.022108865283	25.051783104894827	2336.0110544326417	12.525891552447414
4675.137756554707	25.822786962886333	2337.5688782773536	12.911393481443167
4678.253404244131	25.051783104894827	2339.1267021220656	12.525891552447414
4680.2941682890805	22.142857142857142	2340.1470841445403	11.071428571428571
4683.194201405583	23.84858700302423	2341.5971007027915	11.924293501512116
4685.234965450532	22.58137213162519	2342.617482725266	11.290686065812595
4687.275729495482	22.142857142857142	2343.637864747741	11.071428571428571
4690.175762611988	26.571428571428573	2345.087881305994	13.285714285714286
4693.075795728495	28.00874499006279	2346.5378978642475	14.004372495031395
4695.116559773443	25.051783104894827	2347.5582798867217	12.525891552447414
4698.0165928899505	25.822786962886333	2349.0082964449753	12.911393481443167
4700.916626006452	25.051783104894827	2350.458313003226	12.525891552447414
4702.9573900514015	22.142857142857142	2351.4786950257007	11.071428571428571
4705.857423167908	23.84858700302423	2352.928711583954	11.924293501512116
4707.898187212857	22.58137213162519	2353.9490936064285	11.290686065812595
4709.9389512578055	22.142857142857142	2354.9694756289027	11.071428571428571
4711.979715302755	22.142857142857142	2355.9898576513774	11.071428571428571
4714.879748419261	26.937948348463543	2357.4398742096305	13.468974174231771
4716.920512464207	28.00874499006279	2358.4602562321033	14.004372495031395
4718.961276509156	29.707760272497207	2359.480638254578	14.853880136248604
4721.002040554105	28.00874499006279	2360.5010202770527	14.004372495031395
4723.902073670612	31.314728881118537	2361.951036835306	15.657364440559268
4726.108710706726	31.0	2363.054355353363	15.5
4728.31534774284	31.0	2364.15767387142	15.5
4730.521984778954	28.35669305148833	2365.260992389477	14.178346525744166
4732.728621815065	25.822786962886333	2366.3643109075324	12.911393481443167
4734.935258851179	22.142857142857142	2367.4676294255896	11.071428571428571
4737.141895887293	18.788837328671118	2368.5709479436464	9.394418664335559
4739.348532923407	15.967441362769096	2369.6742664617036	7.983720681384548
4741.555169959522	14.004372495031395	2370.777584979761	7.002186247515698
4743.761806995635	13.285714285714286	2371.8809034978176	6.642857142857143
4746.152330451426	8.857142857142858	2373.076165225713	4.428571428571429
4748.358967487537	8.857142857142858	2374.1794837437683	4.428571428571429
4750.565604523651	8.857142857142858	2375.2828022618255	4.428571428571429
4753.6970774117635	4.428571428571429	2376.8485387058818	2.2142857142857144
4756.828550299876	4.428571428571429	2378.414275149938	2.2142857142857144
4758.990107361709	4.428571428571429	2379.4950536808547	2.2142857142857144
[truncated: 4,971 more rows]
